# Supplementary material for: A Complex Proteomic Response of the Parasitic Nematode Anisakis simplex s.s. to Escherichia coliLipopolysaccharide
Source: Mol Cell Proteomics. 2021 Oct 19;20:100166. doi: 10.1016/j.mcpro.2021.100166 (PMC8605257; doi:10.1016/j.mcpro.2021.100166)
Supplement: Supplemental File S1 [file mmc5.xlsx]

## Sheet: Proteins
Protein FDR Confidence: Combined	Master	Accession	Description	Abundance Ratio: (1000uL) / (200uL)	Abundance Ratio: (1000uL) / (control)	Abundance Ratio: (200uL) / (control)	Abundance Ratio P-Value: (1000uL) / (200uL)	Abundance Ratio P-Value: (1000uL) / (control)	Abundance Ratio P-Value: (200uL) / (control)	Exp. q-value: Combined	Sum PEP Score	Coverage [%]	# Peptides	# PSMs	# Unique Peptides	# AAs	MW [kDa]	calc. pI	Score Sequest HT: Sequest HT	# Peptides (by Search Engine): Sequest HT	# Razor Peptides	Abundance Ratio Adj. P-Value: (1000uL) / (200uL)	Abundance Ratio Adj. P-Value: (1000uL) / (control)	Abundance Ratio Adj. P-Value: (200uL) / (control)	Abundances (Grouped): 1000uL	Abundances (Grouped): 200uL	Abundances (Grouped): control	Abundances (Grouped) CV [%]: 1000uL	Abundances (Grouped) CV [%]: 200uL	Abundances (Grouped) CV [%]: control	Found in Sample: [S7] F1: 129C, Sample, 1000uL	Found in Sample: [S8] F1: 130N, Sample, 1000uL	Found in Sample: [S9] F1: 130C, Sample, 1000uL	Found in Sample: [S4] F1: 128N, Sample, 200uL	Found in Sample: [S5] F1: 128C, Sample, 200uL	Found in Sample: [S6] F1: 129N, Sample, 200uL	Found in Sample: [S1] F1: 126, Sample, control	Found in Sample: [S2] F1: 127N, Sample, control	Found in Sample: [S3] F1: 127C, Sample, control	# Protein Groups	Modifications
High	Master Protein	A0A0M3K1Y0	Uncharacterized protein OS=Anisakis simplex PE=4 SV=1	1.02	1.144	1.122	0.973875	0.41268	0.521816	0	1122.97	76	140	577	140	1681	194.9	6.54	2272.49	140	0	1	1	0.89328	51070.9	50092.3	44632	5.46	6.05	19.68	High	High	High	High	High	High	High	High	High	1
High	Master Protein	A0A0M3IYH2	Uncharacterized protein OS=Anisakis simplex PE=4 SV=1	0.968	1.128	1.166	0.888716	0.347527	0.196235	0	453.368	58	73	222	71	1250	140.7	8.87	812.31	73	2	1	1	0.674318	23067.2	23840.4	20452	5.66	2.92	17.11	High	High	High	High	High	High	High	High	High	1
High	Master Protein	A0A0M3K1Z5	Uncharacterized protein OS=Anisakis simplex PE=4 SV=1	0.94	1.016	1.08	0.621925	0.964207	0.482542	0	1121.07	65	148	498	66	1839	211.2	5.8	2052.62	148	104	1	1	0.873839	53287.2	56672.2	52468.6	4.53	2.93	10.8	High	High	High	High	High	High	High	High	High	1
High	Master Protein	A0A0M3K659	Uncharacterized protein OS=Anisakis simplex PE=4 SV=1	0.926	1.017	1.098	0.818103	0.75429	0.423051	0	784.44	54	96	364	66	1557	178.9	6.06	1494.53	96	43	1	1	0.829901	36187.2	39081.8	35592.6	4.96	4.55	12.43	High	High	High	High	High	High	High	High	High	1
High	Master Protein	A0A0M3K5C5	Uncharacterized protein OS=Anisakis simplex PE=4 SV=1	0.916	0.987	1.077	0.162398	0.834312	0.333746	0	753.637	66	96	368	60	1074	125.5	5.22	1515.62	96	41	1	1	0.779311	36421	39751.7	36902.3	5.72	2.28	6.89	High	High	High	High	High	High	High	High	High	1
High	Master Protein	A0A0M3K059	Uncharacterized protein OS=Anisakis simplex PE=4 SV=1	1.02	1.086	1.065	0.853389	0.136574	0.270605	0	452.723	58	58	209	55	1242	137.8	7.42	807.38	58	3	1	1	0.730023	18012.3	17663.1	16582	4.59	1.36	13.62	High	High	High	High	High	High	High	High	High	1
High	Master Protein	Q9NJA9	Paramyosin OS=Anisakis simplex GN=PARA PE=1 SV=1	0.887	0.835	0.941	0.316753	0.162242	0.855667	0	688.463	73	83	296	41	869	100.4	5.3	1282.5	83	58	1	1	0.999999	18972.9	21396.9	22731.7	6.89	5.26	8.91	High	High	High	High	High	High	High	High	High	1
High	Master Protein	A0A0M3JT07	Uncharacterized protein OS=Anisakis simplex PE=4 SV=1	0.95	1.062	1.118	0.638594	0.341157	0.105679	0	255.863	63	44	97	40	912	101.7	7.15	359.68	44	4	1	1	0.610962	7523.3	7920.1	7086.3	3.39	0.88	11.19	High	High	High	High	High	High	High	High	High	1
High	Master Protein	A0A0M3IZ21	Uncharacterized protein OS=Anisakis simplex PE=4 SV=1	0.945	1.083	1.146	0.822208	0.545657	0.276375	0	243.805	57	43	114	40	720	82.4	9.48	448.15	43	2	1	1	0.731036	12063.6	12769.2	11143.5	6.89	2.33	15.32	High	High	High	High	High	High	High	High	High	1
High	Master Protein	A0A0M3K613	Uncharacterized protein OS=Anisakis simplex PE=4 SV=1	1.049	0.96	0.915	0.426168	0.227555	0.0421068	0	388.786	68	54	178	38	840	93.5	6.64	686.56	54	20	1	1	0.593395	14459.7	13779.5	15059.1	1.32	4.14	2.87	High	High	High	High	High	High	High	High	High	1
High	Master Protein	A0A0M3IY31	Uncharacterized protein OS=Anisakis simplex PE=3 SV=1	1.104	1.058	0.958	0.474784	0.484963	0.999778	0	315.337	85	40	145	38	572	62.1	7.31	540.85	40	2	1	1	0.999999	12675.6	11477.3	11975.7	4.05	2.52	11.74	High	High	High	High	High	High	High	High	High	1
High	Master Protein	A0A097IYF9	Protein disulfide-isomerase OS=Anisakis simplex GN=PDI PE=3 SV=1	1.035	0.927	0.895	0.792105	0.495083	0.228848	0	272.04	82	42	169	36	497	55.8	5	571.87	42	9	1	1	0.697278	15992.4	15444.5	17251.6	3.21	4.61	16.57	High	High	High	High	High	High	High	High	High	1
High	Master Protein	A0A0M3IZU8	Uncharacterized protein OS=Anisakis simplex PE=3 SV=1	0.949	1.138	1.199	0.982761	0.276101	0.221644	0	272.944	64	43	129	36	678	75.8	8.24	518.42	43	9	1	1	0.694488	12109	12756	10637.6	0.8	7.72	19.1	High	High	High	High	High	High	High	High	High	1
High	Master Protein	A0A0M3J2S6	Uncharacterized protein OS=Anisakis simplex PE=4 SV=1	1.024	0.965	0.942	0.909032	0.647623	0.425715	0	229.036	64	39	135	34	465	54.6	4.87	534.56	39	6	1	1	0.830614	15650.7	15291	16226.5	6.29	9.6	8.61	High	High	High	High	High	High	High	High	High	1
High	Master Protein	A0A0M3K9E5	Uncharacterized protein OS=Anisakis simplex PE=4 SV=1	1.055	1.075	1.019	0.77495	0.243511	0.538169	0	242.75	71	34	99	34	476	53.5	6.38	381.97	34	0	1	1	0.903667	6695.3	6345.9	6225.9	3.25	2.42	8.18	High	High	High	High	High	High	High	High	High	1
High	Master Protein	A0A0M3JXH5	Uncharacterized protein OS=Anisakis simplex PE=4 SV=1	0.932	0.842	0.903	0.561546	0.257667	0.776408	0	222.897	57	33	95	33	824	91.2	6.73	413.36	33	0	1	1	0.999999	9940.2	10668	11811.2	5.51	3.68	13.27	High	High	High	High	High	High	High	High	High	1
High	Master Protein	A0A0M3K6K1	Uncharacterized protein OS=Anisakis simplex PE=4 SV=1	1.075	0.982	0.914	0.273971	0.795505	0.119702	0	138.982	31	33	48	33	1360	147.1	5.17	191.32	33	0	1	1	0.612727	6162.6	5735	6277	1.54	0.65	8.46	High	High	High	High	High	High	High	High	High	1
High	Master Protein	A0A0M3JZD0	Uncharacterized protein OS=Anisakis simplex PE=3 SV=1	0.997	1.033	1.036	0.940463	0.738449	0.906375	0	210.903	49	33	84	33	849	95.9	5.96	322.79	33	0	1	1	0.999999	5697.1	5714.1	5514.9	4.7	2.51	4.79	High	High	High	High	High	High	High	High	High	1
High	Master Protein	Q8MU59	Enolase OS=Anisakis simplex GN=eno PE=2 SV=1	1.12	0.948	0.846	0.282735	0.792433	0.122816	0	361.45	79	34	257	32	436	47.4	6.33	923.63	34	2	1	1	0.613406	21793.6	19464.3	22998.4	14.9	0.81	11.74	High	High	High	High	High	High	High	High	High	1
High	Master Protein	A0A0M3KAB0	Uncharacterized protein OS=Anisakis simplex PE=3 SV=1	1.039	1.069	1.029	0.41259	0.121626	0.607204	0	709.36	89	33	431	32	411	43.2	8.13	1912.23	33	1	1	1	0.946348	22884.9	22018.4	21406.4	2.1	2.61	3.02	High	High	High	High	High	High	High	High	High	1
High	Master Protein	A0A0M3JSY5	Uncharacterized protein OS=Anisakis simplex PE=4 SV=1	0.953	0.914	0.959	0.176869	0.0352839	0.451988	0	179.42	34	43	70	30	1776	196.9	5.07	263.29	43	13	1	1	0.850531	6019.7	6317.1	6587.7	2.58	4.53	1.34	High	High	High	High	High	High	High	High	High	1
High	Master Protein	A0A0M3K6Z5	Uncharacterized protein OS=Anisakis simplex PE=4 SV=1	0.93	0.989	1.063	0.137891	0.734526	0.357076	0	212.215	64	30	99	29	657	72.3	6.44	386.65	30	1	1	1	0.780763	7690.4	8268.7	7777.8	3.86	2.15	5.67	High	High	High	High	High	High	High	High	High	1
High	Master Protein	A0A0M3K8L6	Uncharacterized protein OS=Anisakis simplex PE=4 SV=1	1.052	1.079	1.026	0.535215	0.365935	0.935213	0	220.43	60	29	135	29	364	42.3	7.5	556.97	29	0	1	1	0.999999	18454.3	17540.9	17095.9	5.53	6.77	10.79	High	High	High	High	High	High	High	High	High	1
High	Master Protein	A0A0M3KD67	Uncharacterized protein OS=Anisakis simplex PE=4 SV=1	0.799	1.004	1.256	0.383158	0.585906	0.106549	0	214.077	56	29	131	28	341	39.5	7.85	552.39	29	2	1	1	0.610962	12327	15423.6	12282.3	12.61	10.36	16.24	High	High	High	High	High	High	High	High	High	1
High	Master Protein	A0A0M3JTM9	MICOS complex subunit MIC60 OS=Anisakis simplex PE=3 SV=1	1.006	1.043	1.037	0.999959	0.539869	0.544491	0	133.245	50	30	51	28	685	77.7	6.64	196.58	30	2	1	1	0.907472	5226.8	5193.9	5010.3	2.16	1.06	9.2	High	High	High	High	High	High	High	High	High	1
High	Master Protein	A0A0M3K8Y5	Uncharacterized protein OS=Anisakis simplex PE=4 SV=1	1.106	1.072	0.969	0.112529	0.724433	0.302156	0	389.5	78	30	266	28	482	52.4	7.5	965.41	30	3	1	1	0.750439	25119.9	22713.1	23432.5	5.24	1.93	5.97	High	High	High	High	High	High	High	High	High	1
High	Master Protein	A0A023W3Z5	Alpha-1,4 glucan phosphorylase OS=Anisakis simplex GN=GP PE=3 SV=1	1.056	1.092	1.034	0.804056	0.436639	0.784683	0	414.956	67	56	192	28	863	99.4	6.29	755.7	56	34	1	1	0.999999	17911.7	16956.3	16400.7	2.7	5.21	18.11	High	High	High	High	High	High	High	High	High	1
High	Master Protein	A0A0M3K4H2	Uncharacterized protein OS=Anisakis simplex PE=3 SV=1	0.964	1.183	1.227	0.989738	0.26993	0.227938	0	497.266	70	43	362	28	551	60.9	8.18	1356.23	43	19	1	1	0.697278	39989.8	41478.3	33810.2	1.55	10.41	18.35	High	High	High	High	High	High	High	High	High	1
High	Master Protein	A0A0M3JQY7	Uncharacterized protein OS=Anisakis simplex PE=4 SV=1	1.021	1.052	1.031	0.922799	0.463914	0.672609	0	110.668	28	27	38	27	1196	136.6	6.09	154.65	27	0	1	1	0.981486	3466	3396	3294.2	1.74	0.6	9.19	High	High	High	High	High	High	High	High	High	1
High	Master Protein	A0A0M3K5J1	Uncharacterized protein OS=Anisakis simplex PE=4 SV=1	0.954	0.929	0.974	0.642581	0.102182	0.327971	0	318.111	55	69	131	26	1620	189.1	5.15	495.51	69	45	1	1	0.776132	9406.6	9859	10124.8	2.28	2.28	9.2	High	High	High	High	High	High	High	High	High	1
High	Master Protein	A0A0M3K5U9	Uncharacterized protein OS=Anisakis simplex PE=4 SV=1	0.982	0.937	0.955	0.361252	0.0943346	0.561423	0	257.751	53	28	92	26	899	97.5	5.33	434.76	28	2	1	1	0.919649	5040.3	5133.2	5377.1	3.14	2.36	2.13	High	High	High	High	High	High	High	High	High	1
High	Master Protein	A0A0M3JXS3	Transketolase OS=Anisakis simplex PE=3 SV=1	1.037	0.963	0.929	0.824509	0.266799	0.124978	0	259.718	77	32	99	26	618	66.5	6.71	441.5	32	6	1	1	0.614082	7685.7	7413.9	7978.9	3.21	2.48	11.82	High	High	High	High	High	High	High	High	High	1
High	Master Protein	A0A0M3JSE0	Uncharacterized protein OS=Anisakis simplex PE=4 SV=1	1.063	1.04	0.979	0.121735	0.56932	0.445147	0	164.942	57	26	81	26	481	54.1	6.61	281.62	26	0	1	1	0.848393	4744.6	4464.2	4561.8	1.88	4.57	5.27	High	High	High	High	High	High	High	High	High	1
High	Master Protein	A0A0M3K5H6	Uncharacterized protein OS=Anisakis simplex PE=3 SV=1	0.985	0.969	0.984	0.98692	0.644043	0.731684	0	229.437	48	34	107	25	679	75.4	5.21	429.34	34	8	1	1	0.999999	8761.8	8897	9038.5	1.95	1.42	2.44	High	High	High	High	High	High	High	High	High	1
High	Master Protein	A0A0M3JWQ2	Uncharacterized protein OS=Anisakis simplex PE=3 SV=1	0.976	0.997	1.021	0.873243	0.998309	0.897836	0	254.445	55	39	131	25	718	82.9	5.03	494.42	39	19	1	1	0.999999	13079.4	13396.7	13117.8	3.04	1.94	3.8	High	High	High	High	High	High	High	High	High	1
High	Master Protein	A0A0M3K1G1	Uncharacterized protein OS=Anisakis simplex PE=4 SV=1	0.902	1.09	1.209	0.756464	0.22282	0.0882729	0	155.733	57	25	86	25	354	39.9	8.32	313.33	25	0	1	1	0.610962	7871.8	8731.8	7224.8	7.4	6.89	7.7	High	High	High	High	High	High	High	High	High	1
High	Master Protein	A0A0M3IZF7	Uncharacterized protein OS=Anisakis simplex PE=3 SV=1	1.034	1.135	1.098	0.6965	0.135456	0.379778	0	422.857	75	40	250	25	621	69.8	6.73	894.59	40	14	1	1	0.7927	17658.5	17072.7	15552.8	1.49	6.23	13.26	High	High	High	High	High	High	High	High	High	1
High	Master Protein	A0A0M3K4K2	Uncharacterized protein OS=Anisakis simplex PE=4 SV=1	1.08	0.93	0.861	0.0295857	0.133621	0.00280402	0	104.072	10	24	37	24	2954	312.8	4.5	144.77	24	0	1	1	0.504413	3521.6	3260.3	3788.4	2.69	1.41	3.57	High	High	High	High	High	High	High	High	High	1
High	Master Protein	A0A0M3J3L5	Uncharacterized protein OS=Anisakis simplex PE=4 SV=1	1.015	0.937	0.923	0.903212	0.319229	0.187003	0	227.984	74	28	127	24	329	38	4.96	530.09	28	4	1	1	0.665204	11234.9	11071	11995.2	5.97	6.64	8.17	High	High	High	High	High	High	High	High	High	1
High	Master Protein	A0A0M3K705	Uncharacterized protein OS=Anisakis simplex PE=3 SV=1	1.003	0.94	0.938	0.999165	0.399873	0.382596	0	131.029	50	24	48	24	523	57.9	7.91	196.3	24	0	1	1	0.795953	4032.9	4020.8	4288.6	4.03	7.57	12.81	High	High	High	High	High	High	High	High	High	1
High	Master Protein	A0A0M3K0Q9	Uncharacterized protein OS=Anisakis simplex PE=3 SV=1	0.995	0.947	0.951	0.950668	0.284969	0.406981	0	428.816	74	42	196	24	479	50.6	5.07	740.45	42	25	1	1	0.813529	12769	12833.5	13487.8	3.52	5.72	12.6	High	High	High	High	High	High	High	High	High	1
High	Master Protein	A0A0M3KGX6	Uncharacterized protein OS=Anisakis simplex PE=4 SV=1	1.095	0.994	0.908	0.576358	0.611482	0.184721	0	124.725	62	24	53	24	397	42	4.88	211.89	24	0	1	1	0.661298	7417.1	6776.1	7460.1	4.44	3.43	14.91	High	High	High	High	High	High	High	High	High	1
High	Master Protein	A0A0M3JRD3	Uncharacterized protein OS=Anisakis simplex PE=3 SV=1	1.017	1.037	1.02	0.99866	0.757611	0.73014	0	105.842	24	24	45	24	1125	124.4	6.9	164.69	24	0	1	1	0.999999	5203.8	5118.9	5018.4	7.92	3.15	11.83	High	High	High	High	High	High	High	High	High	1
High	Master Protein	A0A0M3K0Z0	Calcium-transporting ATPase OS=Anisakis simplex PE=3 SV=1	1.016	1.05	1.034	0.987345	0.304488	0.364324	0	328.418	44	40	139	24	1057	116.5	5.36	571.84	40	17	1	1	0.784227	13258.8	13052.9	12624.3	3.61	3.12	9.36	High	High	High	High	High	High	High	High	High	1
High	Master Protein	A0A0M3K0Z5	Uncharacterized protein OS=Anisakis simplex PE=4 SV=1	0.952	0.924	0.97	0.605145	0.161036	0.523875	0	153.652	48	32	58	23	978	108.6	5.94	222.42	32	10	1	1	0.895212	3605.7	3785.6	3904.1	3.18	3.44	11.3	High	High	High	High	High	High	High	High	High	1
High	Master Protein	A0A0M3JWT3	Eukaryotic translation initiation factor 3 subunit A OS=Anisakis simplex PE=3 SV=1	0.947	1.018	1.075	0.915851	0.718399	0.495751	0	97.57	24	23	35	23	1112	128.4	9.03	145.62	23	0	1	1	0.877895	2353.6	2485.4	2311.5	4.94	3.18	14.97	High	High	High	High	High	High	High	High	High	1
High	Master Protein	A0A0M3K2L4	Uncharacterized protein OS=Anisakis simplex PE=4 SV=1	0.941	0.992	1.055	0.466212	0.845029	0.242224	0	112.118	50	22	54	22	496	56.3	5.47	208.09	22	0	1	1	0.709668	5849.6	6217.2	5894.6	5.2	1.98	0.85	High	High	High	High	High	High	High	High	High	1
High	Master Protein	A0A0M3JU23	Uncharacterized protein OS=Anisakis simplex PE=4 SV=1	1.043	0.999	0.957	0.771297	0.593949	0.273702	0	137.451	33	33	48	22	1297	144.1	6.44	179.56	33	11	1	1	0.730575	4397.7	4215.4	4402.9	1.3	3.52	6.12	High	High	High	High	High	High	High	High	High	1
High	Master Protein	A0A0M3K2Z8	Uncharacterized protein OS=Anisakis simplex PE=4 SV=1	0.976	1.005	1.03	0.908463	0.298836	0.177226	0	117.454	55	22	48	22	387	43.8	6.67	188.5	22	0	1	1	0.65637	5097.3	5224	5073.3	3.92	1.35	3.62	High	High	High	High	High	High	High	High	High	1
High	Master Protein	A0A097IYH5	Glyceraldehyde-3-phosphate dehydrogenase OS=Anisakis simplex GN=GPDH PE=3 SV=1	1.038	1.025	0.987	0.647673	0.501948	0.962081	0	169.099	72	26	189	22	340	36.1	7.83	551.72	26	5	1	1	0.999999	11431	11013.2	11154.5	2.11	2.2	6.31	High	High	High	High	High	High	High	High	High	1
High	Master Protein	A0A0M3JRD7	Uncharacterized protein OS=Anisakis simplex PE=3 SV=1	1.048	1.055	1.007	0.823435	0.356318	0.663244	0	84.384	37	24	33	22	850	95.4	8.29	123.51	24	2	1	1	0.9774	3808.2	3635	3610.7	1.63	0.26	13.91	High	High	High	High	High	High	High	High	High	1
High	Master Protein	A0A0M3K9X8	Carboxylic ester hydrolase OS=Anisakis simplex PE=3 SV=1	1.023	1.102	1.077	0.818594	0.363169	0.677924	0	118.899	55	22	50	22	570	64.3	5.49	193.11	22	0	1	1	0.985385	2734	2672	2480.6	2.01	4.16	7.15	High	High	High	High	High	High	High	High	High	1
High	Master Protein	A0A0M3KB56	Uncharacterized protein OS=Anisakis simplex PE=4 SV=1	0.875	1.106	1.264	0.109418	0.7049	0.0392612	0	81.294	45	22	35	22	432	50.8	7.08	147.28	22	0	1	1	0.593395	5641.4	6450.5	5101.7	6.6	4.25	9.87	High	High	High	High	High	High	High	High	High	1
High	Master Protein	A0A0M3JUZ9	Uncharacterized protein OS=Anisakis simplex PE=4 SV=1	1.147	1.377	1.201	0.0794047	0.00214687	0.0334139	0	128.274	53	22	57	22	434	48	8.84	226.15	22	0	1	1	0.593395	8924.3	7778	6478.7	7.91	3.55	9.68	High	High	High	High	High	High	High	High	High	1
High	Master Protein	A0A0M3K816	Uncharacterized protein OS=Anisakis simplex PE=4 SV=1	1.102	0.945	0.857	0.475751	0.28555	0.0598857	0	127.86	38	21	41	21	594	66.1	5.2	160.65	21	0	1	1	0.593395	2592.1	2351.7	2742.8	5.52	2.62	12.27	High	High	High	High	High	High	High	High	High	1
High	Master Protein	A0A0M3KHG1	Uncharacterized protein OS=Anisakis simplex PE=4 SV=1	0.977	0.999	1.023	0.771115	0.97117	0.88697	0	227.772	64	28	92	21	273	31.7	5.31	384.01	28	2	1	1	0.999999	5634.9	5769.5	5640.7	3.46	3.18	8.34	High	High	High	High	High	High	High	High	High	1
High	Master Protein	A0A0M3K0N6	Dolichyl-diphosphooligosaccharide--protein glycosyltransferase subunit 1 OS=Anisakis simplex PE=3 SV=1	0.953	1.028	1.078	0.274221	0.195109	0.0232869	0	86.543	45	21	39	21	595	67	8.7	147.17	21	0	1	1	0.593395	4879.6	5118.2	4745.7	1.4	2.09	4.65	High	High	High	High	High	High	High	High	High	1
High	Master Protein	A0A0M3JQZ6	Uncharacterized protein OS=Anisakis simplex PE=3 SV=1	1.066	1.04	0.976	0.270883	0.973884	0.352222	0	126.267	39	26	44	21	963	106.6	5.6	163.48	26	6	1	1	0.780763	3520	3301.1	3384	2.6	3.59	5.74	High	High	High	High	High	High	High	High	High	1
High	Master Protein	A0A0M3K140	Pyruvate dehydrogenase E1 component subunit alpha OS=Anisakis simplex PE=4 SV=1	1.031	1.089	1.056	0.494119	0.0245692	0.107457	0	189.001	74	24	87	21	428	47.2	7.62	365.95	24	4	1	1	0.610962	7168.6	6953.2	6583.7	3.09	2.46	3.09	High	High	High	High	High	High	High	High	High	1
High	Master Protein	A0A0M3JYK8	Uncharacterized protein OS=Anisakis simplex PE=4 SV=1	1.102	1.092	0.99	0.461842	0.977169	0.367408	0	112.666	51	21	51	21	542	60.6	6.62	204.28	21	0	1	1	0.786217	5875	5329.8	5381.8	4.87	5.76	22.8	High	High	High	High	High	High	High	High	High	1
High	Master Protein	A0A0M3JUQ3	Aconitate hydratase, mitochondrial OS=Anisakis simplex PE=3 SV=1	0.972	1.123	1.156	0.982074	0.162016	0.128554	0	157.498	50	27	62	21	784	85.5	7.87	241.27	27	6	1	1	0.61619	5316.5	5471.5	4733.9	0.3	4.24	16.24	High	High	High	High	High	High	High	High	High	1
High	Master Protein	A0A0M3J6F1	Uncharacterized protein OS=Anisakis simplex PE=4 SV=1	0.87	0.881	1.013	0.0444302	0.0476463	0.998204	0	147.234	65	22	51	20	285	32.3	5.6	251.25	22	2	1	1	0.999999	4421.1	5080.2	5015.8	4.44	6.49	2.81	High	High	High	High	High	High	High	High	High	1
High	Master Protein	A0A0M3K5M3	Serine hydroxymethyltransferase OS=Anisakis simplex PE=3 SV=1	1.002	1.013	1.01	0.996204	0.697776	0.650582	0	140.827	63	21	52	20	413	45.4	8.78	210.93	21	1	1	1	0.969744	4551.9	4542	4495.4	4.33	1.7	14.66	High	High	High	High	High	High	High	High	High	1
High	Master Protein	A0A0R5QAG5	Heat shock protein 70 OS=Anisakis pegreffii GN=hsp70 PE=2 SV=1	1.032	1.034	1.002	0.599807	0.561847	0.99741	0	287.149	56	36	165	20	649	70.6	5.64	646.53	36	22	1	1	0.999999	19952.2	19336.8	19305.1	3.05	2.2	3.19	High	High	High	High	High	High	High	High	High	1
High	Master Protein	A0A0M3JZL1	Uncharacterized protein OS=Anisakis simplex PE=4 SV=1	0.982	1.046	1.065	0.985357	0.438968	0.365047	0	69.089	38	20	33	20	658	74.5	7.2	110.57	20	0	1	1	0.785206	3433.3	3496.8	3283.1	4.76	4.68	12.62	High	High	High	High	High	High	High	High	High	1
High	Master Protein	A0A0M3KA33	Uncharacterized protein OS=Anisakis simplex PE=3 SV=1	1.004	1.094	1.09	0.98986	0.368036	0.31368	0	147.984	63	22	54	20	500	55.4	5.88	173.54	22	2	1	1	0.764302	3715.1	3699.7	3395.8	9.11	4.25	4.2	High	High	High	High	High	High	High	High	High	1
High	Master Protein	A0A0M3JYP9	Uncharacterized protein OS=Anisakis simplex PE=4 SV=1	1.129	0.904	0.801	0.860286	0.256114	0.131354	0	99.549	33	19	30	19	858	95.1	4.44	109.5	19	0	1	1	0.621983	2187.6	1937.5	2418.9	3.94	11.92	13.41	High	High	High	High	High	High	High	High	High	1
High	Master Protein	A0A0M3K4G1	Uncharacterized protein OS=Anisakis simplex PE=3 SV=1	1.028	0.954	0.928	0.988843	0.547275	0.472621	0	209.879	71	28	92	19	405	43.6	7.24	316.08	28	8	1	1	0.865712	8701.7	8462.6	9120.7	3.77	7.31	12.17	High	High	High	High	High	High	High	High	High	1
High	Master Protein	A0A0M3KGS5	Uncharacterized protein OS=Anisakis simplex PE=4 SV=1	0.852	0.965	1.133	0.0428069	0.42081	0.234742	0	92.92	65	19	52	19	176	20.8	6.3	212.88	19	0	1	1	0.702059	4943.7	5805.6	5122	8.91	3.85	4.47	High	High	High	High	High	High	High	High	High	1
High	Master Protein	A0A0M3KAE3	Transaldolase OS=Anisakis simplex PE=4 SV=1	1	0.989	0.99	0.814002	0.640662	0.948164	0	90.208	71	19	48	19	320	36	6.65	167.64	19	0	1	1	0.999999	4422	4422.8	4469.7	3.3	5.42	7.5	High	High	High	High	High	High	High	High	High	1
High	Master Protein	A0A0M3JYU1	Adenylyl cyclase-associated protein OS=Anisakis simplex PE=3 SV=1	1.034	0.99	0.957	0.507239	0.593015	0.150467	0	101.638	24	23	43	19	1225	133.9	8.69	154.39	23	4	1	1	0.629987	4489.7	4340.7	4536.8	2.63	1.96	6.98	High	High	High	High	High	High	High	High	High	1
High	Master Protein	A0A0B2V519	Plectin OS=Toxocara canis GN=Plec PE=4 SV=1	0.913	1.01	1.106	0.115496	0.980763	0.146826	0	85.849	10	24	35	19	3781	431.5	5.73	108.39	24	5	1	1	0.629558	2367.3	2593.1	2344.8	7.07	3.15	1.87	High	High	High	High	High	High	High	High	High	1
High	Master Protein	A0A0M3K3R5	Phosphoglycerate kinase OS=Anisakis simplex PE=3 SV=1	1.072	1.06	0.989	0.0147942	0.0520833	0.561158	0	180.938	65	27	86	19	464	51.6	8.37	336.61	27	9	1	1	0.919272	8949.6	8347.2	8440.3	2.45	2.1	2.06	High	High	High	High	High	High	High	High	High	1
High	Master Protein	A0A0M3IZU4	Uncharacterized protein OS=Anisakis simplex PE=4 SV=1	0.933	1.066	1.143	0.683843	0.738062	0.308489	0	157.075	41	20	42	19	580	62	6.54	189.59	20	1	1	1	0.760232	2711.3	2905.9	2542.3	2.05	2.03	19.66	High	High	High	High	High	High	High	High	High	1
High	Master Protein	A0A0M3IZR0	Uncharacterized protein OS=Anisakis simplex PE=4 SV=1	0.973	1.109	1.14	0.748187	0.0641349	0.0260603	0	120.337	76	26	62	19	352	39.5	9.23	241.92	26	7	1	1	0.593395	8751.9	8996.4	7889	3.97	4.2	6.35	High	High	High	High	High	High	High	High	High	1
High	Master Protein	A0A0M3KCB9	Uncharacterized protein OS=Anisakis simplex PE=4 SV=1	1.08	1.162	1.076	0.707465	0.192163	0.502185	0	159.997	80	24	73	19	352	39.2	7.34	293.92	24	2	1	1	0.878233	7755.4	7182.7	6675	5.84	4.86	18.4	High	High	High	High	High	High	High	High	High	1
High	Master Protein	A0A0M3JTQ4	Uncharacterized protein OS=Anisakis simplex PE=4 SV=1	1.088	0.786	0.722	0.814347	0.14317	0.0650683	0	234.633	89	23	132	18	170	18.7	5.2	492.41	23	7	1	1	0.593395	11758.4	10803.9	14958.2	7.2	5.04	15.56	High	High	High	High	High	High	High	High	High	1
High	Master Protein	A0A0M3K6U9	Uncharacterized protein OS=Anisakis simplex PE=4 SV=1	1.042	0.936	0.898	0.924398	0.145043	0.0893291	0	64.941	59	18	36	18	343	38.2	5.8	115.96	18	0	1	1	0.610962	4553.4	4369	4864.5	2.94	4.56	11.03	High	High	High	High	High	High	High	High	High	1
High	Master Protein	A0A0M3JQV0	Uncharacterized protein OS=Anisakis simplex PE=4 SV=1	1.047	0.964	0.921	0.693613	0.373515	0.132109	0	71.583	33	18	23	18	788	87.7	5.54	85.63	18	0	1	1	0.622024	1756.7	1678.6	1822.2	2.96	6.63	9.09	High	High	High	High	High	High	High	High	High	1
High	Master Protein	A0A0M3K2N9	Uncharacterized protein OS=Anisakis simplex PE=3 SV=1	1.071	0.988	0.922	0.987023	0.870915	0.7935	0	90.828	43	20	40	18	616	67.1	6.13	138	20	2	1	1	0.999999	3229.5	3015.6	3269.2	6.54	6.97	4.84	High	High	High	High	High	High	High	High	High	1
High	Master Protein	F1KPE9	Titin OS=Ascaris suum PE=2 SV=1	0.948	0.994	1.048	0.501891	0.996985	0.464253	0	194.974	8	45	82	18	6977	770.8	5.9	315.21	45	28	1	1	0.859212	10384.5	10954.5	10451.6	3.67	2.09	4.13	High	High	High	High	High	High	High	High	High	1
High	Master Protein	A0A0M3K8S6	Uncharacterized protein OS=Anisakis simplex PE=4 SV=1	0.959	1.022	1.066	0.758731	0.331827	0.134575	0	85.947	49	18	33	18	366	42.4	9.44	128.99	18	0	1	1	0.623813	3034.7	3165.5	2969.9	3.89	0.85	3.96	High	High	High	High	High	High	High	High	High	1
High	Master Protein	A0A0M3K959	Uncharacterized protein OS=Anisakis simplex PE=4 SV=1	1.021	1.055	1.033	0.975316	0.369841	0.46882	0	131.726	47	29	63	18	797	90.1	6.6	229.07	29	11	1	1	0.863266	5660.8	5542.8	5368	2.24	1.76	5.57	High	High	High	High	High	High	High	High	High	1
High	Master Protein	A0A0M3JXL8	Uncharacterized protein OS=Anisakis simplex PE=4 SV=1	0.792	0.842	1.063	0.0563466	0.0815068	0.953709	0	53.859	17	17	19	17	1471	167.9	6.37	55.82	17	0	1	1	0.999999	1140	1439.8	1354.5	9.56	3.98	10.98	High	High	High	High	High	High	High	High	High	1
High	Master Protein	A0A0M3IZ89	Uncharacterized protein OS=Anisakis simplex PE=4 SV=1	0.855	0.891	1.043	0.166781	0.723906	0.431988	0	169.523	64	22	81	17	417	45.3	5.96	364.2	22	6	1	1	0.836766	6959.8	8143.7	7808.3	10.35	2.38	6.12	High	High	High	High	High	High	High	High	High	1
High	Master Protein	A0A0M3JUA2	Uncharacterized protein OS=Anisakis simplex PE=4 SV=1	0.963	0.893	0.927	0.946306	0.0950777	0.142623	0	72.784	28	17	25	17	913	103.7	5.24	91.1	17	0	1	1	0.629558	1716.1	1781.8	1922.3	2.12	4	8.83	High	High	High	High	High	High	High	High	High	1
High	Master Protein	A0A0M3JTS5	Uncharacterized protein OS=Anisakis simplex PE=4 SV=1	1.02	0.921	0.902	0.927004	0.268919	0.16859	0	195.634	70	22	97	17	403	46.1	6.92	361.94	22	5	1	1	0.653769	6332.5	6205.3	6877.2	2.1	2.01	13.71	High	High	High	High	High	High	High	High	High	1
High	Master Protein	A0A0M3JQT9	Uncharacterized protein OS=Anisakis simplex PE=4 SV=1	1.064	0.947	0.891	0.381204	0.426587	0.0717205	0	163.223	59	17	58	17	422	45.8	8.48	251.15	17	0	1	1	0.593395	3133.3	2946	3307.7	2.81	5.23	8.69	High	High	High	High	High	High	High	High	High	1
High	Master Protein	A0A0M3K444	Fructose-bisphosphate aldolase OS=Anisakis simplex PE=3 SV=1	1.09	0.954	0.875	0.178906	0.834166	0.0851918	0	284.058	76	22	198	17	364	39.5	7.99	745.83	22	6	1	1	0.610962	13909.5	12757.6	14576.5	7.41	1.85	10.49	High	High	High	High	High	High	High	High	High	1
High	Master Protein	A0A0M3KD65	Uncharacterized protein OS=Anisakis simplex PE=4 SV=1	0.986	0.973	0.986	0.929274	0.645916	0.846514	0	160.388	63	18	71	17	449	48.6	4.93	282.49	18	1	1	1	0.999999	5075.3	5145.8	5216.5	3.14	2.14	2.74	High	High	High	High	High	High	High	High	High	1
High	Master Protein	A0A0M3J183	Uncharacterized protein OS=Anisakis simplex PE=4 SV=1	1.095	0.983	0.898	0.511516	0.34159	0.0788867	0	63.868	65	18	34	17	206	24.4	5.3	135.91	18	0	1	1	0.604535	5469.4	4995.5	5561.5	2.33	4.75	8.78	High	High	High	High	High	High	High	High	High	1
High	Master Protein	A0A0M3K5J3	Protein disulfide-isomerase OS=Anisakis simplex PE=3 SV=1	1.019	0.986	0.967	0.815982	0.640871	0.334542	0	81.614	39	17	34	17	627	71.1	5.49	134.67	17	0	1	1	0.779514	3324.7	3261.3	3372.8	5.06	2.65	10.57	High	High	High	High	High	High	High	High	High	1
High	Master Protein	A0A0M3JXH9	Uncharacterized protein OS=Anisakis simplex PE=4 SV=1	1.082	0.99	0.916	0.763638	0.426004	0.179682	0	67.347	55	19	35	17	320	36.5	7.72	135.3	19	2	1	1	0.65637	4984.4	4608.3	5033.3	6.55	2.1	9.69	High	High	High	High	High	High	High	High	High	1
High	Master Protein	A0A0M3K221	Uncharacterized protein OS=Anisakis simplex PE=4 SV=1	0.88	1.05	1.193	0.258717	0.991728	0.300421	0	81.98	35	20	45	17	684	76.8	7.99	169.55	20	3	1	1	0.748669	5549.7	6304.9	5284.3	7.65	6.8	8.46	High	High	High	High	High	High	High	High	High	1
High	Master Protein	A0A0M3J1U4	Uncharacterized protein OS=Anisakis simplex PE=4 SV=1	1.154	1.052	0.912	0.653369	0.918355	0.866705	0	71.822	56	17	37	17	287	33.3	6.07	143.69	17	0	1	1	0.999999	5534.1	4797.2	5259	14.47	3.96	15.62	High	High	High	High	High	High	High	High	High	1
High	Master Protein	A0A0M3KBM2	Uncharacterized protein OS=Anisakis simplex PE=4 SV=1	1.086	1.053	0.97	0.126616	0.6512	0.391593	0	63.206	32	17	28	17	561	60.9	5.91	106.27	17	0	1	1	0.801222	3146.5	2898.4	2989.2	4.12	4.28	0.76	High	High	High	High	High	High	High	High	High	1
High	Master Protein	A0A0M3JY91	ATP synthase subunit alpha OS=Anisakis simplex PE=3 SV=1	0.997	1.054	1.058	0.985479	0.589481	0.501519	0	201.031	58	33	100	17	547	59.5	7.97	399.54	33	16	1	1	0.878233	9080.3	9112	8612.6	3.08	0.77	8.32	High	High	High	High	High	High	High	High	High	1
High	Master Protein	A0A0M3JT59	Uncharacterized protein OS=Anisakis simplex PE=4 SV=1	1.021	1.062	1.04	0.630375	0.325802	0.813982	0	88.218	65	17	42	17	312	36	8.34	152.49	17	0	1	1	0.999999	4570	4475.2	4301.8	3.97	2.8	2.93	High	High	High	High	High	High	High	High	High	1
High	Master Protein	A0A0M3KCD2	Uncharacterized protein OS=Anisakis simplex PE=4 SV=1	1.086	1.067	0.983	0.244525	0.169492	0.954519	0	165.512	79	23	67	17	354	38.8	8.82	289.39	23	8	1	1	0.999999	7253.7	6679	6797	4.5	2.86	1.86	High	High	High	High	High	High	High	High	High	1
High	Master Protein	A0A0M3KBJ9	Uncharacterized protein OS=Anisakis simplex PE=4 SV=1	0.883	1.07	1.212	0.17865	0.984738	0.144413	0	82.31	49	22	47	17	387	45.4	5.83	181.89	22	5	1	1	0.629558	5566	6303.3	5202.2	5.86	4.37	10.31	High	High	High	High	High	High	High	High	High	1
High	Master Protein	A0A0M3IYB4	Uncharacterized protein OS=Anisakis simplex PE=4 SV=1	0.988	1.076	1.089	0.994897	0.511999	0.46277	0	147.86	28	35	50	17	1870	215.4	6.43	172.02	35	1	1	1	0.85882	1345.6	1361.4	1250.7	2.46	2.32	12.23	High	High	High	High	High	High	High	High	High	1
High	Master Protein	A0A0M3JXN4	Uncharacterized protein OS=Anisakis simplex PE=3 SV=1	1.01	1.089	1.078	0.992837	0.345394	0.393989	0	138.548	53	23	45	17	741	81.2	6.24	160.32	23	7	1	1	0.803011	2451	2426.4	2251.1	2.04	3.19	13.09	High	High	High	High	High	High	High	High	High	1
High	Master Protein	A0A0M3JVC5	Uncharacterized protein OS=Anisakis simplex PE=4 SV=1	0.876	1.123	1.282	0.441643	0.16047	0.0313969	0	110.704	48	17	32	17	445	49.3	8.85	112.69	17	0	1	1	0.593395	2180.6	2488.8	1941.3	2.69	5.33	15.67	High	High	High	High	High	High	High	High	High	1
High	Master Protein	H6VRF8	Keratin 1 OS=Homo sapiens GN=KRT1 PE=3 SV=1	0.873	0.559	0.64	0.90389	0.101777	0.176495	0	67.798	25	17	32	16	644	66	8.12	113.17	17	1	1	1	0.65637	2084.5	2387	3726.8	34.43	19.22	7.52	High	High	High	High	High	High	High	High	High	1
High	Master Protein	P13645	Keratin, type I cytoskeletal 10 OS=Homo sapiens GN=KRT10 PE=1 SV=6	1.073	0.668	0.623	0.891153	0.452882	0.264698	0	81.532	37	16	30	16	584	58.8	5.21	93.49	16	0	1	1	0.729525	1318.8	1228.6	1973.4	33.2	22.42	9.02	High	High	High	High	High	High	High	High	High	1
High	Master Protein	A0A0M3J349	Uncharacterized protein OS=Anisakis simplex PE=4 SV=1	0.938	0.816	0.87	0.841248	0.230637	0.450511	0	64.407	83	16	45	16	122	13.7	6.77	170.78	16	0	1	1	0.848716	6268.3	6683	7677.5	6.98	9.54	15.13	High	High	High	High	High	High	High	High	High	1
High	Master Protein	A0A0M3KDM2	Uncharacterized protein OS=Anisakis simplex PE=4 SV=1	0.964	0.898	0.931	0.346423	0.133455	0.734728	0	123.982	61	16	45	16	431	46.1	4.79	209	16	0	1	1	0.999999	2956.9	3068.5	3294.5	2.36	2.08	6.39	High	High	High	High	High	High	High	High	High	1
High	Master Protein	Q9U602	Putative nucleosome binding protein OS=Anisakis simplex PE=2 SV=1	1.05	0.931	0.887	0.952531	0.281592	0.194458	0	133.708	54	16	56	16	321	37.2	4.6	217.93	16	0	1	1	0.673357	4409.7	4200.8	4737.8	3.2	5.3	14.98	High	High	High	High	High	High	High	High	High	1
High	Master Protein	A0A0M3K3X7	Uncharacterized protein OS=Anisakis simplex PE=4 SV=1	1.017	0.948	0.933	0.971095	0.290994	0.218864	0	157.844	70	19	67	16	306	34.6	6.54	285.39	19	3	1	1	0.694437	6267	6161.7	6607.5	5.67	0.68	14.62	High	High	High	High	High	High	High	High	High	1
High	Master Protein	A0A0M3K9W1	Uncharacterized protein OS=Anisakis simplex PE=3 SV=1	1.019	0.963	0.945	0.985216	0.376222	0.31019	0	127.861	56	19	50	16	464	51.5	6.02	217.88	19	4	1	1	0.762819	3978.3	3904.7	4131.3	4.69	3.62	9.08	High	High	High	High	High	High	High	High	High	1
High	Master Protein	A0A0M3KBA5	Malate dehydrogenase OS=Anisakis simplex PE=3 SV=1	1.006	0.98	0.975	0.991615	0.649633	0.719779	0	137.383	62	17	53	16	325	34.2	8.68	222.08	17	2	1	1	0.999999	4823.6	4794.5	4919.7	1.69	5.39	14.71	High	High	High	High	High	High	High	High	High	1
High	Master Protein	A0A0M3JX55	Uncharacterized protein OS=Anisakis simplex PE=3 SV=1	1.08	0.99	0.916	0.696964	0.960506	0.544985	0	95.589	81	16	64	16	206	23.7	6.71	234.36	16	0	1	1	0.907472	6167.6	5709.1	6229.5	6.33	3.27	8.14	High	High	High	High	High	High	High	High	High	1
High	Master Protein	A0A0M3JWX7	Uncharacterized protein OS=Anisakis simplex PE=4 SV=1	0.981	1.045	1.066	0.910571	0.774291	0.541881	0	198.384	25	47	72	16	2750	311.8	6.42	243.63	47	1	1	1	0.907018	1369.5	1396.3	1310	4.71	3.04	13.74	High	High	High	High	High	High	High	High	High	1
High	Master Protein	A0A0M3K875	Uncharacterized protein OS=Anisakis simplex PE=4 SV=1	0.997	1.046	1.049	0.863203	0.376732	0.199693	0	113.077	60	16	45	16	263	30.1	7.05	195.58	16	0	1	1	0.679529	2523.6	2530.7	2413.3	1.63	1.46	4.25	High	High	High	High	High	High	High	High	High	1
High	Master Protein	A0A0M3J4D2	Uncharacterized protein OS=Anisakis simplex PE=4 SV=1	0.88	1.075	1.221	0.455571	0.588027	0.130625	0	114.564	60	23	82	16	205	23.9	8.76	330.17	23	8	1	1	0.62013	10344.1	11752.5	9626.5	7.88	11.03	9.12	High	High	High	High	High	High	High	High	High	1
High	Master Protein	A0A0M3JSD5	Uncharacterized protein OS=Anisakis simplex PE=3 SV=1	1.018	1.097	1.078	0.393867	0.0131	0.0687287	0	77.472	53	18	35	16	410	46.6	8.22	127.74	18	2	1	1	0.593395	4075.4	4003.9	3714.2	3.56	2.66	0.63	High	High	High	High	High	High	High	High	High	1
High	Master Protein	A0A0M3KC58	Uncharacterized protein OS=Anisakis simplex PE=4 SV=1	1.01	1.128	1.117	0.867365	0.382571	0.20537	0	131.483	57	24	65	16	493	54.5	6.34	278.3	24	8	1	1	0.68554	6920.3	6852.6	6136.2	5.31	2.58	7.93	High	High	High	High	High	High	High	High	High	1
High	Master Protein	A0A0M3JVZ6	6-phosphogluconate dehydrogenase, decarboxylating OS=Anisakis simplex PE=3 SV=1	1.025	1.136	1.108	0.825022	0.119775	0.255796	0	115.912	42	16	36	16	528	58.4	8.31	155.61	16	0	1	1	0.722697	2494.6	2432.6	2195.6	2.61	1.68	11.11	High	High	High	High	High	High	High	High	High	1
High	Master Protein	A0A0M3K2T7	Uncharacterized protein OS=Anisakis simplex PE=4 SV=1	1.117	1.148	1.028	0.411867	0.0795002	0.432843	0	87.646	55	18	35	16	325	35.4	8.27	121.84	18	2	1	1	0.837623	4401.3	3941.4	3835.4	5.73	3.88	10.69	High	High	High	High	High	High	High	High	High	1
High	Master Protein	A0A0M3JTQ2	Uncharacterized protein OS=Anisakis simplex PE=4 SV=1	1.004	1.151	1.147	0.995628	0.361188	0.325329	0	62.749	17	16	26	16	1312	147.3	5.76	87.91	16	0	1	1	0.773012	1456.3	1451.1	1265.6	2.32	2.09	15.71	High	High	High	High	High	High	High	High	High	1
High	Master Protein	A0A0M3KDQ4	Uncharacterized protein OS=Anisakis simplex PE=4 SV=1	1.105	0.886	0.802	0.822221	0.436953	0.212464	0	83.847	55	15	38	15	265	32	7.09	166.28	15	0	1	1	0.690518	3599.9	3256.9	4061	8.32	1.76	14.49	High	High	High	High	High	High	High	High	High	1
High	Master Protein	A0A0M3K0L5	Uncharacterized protein OS=Anisakis simplex PE=4 SV=1	0.73	0.896	1.228	0.0430691	0.976201	0.0557164	0	90.425	39	21	34	15	660	75.1	6.4	138.35	21	6	1	1	0.593395	2499	3425.5	2788.8	16.33	0.55	7.05	High	High	High	High	High	High	High	High	High	1
High	Master Protein	Q9NCL4	Paramyosin isoform (Fragment) OS=Anisakis simplex PE=2 SV=1	0.82	0.901	1.1	0.167925	0.580457	0.56559	0	312.34	67	48	137	15	473	54.3	5.99	591.55	48	1	1	1	0.922967	3525.9	4301	3911.3	9.59	5.44	7	High	High	High	High	High	High	High	High	High	1
High	Master Protein	A0A0M3KAL6	Uncharacterized protein OS=Anisakis simplex PE=3 SV=1	1.049	0.916	0.873	0.791985	0.304835	0.132848	0	131.193	76	16	73	15	209	24.4	7.18	337.19	16	1	1	1	0.622024	5121.6	4881.5	5588.9	3.64	1.78	18.46	High	High	High	High	High	High	High	High	High	1
High	Master Protein	A0A0M3JU79	Uncharacterized protein OS=Anisakis simplex PE=4 SV=1	1.026	0.926	0.902	0.821675	0.558707	0.284209	0	125.723	78	20	54	15	287	33.6	4.63	196.64	20	5	1	1	0.736827	3399.5	3313.6	3672.9	1.72	7.6	15.63	High	High	High	High	High	High	High	High	High	1
High	Master Protein	A0A0M3JYT8	Proteasome subunit alpha type OS=Anisakis simplex PE=3 SV=1	1.079	0.952	0.883	0.828151	0.423377	0.207964	0	79.331	67	15	29	15	259	28.5	6.6	109.17	15	0	1	1	0.689414	2226.6	2064.4	2338.6	2.43	8.97	8.45	High	High	High	High	High	High	High	High	High	1
High	Master Protein	A0A0M3K505	Uncharacterized protein OS=Anisakis simplex PE=3 SV=1	1.015	0.955	0.941	0.98557	0.948941	0.988159	0	107.641	52	20	38	15	523	59.1	6.62	162.35	20	5	1	1	0.999999	3302.2	3254.9	3459.6	3.3	2.19	10.53	High	High	High	High	High	High	High	High	High	1
High	Master Protein	A0A0M3J2A8	Uncharacterized protein OS=Anisakis simplex PE=3 SV=1	0.933	0.98	1.051	0.920744	0.682026	0.469497	0	126.269	69	18	49	15	296	32.1	6.9	201.16	18	3	1	1	0.863266	4386.9	4703.4	4476.2	3.56	4.07	17.2	High	High	High	High	High	High	High	High	High	1
High	Master Protein	A0A0M3K8A1	Uncharacterized protein OS=Anisakis simplex PE=4 SV=1	1.073	0.982	0.916	0.143594	0.91267	0.241031	0	94.034	45	17	41	15	538	59.5	6.11	155.77	17	2	1	1	0.709258	5018.9	4679.5	5109.8	4.03	3.47	4.6	High	High	High	High	High	High	High	High	High	1
High	Master Protein	A0A0M3JVB3	Uncharacterized protein OS=Anisakis simplex PE=4 SV=1	1.029	0.985	0.957	0.874242	0.981828	0.782012	0	99.412	31	17	31	15	889	98.9	6.06	124.98	17	2	1	1	0.999999	2172.5	2111.1	2205.2	1.02	3.63	9.73	High	High	High	High	High	High	High	High	High	1
High	Master Protein	F1KPK1	Titin OS=Ascaris suum PE=2 SV=1	0.963	0.985	1.022	0.755536	0.972614	0.628517	0	179.055	12	27	83	15	3155	351.3	5.5	306.89	27	15	1	1	0.965131	5372.7	5577.1	5457.3	4.24	2.9	8.77	High	High	High	High	High	High	High	High	High	1
High	Master Protein	A0A0M3J6W1	Uncharacterized protein OS=Anisakis simplex PE=4 SV=1	1.067	0.991	0.929	0.971833	0.540812	0.42524	0	84.773	80	15	41	15	128	14.6	5.6	163.35	15	0	1	1	0.830614	4795	4494.9	4840.7	7.59	5.82	14.55	High	High	High	High	High	High	High	High	High	1
High	Master Protein	A0A0M3K232	Uncharacterized protein OS=Anisakis simplex PE=4 SV=1	0.955	1	1.048	0.0820999	0.791396	0.191312	0	80.462	70	15	41	15	249	27.3	8.9	158.1	15	0	1	1	0.669118	4529.9	4745.7	4528.6	1.63	3.7	2.09	High	High	High	High	High	High	High	High	High	1
High	Master Protein	A0A0M3JYU4	Eukaryotic translation initiation factor 3 subunit B OS=Anisakis simplex PE=3 SV=1	0.94	1.014	1.079	0.488689	0.989826	0.42184	0	48.92	25	15	17	15	725	82.8	6.14	52.55	15	0	1	1	0.828236	1136.4	1208.5	1120.3	3.4	5.29	9.88	High	High	High	High	High	High	High	High	High	1
High	Master Protein	A0A0M3K1X5	Uncharacterized protein OS=Anisakis simplex PE=4 SV=1	1.043	1.016	0.974	0.805743	0.610567	0.306623	0	93.452	41	22	45	15	618	72.7	6.3	146.14	22	9	1	1	0.75647	3574.1	3426.3	3519.3	5.24	1.17	5.98	High	High	High	High	High	High	High	High	High	1
High	Master Protein	A0A0B2VD11	Heat shock 70 kDa protein F, mitochondrial OS=Toxocara canis GN=hsp-6 PE=3 SV=1	1.032	1.046	1.013	0.998789	0.99273	0.997438	0	169.497	36	23	68	15	660	71.4	6.65	269.89	23	10	1	1	0.999999	6848.2	6633.6	6547.4	3.87	2.37	5.23	High	High	High	High	High	High	High	High	High	1
High	Master Protein	A0A0M3KDF0	Uncharacterized protein OS=Anisakis simplex PE=4 SV=1	0.984	1.055	1.073	0.974557	0.373878	0.475221	0	122.738	64	20	45	15	365	39.7	7.3	165.76	20	8	1	1	0.868004	3532.2	3591.1	3347.6	6.26	2.03	7.43	High	High	High	High	High	High	High	High	High	1
High	Master Protein	F1KQ49	Clathrin heavy chain OS=Ascaris suum PE=2 SV=1	1.002	1.072	1.07	0.994675	0.483858	0.435261	0	149.125	25	32	56	15	1690	192.9	5.68	204.1	32	18	1	1	0.839412	4619.4	4608.8	4309.1	0.96	0.62	13.27	High	High	High	High	High	High	High	High	High	1
High	Master Protein	A0A0M3JXR9	Uncharacterized protein OS=Anisakis simplex PE=3 SV=1	1.074	1.094	1.018	0.848543	0.139982	0.280431	0	103.839	50	15	43	15	377	40.3	9.58	182.07	15	0	1	1	0.733272	4241.9	3948.4	3877.4	3.99	6.99	6.03	High	High	High	High	High	High	High	High	High	1
High	Master Protein	A0A0M3K2P0	Uncharacterized protein OS=Anisakis simplex PE=4 SV=1	1.021	1.095	1.073	0.848686	0.330093	0.597992	0	68.666	27	15	21	15	671	73.4	7.24	72.94	15	0	1	1	0.9438	1663.3	1629.7	1519.3	1.51	2.89	7.77	High	High	High	High	High	High	High	High	High	1
High	Master Protein	A0A0M3JRJ4	Uncharacterized protein OS=Anisakis simplex PE=4 SV=1	0.945	1.11	1.175	0.682939	0.384073	0.133049	0	125.757	45	17	47	15	360	40.6	10.95	194.78	17	2	1	1	0.622024	3845.2	4070.6	3465.5	4.71	2.09	16.77	High	High	High	High	High	High	High	High	High	1
High	Master Protein	A0A0M3JS84	Uncharacterized protein OS=Anisakis simplex PE=4 SV=1	1.005	1.123	1.117	0.997409	0.311058	0.337438	0	51.081	58	15	22	15	266	32.5	6.38	77.91	15	0	1	1	0.780763	2632.2	2617.9	2344	4.15	5.17	13.38	High	High	High	High	High	High	High	High	High	1
High	Master Protein	A0A0M3JU73	Uncharacterized protein OS=Anisakis simplex PE=3 SV=1	1.041	1.134	1.09	0.91055	0.297787	0.478148	0	74.168	45	20	35	15	651	73.3	6.68	104.25	20	3	1	1	0.871179	2422.1	2327	2135	1.69	1.28	14.65	High	High	High	High	High	High	High	High	High	1
High	Master Protein	A0A0M3K810	Uncharacterized protein OS=Anisakis simplex PE=4 SV=1	0.992	1.138	1.147	0.978371	0.209507	0.268354	0	103.481	47	15	39	15	429	48.6	6.34	157.62	15	0	1	1	0.730023	2694.6	2715.3	2366.9	7.21	3.32	14.16	High	High	High	High	High	High	High	High	High	1
High	Master Protein	A0A0M3JRP8	Uncharacterized protein OS=Anisakis simplex PE=4 SV=1	1.127	0.854	0.758	0.295322	0.41958	0.053696	0	160.014	69	16	69	14	193	22.3	5.01	274.81	16	3	1	1	0.593395	4968.4	4410.1	5814.7	9.56	6.84	11.14	High	High	High	High	High	High	High	High	High	1
High	Master Protein	A0A0M3JK03	Uncharacterized protein OS=Anisakis simplex PE=4 SV=1	0.822	0.877	1.066	0.136974	0.353971	0.735805	0	56.728	61	14	32	14	183	21.6	4.96	132.63	14	0	1	1	0.999999	3623.5	4405.6	4133.3	11.53	8.2	4.83	High	High	High	High	High	High	High	High	High	1
High	Master Protein	A0A0M3K6M6	Uncharacterized protein OS=Anisakis simplex PE=4 SV=1	1.001	0.894	0.893	0.844393	0.138875	0.0680158	0	85.754	61	14	40	14	324	36.6	6.68	150.43	14	0	1	1	0.593395	2633.3	2629.5	2945.1	7.39	3.78	9.7	High	High	High	High	High	High	High	High	High	1
High	Master Protein	A0A0B2UX40	Twitchin OS=Toxocara canis GN=unc-22 PE=4 SV=1	0.971	0.901	0.927	0.362829	0.0213683	0.131554	0	125.419	7	34	53	14	5785	635.3	5.62	204.21	34	1	1	1	0.622024	2576.4	2652.9	2861	4.39	2.42	4.01	High	High	High	High	High	High	High	High	High	1
High	Master Protein	A0A0M3K3G9	Uncharacterized protein OS=Anisakis simplex PE=4 SV=1	0.961	0.923	0.961	0.571527	0.0389779	0.146875	0	51.844	13	14	19	14	1465	159.2	5.25	71.66	14	0	1	1	0.629558	940.9	979	1019.2	2.73	1.93	3.59	High	High	High	High	High	High	High	High	High	1
High	Master Protein	F1KPN0	Filamin-A OS=Ascaris suum PE=2 SV=1	1.01	0.967	0.957	0.968457	0.281443	0.374741	0	101.845	11	19	45	14	2197	239.1	6.02	170.74	19	7	1	1	0.790464	3978.4	3937.9	4113.8	2.57	0.59	3.94	High	High	High	High	High	High	High	High	High	1
High	Master Protein	A0A0M3KCF5	Uncharacterized protein OS=Anisakis simplex PE=3 SV=1	1.005	0.969	0.964	0.985964	0.478733	0.563414	0	67.27	57	14	24	14	251	27.7	7.05	79.22	14	0	1	1	0.920796	1548.3	1541.3	1598.6	3.76	7.41	11.69	High	High	High	High	High	High	High	High	High	1
High	Master Protein	A0A0M3K2A9	Uncharacterized protein OS=Anisakis simplex PE=4 SV=1	0.931	0.97	1.042	0.0238214	0.932194	0.0363704	0	97.017	64	16	42	14	322	35.2	7.96	179.73	16	2	1	1	0.593395	4717	5066.5	4862.6	2.84	0.77	2	High	High	High	High	High	High	High	High	High	1
High	Master Protein	A0A0M3K9P2	Uncharacterized protein OS=Anisakis simplex PE=4 SV=1	1.023	0.975	0.953	0.999893	0.286905	0.291776	0	68.201	53	14	30	14	292	34.2	6.47	115.89	14	0	1	1	0.743272	1637.2	1600.7	1680	0.55	4.17	6.52	High	High	High	High	High	High	High	High	High	1
High	Master Protein	A0A0M3K766	Uncharacterized protein OS=Anisakis simplex PE=3 SV=1	1.097	0.978	0.891	0.567711	0.503302	0.140581	0	155.179	51	19	74	14	424	49.4	4.74	283.15	19	5	1	1	0.629558	5650.2	5151	5779	9.03	3.45	12.83	High	High	High	High	High	High	High	High	High	1
High	Master Protein	A0A0M3K0A2	Uncharacterized protein OS=Anisakis simplex PE=4 SV=1	1.023	0.99	0.967	0.785247	0.807255	0.440057	0	61.459	28	14	20	14	812	90.3	5.74	71.23	14	0	1	1	0.844277	1223.1	1195.4	1235.9	4.11	6.62	4.06	High	High	High	High	High	High	High	High	High	1
High	Master Protein	A0A0M3KJU5	Uncharacterized protein OS=Anisakis simplex PE=4 SV=1	1.093	0.991	0.907	0.123179	0.700934	0.345293	0	61.78	72	14	32	14	215	23.8	7.02	132.43	14	0	1	1	0.780763	6124.1	5600.9	6177.2	11.5	4.97	6.77	High	High	High	High	High	High	High	High	High	1
High	Master Protein	A0A0M3JXT3	Pyruvate kinase OS=Anisakis simplex PE=3 SV=1	0.976	1.007	1.031	0.775794	0.999791	0.765146	0	57.041	34	15	25	14	575	62.6	7.03	88.1	15	1	1	1	0.999999	1685.1	1726.3	1674.2	3.8	0.98	9	High	High	High	High	High	High	High	High	High	1
High	Master Protein	A0A0M3JWG7	Uncharacterized protein OS=Anisakis simplex PE=4 SV=1	1.067	1.008	0.945	0.83123	0.729023	0.413906	0	114.063	62	17	47	14	291	32.3	7.74	196.1	17	3	1	1	0.823257	4909.8	4599.8	4869.5	4.91	0.65	16.18	High	High	High	High	High	High	High	High	High	1
High	Master Protein	A0A0M3JWX2	Uncharacterized protein OS=Anisakis simplex PE=3 SV=1	1.094	1.008	0.921	0.0778553	0.516144	0.333952	0	135.762	59	16	59	14	302	32.8	6.93	220.23	16	3	1	1	0.779319	6876.9	6285.9	6824.8	8.03	1.38	6.62	High	High	High	High	High	High	High	High	High	1
High	Master Protein	A0A0M3K120	Uncharacterized protein OS=Anisakis simplex PE=3 SV=1	0.939	1.009	1.075	0.602892	0.71077	0.244245	0	83.162	54	22	38	14	560	60.7	6.2	144.36	22	8	1	1	0.712476	4708.5	5013.6	4664.7	5.2	1.17	6.47	High	High	High	High	High	High	High	High	High	1
High	Master Protein	A0A0M3JTX7	Lon protease homolog OS=Anisakis simplex PE=3 SV=1	1.039	1.011	0.973	0.574995	0.515762	0.993394	0	63.822	20	14	19	14	935	104.1	7.14	63.36	14	0	1	1	0.999999	1058.7	1019.2	1047	2.47	4.19	2.08	High	High	High	High	High	High	High	High	High	1
High	Master Protein	A0A0M3K3Q2	Uncharacterized protein OS=Anisakis simplex PE=4 SV=1	0.982	1.064	1.083	0.959807	0.444108	0.324972	0	53.425	21	14	20	14	758	86.5	5.87	74.04	14	0	1	1	0.773012	1860.9	1894.1	1749.4	5.66	0.58	13.36	High	High	High	High	High	High	High	High	High	1
High	Master Protein	A0A0M3JUD5	Uncharacterized protein OS=Anisakis simplex PE=4 SV=1	0.958	1.066	1.113	0.779379	0.634466	0.304079	0	70.84	37	14	27	14	427	48.1	6.8	104.05	14	0	1	1	0.753302	1947.4	2033.8	1826.7	3.78	1.15	12.19	High	High	High	High	High	High	High	High	High	1
High	Master Protein	A0A0M3JUW0	Uncharacterized protein OS=Anisakis simplex PE=4 SV=1	1.011	1.097	1.085	0.947264	0.112503	0.168114	0	57.473	21	14	26	14	1230	133.3	6.51	69.12	14	0	1	1	0.653769	1112.9	1100.6	1014.6	4.01	1.8	8.42	High	High	High	High	High	High	High	High	High	1
High	Master Protein	A0A0M3JVM5	Uncharacterized protein OS=Anisakis simplex PE=3 SV=1	0.973	1.098	1.129	0.713829	0.425473	0.160199	0	64.389	46	15	20	14	436	48.5	5.74	69.74	15	1	1	1	0.644756	1465.9	1507.3	1335.2	2.84	0.73	10.05	High	High	High	High	High	High	High	High	High	1
High	Master Protein	A0A0M3K2Q8	Uncharacterized protein OS=Anisakis simplex PE=3 SV=1	1.013	1.101	1.086	0.99731	0.396827	0.42904	0	49.858	34	14	25	14	550	62.9	6.6	86.21	14	0	1	1	0.832891	1862.2	1838.1	1691.8	7.25	3.62	15.72	High	High	High	High	High	High	High	High	High	1
High	Master Protein	A0A0M3JZE7	Uncharacterized protein OS=Anisakis simplex PE=3 SV=1	1.057	1.115	1.055	0.999978	0.607439	0.603892	0	85.086	52	15	29	14	419	46.4	6.99	119.38	15	1	1	1	0.946158	2231.5	2110.9	2001.3	4.76	5.94	7.7	High	High	High	High	High	High	High	High	High	1
High	Master Protein	A0A0M3JX94	Uncharacterized protein OS=Anisakis simplex PE=3 SV=1	1.026	1.152	1.122	0.886304	0.101579	0.185524	0	138.345	58	20	38	14	509	55.2	7.83	163.78	20	6	1	1	0.663086	2804.1	2732.1	2434.3	2.1	3.01	11.12	High	High	High	High	High	High	High	High	High	1
High	Master Protein	A0A0M3JZD5	Uncharacterized protein OS=Anisakis simplex PE=4 SV=1	0.512	0.777	1.517	0.143035	0.971738	0.191242	0	58.166	49	13	39	13	220	27.9	9.45	130.68	13	0	1	1	0.669118	2432.8	4751.1	3130.9	35.52	11.41	26.05	High	High	High	High	High	High	High	High	High	1
High	Master Protein	A0A0M3JW99	Uncharacterized protein OS=Anisakis simplex PE=4 SV=1	1.07	0.84	0.785	0.431355	0.543677	0.110505	0	108.138	76	14	80	13	199	22.3	6.57	311.47	14	2	1	1	0.610962	8602	8035.5	10236	8.86	2.29	12.66	High	High	High	High	High	High	High	High	High	1
High	Master Protein	A0A0M3JT42	Peptidyl-prolyl cis-trans isomerase OS=Anisakis simplex PE=3 SV=1	1.025	0.901	0.879	0.970138	0.225616	0.167746	0	123.503	63	13	61	13	205	22.1	7.42	220.6	13	0	1	1	0.653769	5968.1	5823.5	6621.5	3.1	3.74	18.01	High	High	High	High	High	High	High	High	High	1
High	Master Protein	A0A0M3KEU0	Uncharacterized protein OS=Anisakis simplex PE=4 SV=1	1.096	0.91	0.83	0.27644	0.288674	0.0340104	0	63.438	65	13	33	13	182	20.6	4.74	120.86	13	0	1	1	0.593395	4451	4061.5	4893.1	4.01	3.79	10.48	High	High	High	High	High	High	High	High	High	1
High	Master Protein	A0A0M3KCE7	Uncharacterized protein OS=Anisakis simplex PE=4 SV=1	1.02	0.912	0.894	0.63918	0.115379	0.369157	0	63.271	33	17	29	13	583	65.5	4.84	113.45	17	3	1	1	0.787498	2210.9	2168	2425.1	7.25	6.94	7.82	High	High	High	High	High	High	High	High	High	1
High	Master Protein	F1KPR0	Spectrin alpha chain OS=Ascaris suum PE=2 SV=1	1.022	0.917	0.897	0.994526	0.15267	0.173337	0	478.201	43	93	206	13	2422	281	5.35	823.47	93	87	1	1	0.65637	17480.8	17109.9	19071.5	3.56	4.25	12.74	High	High	High	High	High	High	High	High	High	1
High	Master Protein	A0A0M3K208	Uncharacterized protein OS=Anisakis simplex PE=4 SV=1	1.035	0.927	0.895	0.967245	0.46545	0.353152	0	118.761	79	13	63	13	212	23.5	5.39	222.92	13	0	1	1	0.780763	4737.3	4576.5	5113	7.06	3.86	8.48	High	High	High	High	High	High	High	High	High	1
High	Master Protein	K9USK2	Hemoglobin (Fragment) OS=Anisakis pegreffii PE=2 SV=1	1.203	0.931	0.774	0.130678	0.445442	0.0262204	0	329.182	80	34	263	13	309	36.6	6.3	932.46	34	26	1	1	0.593395	25647.4	21311.7	27545.8	6.85	7.87	12.26	High	High	High	High	High	High	High	High	High	1
High	Master Protein	A0A0M3K219	ATP synthase subunit beta OS=Anisakis simplex PE=3 SV=1	1.017	0.948	0.932	0.927637	0.362088	0.23127	0	314.017	76	32	121	13	514	55	5.76	497.72	32	24	1	1	0.697278	6951.3	6835.8	7333.1	2.85	4.12	12.52	High	High	High	High	High	High	High	High	High	1
High	Master Protein	A0A0M3KDA9	Uncharacterized protein OS=Anisakis simplex PE=4 SV=1	0.916	0.958	1.046	0.0479713	0.107537	0.803028	0	65.665	58	13	37	13	184	21.7	5.03	144.92	13	0	1	1	0.999999	3798.3	4148.1	3964.3	2.55	3.87	3.19	High	High	High	High	High	High	High	High	High	1
High	Master Protein	A0A0M3K5Y3	Uncharacterized protein OS=Anisakis simplex PE=3 SV=1	1.054	0.966	0.916	0.326642	0.709252	0.118179	0	121.568	57	20	56	13	550	57.4	7.14	211.67	20	7	1	1	0.612274	6387.4	6060.2	6612.5	5.6	1.54	6.58	High	High	High	High	High	High	High	High	High	1
High	Master Protein	A0A0M3JVS3	Uncharacterized protein OS=Anisakis simplex PE=3 SV=1	1.037	0.979	0.944	0.917061	0.469224	0.297292	0	155.964	68	27	62	13	628	69.6	5.45	242.84	27	15	1	1	0.747912	5537.9	5338.2	5657.2	2.56	3.55	11.55	High	High	High	High	High	High	High	High	High	1
High	Master Protein	A0A0M3K8Y8	Uncharacterized protein OS=Anisakis simplex PE=4 SV=1	1.158	0.981	0.847	0.371408	0.649175	0.118802	0	38.787	25	13	16	13	835	91.8	5.92	53.33	13	0	1	1	0.612274	1821.6	1573	1856.9	10.15	7.5	4.09	High	High	High	High	High	High	High	High	High	1
High	Master Protein	A0A0M3K6U5	Uncharacterized protein OS=Anisakis simplex PE=4 SV=1	0.964	0.984	1.02	0.138191	0.824466	0.293634	0	124.615	37	14	56	13	483	54.1	6	212	14	2	1	1	0.745871	3968.8	4115.5	4033.6	1.23	0.75	3.16	High	High	High	High	High	High	High	High	High	1
High	Master Protein	A0A0M3K3F2	Uncharacterized protein OS=Anisakis simplex PE=4 SV=1	1.092	0.989	0.906	0.681453	0.366381	0.125827	0	101.481	49	15	45	13	328	38.5	5.11	165.14	15	0	1	1	0.614178	2997.6	2746.2	3032.2	3.48	5.46	9.24	High	High	High	High	High	High	High	High	High	1
High	Master Protein	A0A0M3KBE3	Uncharacterized protein OS=Anisakis simplex PE=4 SV=1	0.969	1	1.032	0.366812	0.866058	0.628378	0	181.304	62	34	153	13	421	48.3	6.23	455.48	34	28	1	1	0.965131	12262.7	12652.2	12263.8	3.87	1.55	6.67	High	High	High	High	High	High	High	High	High	1
High	Master Protein	A0A0M3JXY6	Uncharacterized protein OS=Anisakis simplex PE=4 SV=1	1.058	1.017	0.962	0.0325143	0.237995	0.319294	0	168.152	57	14	74	13	364	39.4	6.33	276.39	14	1	1	1	0.767994	2830.5	2675.7	2782.8	1.88	1.61	2	High	High	High	High	High	High	High	High	High	1
High	Master Protein	A0A0M3JSK8	Uncharacterized protein OS=Anisakis simplex PE=4 SV=1	1.009	1.017	1.008	0.968886	0.920927	0.987828	0	50.076	43	13	24	13	337	38.4	5.12	80.8	13	0	1	1	0.999999	1698.8	1683.1	1670.2	2.33	2.14	8.8	High	High	High	High	High	High	High	High	High	1
High	Master Protein	A0A0M3JXV3	Uncharacterized protein OS=Anisakis simplex PE=4 SV=1	1.018	1.024	1.006	0.881191	0.99794	0.907526	0	86.023	30	13	25	13	769	83.5	7.71	90.87	13	0	1	1	0.999999	1290.4	1267.8	1260.5	7.29	2.24	6.08	High	High	High	High	High	High	High	High	High	1
High	Master Protein	A0A0M3JYC6	Uncharacterized protein OS=Anisakis simplex PE=4 SV=1	0.992	1.034	1.043	0.997532	0.233725	0.214985	0	54.705	43	13	22	13	350	39	8.95	89.03	13	0	1	1	0.690518	2964.7	2988.8	2866.1	3.75	1.94	1.46	High	High	High	High	High	High	High	High	High	1
High	Master Protein	A0A0M3K6E2	Uncharacterized protein OS=Anisakis simplex PE=4 SV=1	1.092	1.034	0.947	0.348566	0.740212	0.739923	0	86.748	44	13	31	13	471	52.2	5.21	123.54	13	0	1	1	0.999999	1902.3	1741.5	1839.7	11.01	4.55	11.24	High	High	High	High	High	High	High	High	High	1
High	Master Protein	A0A0M3K7C2	Annexin OS=Anisakis simplex PE=3 SV=1	1.05	1.042	0.992	0.478376	0.280881	0.890015	0	82.811	56	13	33	13	320	35.7	5.3	124.22	13	0	1	1	0.999999	1808	1721.5	1735.8	5.3	0.76	4.21	High	High	High	High	High	High	High	High	High	1
High	Master Protein	A0A0M3K9G7	Uncharacterized protein OS=Anisakis simplex PE=4 SV=1	1.046	1.046	1	0.653199	0.999606	0.668397	0	61.005	39	13	23	13	433	49.7	8.68	90.23	13	0	1	1	0.978502	1476.1	1411.5	1411.3	4.22	6.65	7.78	High	High	High	High	High	High	High	High	High	1
High	Master Protein	A0A0M3KER2	Uncharacterized protein OS=Anisakis simplex PE=4 SV=1	1.152	1.053	0.913	0.181001	0.27703	0.938363	0	50.719	62	13	27	13	306	35.1	4.74	104.38	13	0	1	1	0.999999	2405.5	2087.2	2285.1	11.38	6.61	13.75	High	High	High	High	High	High	High	High	High	1
High	Master Protein	A0A0M3JZD1	Uncharacterized protein OS=Anisakis simplex PE=4 SV=1	1.016	1.055	1.039	0.99341	0.668515	0.606535	0	50.935	26	13	19	13	677	78.3	9.13	68.19	13	0	1	1	0.946158	1133.1	1115.2	1073.6	5.48	0.92	15.19	High	High	High	High	High	High	High	High	High	1
High	Master Protein	A0A0M3KDK6	Uncharacterized protein OS=Anisakis simplex PE=4 SV=1	1.076	1.058	0.983	0.571765	0.97966	0.469733	0	64.246	53	13	25	13	309	33.7	8.28	95.45	13	0	1	1	0.863266	2412.8	2241.8	2281.1	2.73	5.29	14.75	High	High	High	High	High	High	High	High	High	1
High	Master Protein	A0A0M3JSK7	Uncharacterized protein OS=Anisakis simplex PE=4 SV=1	0.985	1.064	1.081	0.827986	0.723042	0.406093	0	54.864	56	13	20	13	318	36.6	6.14	74.04	13	0	1	1	0.812559	717.9	729.1	674.7	2.44	2.28	8.22	High	High	High	High	High	High	High	High	High	1
High	Master Protein	A0A0M3K3S4	Uncharacterized protein OS=Anisakis simplex PE=4 SV=1	1.018	1.074	1.054	0.976551	0.297612	0.380044	0	56.053	48	13	25	13	474	52.3	8.29	86.01	13	0	1	1	0.7927	1318.1	1294.4	1227.6	1.6	1.03	11.32	High	High	High	High	High	High	High	High	High	1
High	Master Protein	A0A0M3JYW9	Fructose-bisphosphate aldolase OS=Anisakis simplex PE=3 SV=1	1.062	1.075	1.012	0.582911	0.240462	0.723887	0	315.018	71	23	214	13	403	43.9	8.27	819.39	23	14	1	1	0.999999	13231.9	12453.6	12307.8	2.65	5.71	5.66	High	High	High	High	High	High	High	High	High	1
High	Master Protein	A0A0M3K7J5	Uncharacterized protein OS=Anisakis simplex PE=4 SV=1	0.937	1.077	1.149	0.597457	0.514543	0.154725	0	38.719	9	13	17	13	1705	197	9.29	57.23	13	0	1	1	0.632977	1630.8	1740.4	1514.6	6.58	2.01	13.75	High	High	High	High	High	High	High	High	High	1
High	Master Protein	A0A0M3JTM4	Uncharacterized protein OS=Anisakis simplex PE=4 SV=1	0.995	1.087	1.093	0.967036	0.513128	0.392693	0	76.98	47	13	35	13	379	44.1	6.58	140.82	13	0	1	1	0.802149	1689.8	1699.1	1554.7	2.38	9.04	13.4	High	High	High	High	High	High	High	High	High	1
High	Master Protein	A0A0M3JY41	Uncharacterized protein OS=Anisakis simplex PE=4 SV=1	0.957	1.09	1.139	0.615309	0.205901	0.0595329	0	78.259	36	13	29	13	375	40.8	7.96	125.67	13	0	1	1	0.593395	3368.1	3519.1	3088.8	2.92	3.27	6.54	High	High	High	High	High	High	High	High	High	1
High	Master Protein	A0A0M3JTX4	Uncharacterized protein OS=Anisakis simplex PE=4 SV=1	0.968	1.094	1.13	0.877288	0.307977	0.166964	0	66.244	40	13	25	13	441	49.3	9.22	96.55	13	0	1	1	0.653769	1330.6	1374.9	1216.6	0.78	4.7	10.29	High	High	High	High	High	High	High	High	High	1
High	Master Protein	A0A0M3JUR6	Uncharacterized protein OS=Anisakis simplex PE=4 SV=1	1.031	1.126	1.093	0.484082	0.0225882	0.100407	0	69.747	32	14	33	13	451	50.4	7.56	116.36	14	2	1	1	0.610962	4607.8	4469.2	4090.8	3.06	3.59	2.54	High	High	High	High	High	High	High	High	High	1
High	Master Protein	A0A0M3IY84	Uncharacterized protein OS=Anisakis simplex PE=4 SV=1	1.306	1.171	0.897	0.150917	0.367975	0.759425	0	101.419	27	13	35	13	778	84.7	6.8	120.36	13	0	1	1	0.999999	1766.1	1352.4	1507.8	6.99	19.55	3.49	High	High	High	High	High	High	High	High	High	1
High	Master Protein	A0A0M3JT20	Uncharacterized protein OS=Anisakis simplex PE=4 SV=1	0.6	0.859	1.431	0.148276	0.988722	0.123449	0	52.361	56	12	22	12	218	26.6	9.44	83.45	12	0	1	1	0.614062	1221.9	2036.9	1423.2	24.59	10.02	22.11	High	High	High	High	High	High	High	High	High	1
High	Master Protein	A0A0M3K7W7	Uncharacterized protein OS=Anisakis simplex PE=4 SV=1	1.053	0.876	0.832	0.983868	0.386486	0.316227	0	82.411	24	15	42	12	628	73.5	5.81	186.76	15	3	1	1	0.765728	5914.3	5614.5	6750.7	10.05	2.59	16.29	High	High	High	High	High	High	High	High	High	1
High	Master Protein	A0A0M3JRV0	Uncharacterized protein OS=Anisakis simplex PE=4 SV=1	1.074	0.898	0.836	0.609742	0.263761	0.075481	0	70.22	49	12	25	12	337	38.1	7.77	99.45	12	0	1	1	0.595226	3085.6	2873.9	3436.4	6.29	1.76	7.93	High	High	High	High	High	High	High	High	High	1
High	Master Protein	A0A0M3IYX4	40S ribosomal protein S12 OS=Anisakis simplex PE=3 SV=1	1.026	0.914	0.891	0.995948	0.165956	0.148773	0	55.434	70	12	31	12	141	15.7	7.15	120.53	12	0	1	1	0.629558	3648	3555.8	3991.5	4.09	6.15	11.98	High	High	High	High	High	High	High	High	High	1
High	Master Protein	A0A0M3KFJ8	Uncharacterized protein OS=Anisakis simplex PE=4 SV=1	0.749	0.921	1.23	0.220857	0.826129	0.103274	0	71.236	40	17	43	12	228	26.7	8.97	176.42	17	1	1	1	0.610962	5495.3	7341.2	5968	11.42	7.11	17.08	High	High	High	High	High	High	High	High	High	1
High	Master Protein	A0A0M3K0N8	Uncharacterized protein OS=Anisakis simplex PE=4 SV=1	0.663	0.926	1.398	0.106088	0.986491	0.0868565	0	77.537	23	13	30	12	700	78.9	7.87	118.36	13	1	1	1	0.610962	1841.6	2779.4	1988.4	18.84	7.99	15.94	High	High	High	High	High	High	High	High	High	1
High	Master Protein	A0A0M3K184	Uncharacterized protein OS=Anisakis simplex PE=3 SV=1	0.97	0.928	0.956	0.789729	0.189648	0.423485	0	81.257	60	13	32	12	303	33.5	7.71	97.11	13	2	1	1	0.830601	1937.4	1997.8	2088.7	3.61	4.24	9.68	High	High	High	High	High	High	High	High	High	1
High	Master Protein	A0A0M3K3M8	Glutathione peroxidase OS=Anisakis simplex PE=3 SV=1	1.055	0.929	0.881	0.470173	0.497186	0.10933	0	57.43	65	15	34	12	175	19.9	8.1	128.87	15	3	1	1	0.610962	5269.5	4993.2	5670.2	13.75	4.55	10.89	High	High	High	High	High	High	High	High	High	1
High	Master Protein	A0A0M3IZ99	Glucose-6-phosphate isomerase OS=Anisakis simplex PE=3 SV=1	1.062	0.936	0.881	0.65902	0.490079	0.167423	0	250.267	61	24	129	12	551	62.2	7.25	539.41	24	22	1	1	0.653769	10647.6	10029.7	11381.6	7.19	2.74	14.72	High	High	High	High	High	High	High	High	High	1
High	Master Protein	A0A0M3JT99	Proteasome subunit alpha type OS=Anisakis simplex PE=3 SV=1	1.013	0.942	0.929	0.94955	0.216872	0.316226	0	54.891	40	12	21	12	292	32.5	6.55	73.89	12	0	1	1	0.765728	1991.2	1964.7	2114.2	1.41	5.94	9.63	High	High	High	High	High	High	High	High	High	1
High	Master Protein	A0A0M3J984	Uncharacterized protein OS=Anisakis simplex PE=3 SV=1	0.963	0.955	0.992	0.58927	0.258207	0.749723	0	72.194	57	12	36	12	245	26.5	6.29	127.39	12	0	1	1	0.999999	3501.3	3635	3665.6	2.93	5.95	11.45	High	High	High	High	High	High	High	High	High	1
High	Master Protein	A0A0M3JDM2	Uncharacterized protein OS=Anisakis simplex PE=4 SV=1	0.954	0.967	1.014	0.602288	0.724314	0.974798	0	76.461	65	12	23	12	235	25.9	6.43	102.03	12	0	1	1	0.999999	1356.3	1422.3	1403.1	1.87	2.56	7.28	High	High	High	High	High	High	High	High	High	1
High	Master Protein	A0A0M3JXP0	Uncharacterized protein OS=Anisakis simplex PE=4 SV=1	1.005	0.99	0.984	0.967582	0.812453	0.677	0	59.27	27	12	21	12	750	83.1	6.55	78.12	12	0	1	1	0.985037	1323.9	1316.8	1338	1.48	5.42	9.1	High	High	High	High	High	High	High	High	High	1
High	Master Protein	A0A0M3JSF6	Uncharacterized protein OS=Anisakis simplex PE=4 SV=1	1.081	0.997	0.922	0.708261	0.847299	0.411781	0	60.802	52	12	17	12	284	31.2	5.4	58.71	12	0	1	1	0.820143	531.8	491.7	533.6	1.99	8.79	9.13	High	High	High	High	High	High	High	High	High	1
High	Master Protein	A0A0M3JXM1	Uncharacterized protein OS=Anisakis simplex PE=3 SV=1	1.092	1.017	0.932	0.265007	0.76804	0.108359	0	57.447	57	12	18	12	278	29.9	9.07	67.23	12	0	1	1	0.610962	1554	1423.4	1527.3	5.74	2.21	6.71	High	High	High	High	High	High	High	High	High	1
High	Master Protein	A0A0M3JT33	Uncharacterized protein OS=Anisakis simplex PE=4 SV=1	1.053	1.018	0.967	0.776202	0.995416	0.824505	0	46.629	23	16	18	12	935	103.9	5.69	63.1	16	4	1	1	0.999999	924.9	878.2	908.2	4.56	6.67	9.2	High	High	High	High	High	High	High	High	High	1
High	Master Protein	A0A0M3K3R7	Uncharacterized protein OS=Anisakis simplex PE=4 SV=1	1.07	1.018	0.951	0.815781	0.893833	0.562461	0	56.929	34	12	22	12	451	49.8	5.31	85.54	12	0	1	1	0.920551	2387.7	2231.2	2345.9	8.86	2.46	15.38	High	High	High	High	High	High	High	High	High	1
High	Master Protein	A0A0M3JRT3	Uncharacterized protein OS=Anisakis simplex PE=4 SV=1	0.946	1.025	1.084	0.64566	0.544433	0.185207	0	59.578	40	12	16	12	411	47.1	7.96	57.21	12	0	1	1	0.662358	851	899.8	830.4	4.87	1.82	13.2	High	High	High	High	High	High	High	High	High	1
High	Master Protein	A0A0M3JRF7	Uncharacterized protein OS=Anisakis simplex PE=4 SV=1	1.034	1.029	0.995	0.751569	0.251253	0.575147	0	62.974	55	12	20	12	319	36.1	7.74	70.97	12	0	1	1	0.931032	1469.3	1421.2	1428.1	4.61	1.85	5.38	High	High	High	High	High	High	High	High	High	1
High	Master Protein	A0A0M3JX08	Uncharacterized protein OS=Anisakis simplex PE=3 SV=1	1.054	1.033	0.981	0.0985217	0.177561	0.890987	0	111.832	73	12	67	12	183	21	6.44	284.2	12	0	1	1	0.999999	5442.9	5164.9	5267.2	2.55	2.76	1.55	High	High	High	High	High	High	High	High	High	1
High	Master Protein	A0A0M3K910	Uncharacterized protein OS=Anisakis simplex PE=4 SV=1	1.149	1.037	0.903	0.0924751	0.35429	0.562021	0	60.072	52	12	25	12	277	31.9	8.07	100.03	12	0	1	1	0.920343	2143.1	1865.7	2066.5	9.12	0.96	7.21	High	High	High	High	High	High	High	High	High	1
High	Master Protein	A0A0M3KEU9	Uncharacterized protein OS=Anisakis simplex PE=4 SV=1	1.063	1.039	0.978	0.939796	0.611511	0.434259	0	58.92	46	12	16	12	164	18.9	7.17	68.92	12	0	1	1	0.838793	1754	1649.9	1687.6	8.09	1.14	15.72	High	High	High	High	High	High	High	High	High	1
High	Master Protein	A0A0M3K732	Uncharacterized protein OS=Anisakis simplex PE=4 SV=1	0.91	1.041	1.143	0.671265	0.921044	0.460465	0	136.888	72	19	64	12	366	40.4	9.63	280.03	19	9	1	1	0.856587	8371.8	9194.8	8042.8	11.23	5.94	10.74	High	High	High	High	High	High	High	High	High	1
High	Master Protein	A0A0M3K1X3	40S ribosomal protein S6 OS=Anisakis simplex PE=3 SV=1	0.931	1.05	1.129	0.684008	0.454151	0.161644	0	71.665	42	12	33	12	248	28.5	10.61	134.09	12	0	1	1	0.647205	3669.9	3943.9	3494.8	5.77	2.44	15.3	High	High	High	High	High	High	High	High	High	1
High	Master Protein	A0A0M3JWX6	Uncharacterized protein OS=Anisakis simplex PE=3 SV=1	0.911	1.059	1.163	0.573884	0.763809	0.257484	0	84.797	55	14	42	12	244	28.5	10.4	163.65	14	3	1	1	0.723146	3862.8	4242	3647.1	6.26	1.58	18.12	High	High	High	High	High	High	High	High	High	1
High	Master Protein	A0A0M3JZQ3	Uncharacterized protein OS=Anisakis simplex PE=4 SV=1	0.944	1.064	1.127	0.799008	0.170599	0.074567	0	38.191	41	12	18	12	291	34.3	8.84	68.68	12	0	1	1	0.595226	1866.2	1976.9	1754.4	3.76	4.92	5.6	High	High	High	High	High	High	High	High	High	1
High	Master Protein	A0A0M3KAY8	Uncharacterized protein OS=Anisakis simplex PE=4 SV=1	1.03	1.076	1.045	0.820187	0.288878	0.56765	0	105.959	42	15	42	12	402	44.9	8.29	163.64	15	3	1	1	0.923678	4755.9	4619.3	4418.6	2.57	1.35	9.2	High	High	High	High	High	High	High	High	High	1
High	Master Protein	A0A0M3JAI6	Uncharacterized protein OS=Anisakis simplex PE=4 SV=1	0.901	1.077	1.196	0.424489	0.973792	0.329858	0	50.784	60	12	24	12	167	20.1	6.01	88.28	12	0	1	1	0.777852	2380	2642.8	2209.4	8.54	1.89	14.53	High	High	High	High	High	High	High	High	High	1
High	Master Protein	A0A0M3K9C0	Uncharacterized protein OS=Anisakis simplex PE=3 SV=1	0.935	1.082	1.158	0.930393	0.226468	0.142901	0	53.18	47	12	24	12	293	32.2	9.1	95.59	12	0	1	1	0.629558	4113.6	4400.5	3800.4	5.76	6.76	13.1	High	High	High	High	High	High	High	High	High	1
High	Master Protein	A0A0M3JV37	Uncharacterized protein OS=Anisakis simplex PE=4 SV=1	0.927	1.086	1.171	0.749459	0.516548	0.218528	0	63.723	45	14	30	12	423	47.1	8.7	102.14	14	2	1	1	0.694437	1567.1	1690	1442.8	1.71	2.55	20.42	High	High	High	High	High	High	High	High	High	1
High	Master Protein	A0A0M3JRK5	Uncharacterized protein OS=Anisakis simplex PE=4 SV=1	0.984	1.094	1.111	0.972159	0.700993	0.573116	0	38.452	13	12	15	12	1213	139.3	6.34	44.2	12	0	1	1	0.928943	902.3	916.6	824.8	5.65	2.74	12.82	High	High	High	High	High	High	High	High	High	1
High	Master Protein	A0A0M3JRA2	Uncharacterized protein OS=Anisakis simplex PE=4 SV=1	0.95	1.118	1.177	0.498991	0.31864	0.0710619	0	86.364	49	13	37	12	383	41.4	6.39	112.95	13	0	1	1	0.593395	1842.4	1940	1648.4	3.79	2.63	13.11	High	High	High	High	High	High	High	High	High	1
High	Master Protein	A0A0M3KAG2	Uncharacterized protein OS=Anisakis simplex PE=4 SV=1	1.025	1.129	1.101	0.877948	0.173861	0.31937	0	171.33	81	15	108	12	188	20.7	9.09	418.3	15	0	1	1	0.768105	5992.1	5843.5	5307.7	1.8	6.36	16.02	High	High	High	High	High	High	High	High	High	1
High	Master Protein	A0A0M3JT78	T-complex protein 1 subunit delta OS=Anisakis simplex PE=3 SV=1	0.961	1.138	1.184	0.8364	0.251498	0.121115	0	99.22	55	20	39	12	550	59.4	7.71	124.21	20	8	1	1	0.61298	2591.1	2696.1	2276.5	5.3	0.59	14.75	High	High	High	High	High	High	High	High	High	1
High	Master Protein	A0A0M3K7C5	Uncharacterized protein OS=Anisakis simplex PE=4 SV=1	1.012	1.144	1.131	0.970336	0.574894	0.707041	0	66.902	36	12	24	12	369	40.4	7.88	92.19	12	0	1	1	0.996686	1894.4	1872.4	1655.4	3.72	2.19	17.63	High	High	High	High	High	High	High	High	High	1
High	Master Protein	A0A0M3K9Z9	Uncharacterized protein OS=Anisakis simplex PE=4 SV=1	1.07	0.965	0.902	0.464518	0.296853	0.060612	0	116.323	71	14	50	12	195	21.7	7.02	205.99	14	3	1	1	0.593395	6591.5	6161.7	6831	2.69	5.38	6.95	High	High	High	High	High	High	High	High	High	1
High	Master Protein	P35527	Keratin, type I cytoskeletal 9 OS=Homo sapiens GN=KRT9 PE=1 SV=3	0.744	0.579	0.778	0.462579	0.0317659	0.153874	0	41.293	30	11	18	11	623	62	5.24	54.66	11	0	1	1	0.63217	715.6	961.7	1236.6	27.33	10.28	21.21	High	High	High	High	High	High	High	High	High	1
High	Master Protein	A0A0M3JZY3	Uncharacterized protein OS=Anisakis simplex PE=4 SV=1	0.831	0.863	1.039	0.0581161	0.0559592	0.999489	0	41.346	17	12	17	11	1332	151.4	6.44	54.91	12	1	1	1	0.999999	795.4	957.4	921.4	5.62	3.68	11.52	High	High	High	High	High	High	High	High	High	1
High	Master Protein	A0A0M3JSX9	Uncharacterized protein OS=Anisakis simplex PE=4 SV=1	1.037	0.903	0.871	0.700085	0.263697	0.092344	0	57.009	42	11	26	11	296	33.6	8.19	94.2	11	0	1	1	0.610962	1754	1691.5	1942.1	4.65	1.86	11.64	High	High	High	High	High	High	High	High	High	1
High	Master Protein	A0A0M3K332	Uncharacterized protein OS=Anisakis simplex PE=4 SV=1	0.962	0.905	0.941	0.959659	0.140991	0.199716	0	69.52	42	12	21	11	440	47.1	7.46	83.87	12	1	1	1	0.679529	1924	2000.4	2125.1	2.28	6.85	10.69	High	High	High	High	High	High	High	High	High	1
High	Master Protein	A0A0M3J1J1	Uncharacterized protein OS=Anisakis simplex PE=4 SV=1	1.038	0.911	0.878	0.569006	0.392078	0.105151	0	137.983	65	13	82	11	182	20.1	8.59	288.33	13	2	1	1	0.610962	2363.9	2277.9	2593.5	6.6	2.44	8.76	High	High	High	High	High	High	High	High	High	1
High	Master Protein	A0A0M3KGH6	Uncharacterized protein OS=Anisakis simplex PE=4 SV=1	0.972	0.913	0.939	0.604966	0.456183	0.957868	0	133.976	52	19	61	11	396	45.4	6.52	258.8	19	12	1	1	0.999999	2664.3	2740.1	2919.6	2.89	4.35	5.39	High	High	High	High	High	High	High	High	High	1
High	Master Protein	A0A0M3K916	Uncharacterized protein OS=Anisakis simplex PE=4 SV=1	1.02	0.931	0.912	0.698071	0.265709	0.0926552	0	185.936	49	34	81	11	670	77.8	6.73	317.73	34	26	1	1	0.610962	6246.2	6122.9	6712.2	3.24	2.88	9.16	High	High	High	High	High	High	High	High	High	1
High	Master Protein	A0A0M3KED1	Uncharacterized protein OS=Anisakis simplex PE=4 SV=1	0.945	0.94	0.995	0.0614374	0.0378487	0.918846	0	85.899	35	11	24	11	372	41.2	4.28	100.53	11	0	1	1	0.999999	1120.9	1185.8	1192	0.9	2.73	3.17	High	High	High	High	High	High	High	High	High	1
High	Master Protein	A0A0M3JW90	Uncharacterized protein OS=Anisakis simplex PE=4 SV=1	1.024	0.944	0.922	0.488992	0.525828	0.122917	0	42.143	29	11	18	11	498	55.5	4.96	61.57	11	0	1	1	0.613562	2459.2	2402	2606.1	4.57	7.75	9.66	High	High	High	High	High	High	High	High	High	1
High	Master Protein	A0A0M3K0W1	Uncharacterized protein OS=Anisakis simplex PE=3 SV=1	0.959	0.95	0.99	0.61845	0.351795	0.857299	0	100.665	39	11	34	11	497	54.4	7.24	142.97	11	0	1	1	0.999999	1614.8	1683	1699.6	4.49	8.4	9.91	High	High	High	High	High	High	High	High	High	1
High	Master Protein	A0A0M3K5P6	Uncharacterized protein OS=Anisakis simplex PE=3 SV=1	0.997	0.958	0.962	0.88372	0.300477	0.514502	0	44.514	34	11	15	11	436	48.8	6.24	58.87	11	0	1	1	0.887878	1125	1128.8	1173.8	1.47	5.24	7.35	High	High	High	High	High	High	High	High	High	1
High	Master Protein	A0A0M3JX51	Uncharacterized protein OS=Anisakis simplex PE=4 SV=1	0.947	0.962	1.015	0.785355	0.38215	0.738497	0	69.578	54	11	20	11	377	40.8	5.99	87.37	11	0	1	1	0.999999	1314.1	1387.6	1366.4	4.81	3.61	8.45	High	High	High	High	High	High	High	High	High	1
High	Master Protein	A0A0M3JTK2	Uncharacterized protein OS=Anisakis simplex PE=4 SV=1	1.009	0.964	0.956	0.999989	0.952786	0.951421	0	55.815	33	11	16	11	582	65.5	5.57	57.22	11	0	1	1	0.999999	599.8	594.7	622.3	2.3	1.8	6.54	High	High	High	High	High	High	High	High	High	1
High	Master Protein	A0A0M3K7K9	Profilin OS=Anisakis simplex PE=3 SV=1	1.032	0.971	0.941	0.309693	0.193243	0.025938	0	53.213	79	11	29	11	130	14.2	5.29	109.83	11	0	1	1	0.593395	3504.4	3395.7	3609.1	1.57	1.09	4.21	High	High	High	High	High	High	High	High	High	1
High	Master Protein	A0A0M3K529	Citrate synthase OS=Anisakis simplex PE=3 SV=1	0.991	0.975	0.984	0.783754	0.788483	0.999957	0	56.722	45	11	31	11	387	43.1	6.68	98.79	11	0	1	1	0.999999	1355.4	1367.6	1390.2	2.03	1.68	2.8	High	High	High	High	High	High	High	High	High	1
High	Master Protein	A0A0M3J0N5	Uncharacterized protein OS=Anisakis simplex PE=3 SV=1	0.999	0.975	0.975	0.997769	0.707746	0.671617	0	85.483	41	18	27	11	722	81.9	6.39	102.74	18	9	1	1	0.980918	1677	1678	1720.6	2.89	3.16	5.01	High	High	High	High	High	High	High	High	High	1
High	Master Protein	A0A0M3JRB7	Uncharacterized protein OS=Anisakis simplex PE=4 SV=1	0.992	0.98	0.988	0.831647	0.47839	0.801468	0	54.544	54	11	15	11	327	35	6.87	59.79	11	0	1	1	0.999999	1139.1	1148.3	1162.6	2.14	7.1	8.52	High	High	High	High	High	High	High	High	High	1
High	Master Protein	A0A0M3K0G7	Uncharacterized protein OS=Anisakis simplex PE=4 SV=1	1.019	0.982	0.964	0.691239	0.97589	0.572466	0	44.416	10	11	15	11	1434	155.5	9.17	51.03	11	0	1	1	0.928458	1013.1	994.2	1031.3	3.12	6.43	4.63	High	High	High	High	High	High	High	High	High	1
High	Master Protein	A0A0M3JRR8	Uncharacterized protein OS=Anisakis simplex PE=4 SV=1	1.064	0.982	0.923	0.00367198	0.875917	0.00235702	0	47.755	31	11	18	11	480	54.7	7.18	60.83	11	0	0.914175	1	0.504413	1409	1324.6	1434.7	2.26	0.89	1.35	High	High	High	High	High	High	High	High	High	1
High	Master Protein	A0A0M3K1N2	Uncharacterized protein OS=Anisakis simplex PE=3 SV=1	1.108	0.986	0.89	0.330616	0.93279	0.213614	0	88.618	76	11	41	11	143	16.6	5.77	174.24	11	0	1	1	0.690518	4411.6	3982	4472.3	16.68	12.11	6.9	High	High	High	High	High	High	High	High	High	1
High	Master Protein	A0A0M3K937	Uncharacterized protein OS=Anisakis simplex PE=3 SV=1	1.217	0.988	0.812	0.21851	0.831286	0.103485	0	46.665	45	12	21	11	272	28.5	6.95	82.02	12	1	1	1	0.610962	3085.1	2535.5	3123.5	5.18	12.17	12.78	High	High	High	High	High	High	High	High	High	1
High	Master Protein	A0A0M3JW36	Uncharacterized protein OS=Anisakis simplex PE=4 SV=1	1.02	0.99	0.971	0.998238	0.431236	0.404946	0	41.142	27	11	20	11	510	56.7	5.43	68.06	11	0	1	1	0.811615	2014.5	1974.4	2034.1	2.2	2.4	3.24	High	High	High	High	High	High	High	High	High	1
High	Master Protein	A0A0M3JYI3	Uncharacterized protein OS=Anisakis simplex PE=4 SV=1	1.013	0.992	0.979	0.800046	0.737121	0.992721	0	66.927	36	15	28	11	529	60.1	6.16	94.18	15	4	1	1	0.999999	2289	2259.4	2308.2	4.75	2.81	11.32	High	High	High	High	High	High	High	High	High	1
High	Master Protein	A0A0M3K9F8	Uncharacterized protein OS=Anisakis simplex PE=3 SV=1	1.113	0.993	0.892	0.761564	0.463954	0.197457	0	50.474	35	11	19	11	412	47.2	5.87	67.44	11	0	1	1	0.675839	1524.1	1369.5	1535	3.3	7.85	14.26	High	High	High	High	High	High	High	High	High	1
High	Master Protein	A0A0M3IYS0	Uncharacterized protein OS=Anisakis simplex PE=4 SV=1	0.935	0.999	1.069	0.439755	0.48718	0.0985522	0	68.022	24	16	21	11	963	106.7	5.8	73.65	16	5	1	1	0.610962	765.3	818.9	766.1	3.35	3.87	3.52	High	High	High	High	High	High	High	High	High	1
High	Master Protein	A0A0M3K5X6	Uncharacterized protein OS=Anisakis simplex PE=4 SV=1	1.11	1.004	0.904	0.386557	0.475252	0.0826074	0	54.865	35	11	26	11	364	40.2	7.39	86.55	11	0	1	1	0.610962	1789.4	1612.5	1782.9	4.87	0.6	13.17	High	High	High	High	High	High	High	High	High	1
High	Master Protein	A0A0M3JRX0	Uncharacterized protein OS=Anisakis simplex PE=3 SV=1	1.016	1.006	0.99	0.998814	0.61467	0.640872	0	44.691	19	13	17	11	934	105.5	5.63	56.82	13	2	1	1	0.967778	1807	1779	1796.2	5.01	2.34	3.5	High	High	High	High	High	High	High	High	High	1
High	Master Protein	A0A0M3K144	Proteasome subunit alpha type OS=Anisakis simplex PE=3 SV=1	1.048	1.012	0.965	0.936755	0.5241	0.359034	0	39.536	53	11	16	11	253	27.8	5.19	59.3	11	0	1	1	0.780763	1358.5	1295.8	1342.3	2.72	4.47	12.56	High	High	High	High	High	High	High	High	High	1
High	Master Protein	A0A0M3KB82	Uncharacterized protein OS=Anisakis simplex PE=4 SV=1	1.007	1.012	1.005	0.848376	0.99919	0.829244	0	61.409	45	11	23	11	338	38.6	6.13	88.63	11	0	1	1	0.999999	1664.8	1653.1	1645.2	1.31	5.9	4.92	High	High	High	High	High	High	High	High	High	1
High	Master Protein	A0A0M3KCH3	Uncharacterized protein OS=Anisakis simplex PE=4 SV=1	1.035	1.015	0.981	0.509274	0.87588	0.784584	0	67.854	45	14	29	11	425	47.1	6.05	96.91	14	3	1	1	0.999999	2567.9	2482.1	2531.2	4.46	2.57	4.92	High	High	High	High	High	High	High	High	High	1
High	Master Protein	A0A0M3K865	Uncharacterized protein OS=Anisakis simplex PE=3 SV=1	1.053	1.02	0.968	0.904311	0.800088	0.559625	0	57.596	29	11	14	11	602	67.9	5.08	70.44	11	0	1	1	0.918748	1583.9	1503.6	1553.5	11.01	2.48	8.69	High	High	High	High	High	High	High	High	High	1
High	Master Protein	A0A0D8Y8Q2	26S proteasome subunit P45 family protein OS=Dictyocaulus viviparus GN=DICVIV_00608 PE=3 SV=1	0.952	1.044	1.097	0.917325	0.275999	0.167718	0	46.713	33	12	16	11	557	62.4	8.95	62.76	12	0	1	1	0.653769	1262.5	1326.4	1209.4	3.2	4.06	10.4	High	High	High	High	High	High	High	High	High	1
High	Master Protein	A0A0M3KBJ8	Uncharacterized protein OS=Anisakis simplex PE=4 SV=1	1.078	1.044	0.968	0.735613	0.976972	0.619024	0	66.958	37	11	26	11	374	41.8	9.47	102.73	11	0	1	1	0.956471	2320.3	2152.8	2223.3	9.05	7.76	6.01	High	High	High	High	High	High	High	High	High	1
High	Master Protein	A0A0M3JUG1	Uncharacterized protein OS=Anisakis simplex PE=3 SV=1	1.006	1.048	1.042	0.88289	0.724329	0.461568	0	52.573	66	11	15	11	244	28.6	6.71	61.41	11	0	1	1	0.858518	831.2	826.2	792.9	2.68	3.97	9.23	High	High	High	High	High	High	High	High	High	1
High	Master Protein	A0A0M3KAP4	Uncharacterized protein OS=Anisakis simplex PE=4 SV=1	0.984	1.051	1.069	0.985576	0.744789	0.652909	0	43.209	24	11	15	11	666	76.4	8.4	48.25	11	0	1	1	0.971557	546.1	555.2	519.6	6.18	6.17	15	High	High	High	High	High	High	High	High	High	1
High	Master Protein	A0A0M3JZW6	Uncharacterized protein OS=Anisakis simplex PE=3 SV=1	0.933	1.06	1.136	0.417977	0.648203	0.135441	0	31.96	39	11	21	11	194	22.5	10.86	73.04	11	0	1	1	0.624262	2509.9	2689.9	2367.7	3.87	1.23	13.7	High	High	High	High	High	High	High	High	High	1
High	Master Protein	G1FMP3	24 kDa protein OS=Anisakis simplex PE=2 SV=1	0.891	1.061	1.191	0.959478	0.33314	0.238668	0	49.025	39	11	38	11	212	23.5	8.69	119.83	11	0	1	1	0.705994	4903.9	5502.8	4622.2	7.41	12.27	20.19	High	High	High	High	High	High	High	High	High	1
High	Master Protein	A0A0M3JSK9	Uncharacterized protein OS=Anisakis simplex PE=4 SV=1	0.978	1.081	1.105	0.421784	0.181504	0.0335271	0	77.519	64	14	32	11	268	29.4	6.81	134.1	14	3	1	1	0.593395	4421.6	4520.7	4091.6	1.35	2.42	4.61	High	High	High	High	High	High	High	High	High	1
High	Master Protein	A0A0M3K191	Uncharacterized protein OS=Anisakis simplex PE=3 SV=1	0.923	1.086	1.177	0.445646	0.529427	0.110962	0	32.061	27	11	16	11	497	54.5	6.34	58.42	11	0	1	1	0.610962	1524.3	1651.5	1403.3	2.74	2.3	13.71	High	High	High	High	High	High	High	High	High	1
High	Master Protein	A0A0M3JVL0	Uncharacterized protein OS=Anisakis simplex PE=3 SV=1	0.999	1.088	1.09	0.860431	0.216438	0.40783	0	46.121	20	11	14	11	757	83	7.27	52.92	11	0	1	1	0.814303	893.7	895	821.2	7.36	3.82	10.91	High	High	High	High	High	High	High	High	High	1
High	Master Protein	A0A0M3K3W5	Uncharacterized protein OS=Anisakis simplex PE=3 SV=1	0.973	1.096	1.126	0.836988	0.252471	0.121782	0	75.189	70	11	29	11	151	16.3	10.45	137.19	11	0	1	1	0.61298	3170.5	3257.5	2891.9	3.62	0.56	14.07	High	High	High	High	High	High	High	High	High	1
High	Master Protein	A0A0M3JYV7	Uncharacterized protein OS=Anisakis simplex PE=4 SV=1	0.956	1.096	1.146	0.56453	0.422024	0.11315	0	62.837	50	11	29	11	297	32.8	9.77	109.24	11	0	1	1	0.610962	4379.3	4579.9	3996.8	3.71	3.44	14.2	High	High	High	High	High	High	High	High	High	1
High	Master Protein	A0A0M3KBV3	Uncharacterized protein OS=Anisakis simplex PE=4 SV=1	1	1.103	1.103	0.982616	0.25102	0.311896	0	44.493	51	11	18	11	289	32.8	5.27	67.47	11	0	1	1	0.764014	1730.7	1730.2	1569.1	1.93	3.65	12.21	High	High	High	High	High	High	High	High	High	1
High	Master Protein	A0A0M3JVZ7	Uncharacterized protein OS=Anisakis simplex PE=3 SV=1	0.9	1.111	1.235	0.550348	0.437746	0.114193	0	66.542	42	17	30	11	551	61	8.56	99.37	17	6	1	1	0.611797	2607.1	2896.4	2345.9	8.58	0.89	14.49	High	High	High	High	High	High	High	High	High	1
High	Master Protein	A0A0M3JRB2	Succinate dehydrogenase [ubiquinone] iron-sulfur subunit, mitochondrial OS=Anisakis simplex PE=3 SV=1	0.966	1.124	1.164	0.907987	0.197197	0.115276	0	84.144	59	13	39	11	279	31.4	8.47	148.21	13	2	1	1	0.612274	3934.7	4072.2	3499.4	5.66	5.93	12.16	High	High	High	High	High	High	High	High	High	1
High	Master Protein	A0A0M3J3H0	Uncharacterized protein OS=Anisakis simplex PE=4 SV=1	0.948	0.864	0.911	0.716656	0.282572	0.664156	0	40.426	25	11	15	10	495	57.8	5.77	44.37	11	0	1	1	0.977938	590.2	622.3	682.8	4.33	7.77	7.3	High	High	High	High	High	High	High	High	High	1
High	Master Protein	A0A0M3KC30	Uncharacterized protein OS=Anisakis simplex PE=4 SV=1	1.007	0.877	0.87	0.999755	0.085689	0.0880126	0	148.615	56	34	64	10	708	81.6	5.2	267.63	34	0	1	1	0.610962	1967	1952.4	2244.1	2.75	3.13	10.78	High	High	High	High	High	High	High	High	High	1
High	Master Protein	A0A0M3K730	Uncharacterized protein OS=Anisakis simplex PE=4 SV=1	0.902	0.878	0.973	0.217823	0.112158	0.863456	0	44.925	27	10	14	10	562	64.2	6.54	48.92	10	0	1	1	0.999999	711.9	789	811.1	5.47	3.96	8.01	High	High	High	High	High	High	High	High	High	1
High	Master Protein	A0A0M3K5J0	Uncharacterized protein OS=Anisakis simplex PE=3 SV=1	1.067	0.882	0.827	0.770159	0.261803	0.107527	0	68.532	42	11	37	10	332	35.8	8.4	127.99	11	1	1	1	0.610962	3214.1	3012.3	3644.2	5.17	1.66	19.1	High	High	High	High	High	High	High	High	High	1
High	Master Protein	A0A0M3J608	Uncharacterized protein OS=Anisakis simplex PE=3 SV=1	1.106	0.898	0.812	0.293447	0.820164	0.13663	0	78.513	41	10	29	10	244	26.2	8.28	128.82	10	0	1	1	0.626432	4554.9	4119.7	5073.3	9.11	3.14	14.4	High	High	High	High	High	High	High	High	High	1
High	Master Protein	A0A0M3J6C3	Uncharacterized protein OS=Anisakis simplex PE=4 SV=1	1.017	0.912	0.896	0.995504	0.30057	0.334757	0	32.955	56	10	17	10	185	20.7	6.28	62.54	10	0	1	1	0.779808	2619.6	2576.3	2873.8	3.47	13.52	14.51	High	High	High	High	High	High	High	High	High	1
High	Master Protein	A0A0M3K6A6	Uncharacterized protein OS=Anisakis simplex PE=4 SV=1	0.981	0.918	0.935	0.700657	0.173725	0.467703	0	46.352	34	10	17	10	413	46.4	6.4	60.18	10	0	1	1	0.863266	813.3	829	886.2	1.53	3.47	5.9	High	High	High	High	High	High	High	High	High	1
High	Master Protein	A0A0M3K3V9	Galectin OS=Anisakis simplex PE=4 SV=1	1.052	0.925	0.879	0.632177	0.17381	0.0523144	0	58.682	64	10	26	10	214	24.5	6.93	89.56	10	0	1	1	0.593395	1359.2	1292.1	1469.9	3.91	3.67	15.61	High	High	High	High	High	High	High	High	High	1
High	Master Protein	A0A0M3KE06	Uncharacterized protein OS=Anisakis simplex PE=4 SV=1	1.004	0.928	0.924	0.999628	0.0476581	0.0492033	0	63.736	32	12	20	10	500	55.7	4.91	86.64	12	2	1	1	0.593395	987.1	983.1	1064.2	4.09	3.43	1.76	High	High	High	High	High	High	High	High	High	1
High	Master Protein	A0A0M3JXY0	Uncharacterized protein OS=Anisakis simplex PE=4 SV=1	1.021	0.936	0.917	0.995769	0.431645	0.391332	0	64.305	25	10	18	10	723	80.6	6.2	73.22	10	0	1	1	0.801062	945.3	926.2	1009.8	2.47	7.2	13.59	High	High	High	High	High	High	High	High	High	1
High	Master Protein	J9EGK5	Uncharacterized protein OS=Wuchereria bancrofti GN=WUBG_07788 PE=3 SV=1	1.02	0.936	0.917	0.941552	0.511858	0.355199	0	61.501	58	10	19	10	212	23.6	6.68	76.48	10	0	1	1	0.780763	1381.9	1354.2	1476.9	2.21	4.31	8.58	High	High	High	High	High	High	High	High	High	1
High	Master Protein	A0A0M3JUN8	Uncharacterized protein OS=Anisakis simplex PE=4 SV=1	0.972	0.937	0.964	0.374007	0.17915	0.8239	0	39.578	54	10	17	10	205	22.8	8.62	68.31	10	0	1	1	0.999999	1828.6	1881.8	1951.1	7.1	9.41	8.35	High	High	High	High	High	High	High	High	High	1
High	Master Protein	A0A0M3JU27	Uncharacterized protein OS=Anisakis simplex PE=4 SV=1	0.746	0.942	1.263	0.195488	0.990887	0.166031	0	45.397	34	10	19	10	403	45.8	5.4	84.62	10	0	1	1	0.653571	2203.5	2953.9	2338.1	14.83	6.62	19.32	High	High	High	High	High	High	High	High	High	1
High	Master Protein	A0A0M3IY93	Uncharacterized protein OS=Anisakis simplex PE=4 SV=1	1.032	0.947	0.918	0.636898	0.279103	0.085052	0	32.404	20	11	16	10	828	95.9	7.46	47.66	11	1	1	1	0.610962	475	460.1	501.4	3.01	4.34	3.22	High	High	High	High	High	High	High	High	High	1
High	Master Protein	A0A0M3IY30	Uncharacterized protein OS=Anisakis simplex PE=4 SV=1	1.005	0.947	0.942	0.473347	0.27068	0.88096	0	43.267	36	10	15	10	392	44.2	4.82	48.89	10	0	1	1	0.999999	619.7	616.5	654.5	4.92	4.62	3.55	High	High	High	High	High	High	High	High	High	1
High	Master Protein	A0A0M3K080	Uncharacterized protein OS=Anisakis simplex PE=3 SV=1	0.926	0.966	1.043	0.373012	0.787585	0.724329	0	59.428	40	11	25	10	351	41.1	8.22	93.77	11	1	1	1	0.999999	1569	1694.9	1624.8	1.39	12.72	3.28	High	High	High	High	High	High	High	High	High	1
High	Master Protein	A0A0M3K5W9	Uncharacterized protein OS=Anisakis simplex PE=4 SV=1	0.882	0.968	1.097	0.242575	0.743272	0.567709	0	58.358	22	10	19	10	785	88.2	6.18	58.15	10	0	1	1	0.923678	902.1	1022.2	932.1	5.28	6.48	8.36	High	High	High	High	High	High	High	High	High	1
High	Master Protein	A0A0M3KAB6	Uncharacterized protein OS=Anisakis simplex PE=4 SV=1	1.017	0.97	0.954	0.942095	0.830095	0.647947	0	27.605	29	10	13	10	350	39.4	8.97	42.52	10	0	1	1	0.969038	1529.3	1503.3	1576.2	0.2	2.4	11.87	High	High	High	High	High	High	High	High	High	1
High	Master Protein	A0A0M3K4F6	Uncharacterized protein OS=Anisakis simplex PE=3 SV=1	0.894	0.971	1.085	0.103121	0.965478	0.142457	0	40.44	14	10	17	10	987	110.3	5.96	62.11	10	0	1	1	0.629558	1994.3	2229.8	2054.6	5.49	0.11	5.24	High	High	High	High	High	High	High	High	High	1
High	Master Protein	A0A0M3JZ67	Uncharacterized protein OS=Anisakis simplex PE=3 SV=1	1.06	0.98	0.924	0.635868	0.584315	0.198658	0	99.009	53	14	51	10	272	31.3	7.72	186.76	14	5	1	1	0.678292	3470.4	3273.5	3543	2.31	1.32	11.49	High	High	High	High	High	High	High	High	High	1
High	Master Protein	A0A0M3K3F1	Uncharacterized protein OS=Anisakis simplex PE=4 SV=1	1.034	0.983	0.95	0.920046	0.367701	0.229331	0	81.897	52	12	30	10	279	31.9	4.86	125.58	12	0	1	1	0.697278	3129.7	3025.4	3183.2	2.63	3.15	10.74	High	High	High	High	High	High	High	High	High	1
High	Master Protein	A0A0M3K8M3	Uncharacterized protein OS=Anisakis simplex PE=4 SV=1	1.006	0.989	0.983	0.966527	0.965889	0.999997	0	51.096	61	10	16	10	216	24.5	7.18	66.6	10	0	1	1	0.999999	1163	1156.4	1176.4	3.02	1.55	3.45	High	High	High	High	High	High	High	High	High	1
High	Master Protein	A0A0M3IYI0	Uncharacterized protein OS=Anisakis simplex PE=4 SV=1	0.976	0.998	1.023	0.999934	0.874744	0.869699	0	48.004	41	10	11	10	321	36.4	7.28	48.06	10	0	1	1	0.999999	910.8	933.5	912.8	2.34	5.62	6.18	High	High	High	High	High	High	High	High	High	1
High	Master Protein	A0A0M3J2C0	Uncharacterized protein OS=Anisakis simplex PE=3 SV=1	0.972	1.004	1.033	0.867367	0.590762	0.34037	0	68.832	60	12	34	10	252	27.5	9.03	128.13	12	2	1	1	0.780763	4101.1	4219.5	4084.1	3.78	4.35	3.31	High	High	High	High	High	High	High	High	High	1
High	Master Protein	A0A0M3JY25	Annexin OS=Anisakis simplex PE=3 SV=1	0.848	1.004	1.183	0.40798	0.892637	0.236464	0	50.81	40	11	20	10	339	38.5	5.72	58.06	11	2	1	1	0.702178	1103.8	1301.5	1099.9	14.2	0.87	14.17	High	High	High	High	High	High	High	High	High	1
High	Master Protein	A0A0M3K7H9	Uncharacterized protein OS=Anisakis simplex PE=4 SV=1	1.241	1.013	0.816	0.198491	0.678531	0.0659899	0	40.048	68	10	20	10	103	11.3	9.89	77.03	10	0	1	1	0.593395	4007.4	3229.6	3955.9	9.51	8.95	9.44	High	High	High	High	High	High	High	High	High	1
High	Master Protein	A0A0M3KIK6	Uncharacterized protein OS=Anisakis simplex PE=4 SV=1	1.167	1.017	0.871	0.499475	0.861305	0.273595	0	44.755	57	10	20	10	212	23.3	7.11	69.66	10	0	1	1	0.730575	1988.9	1704.5	1956.5	0.88	8.8	16.77	High	High	High	High	High	High	High	High	High	1
High	Master Protein	A0A0M3KBS7	Uncharacterized protein OS=Anisakis simplex PE=4 SV=1	0.963	1.02	1.059	0.938875	0.99502	0.967662	0	58.845	41	11	27	10	316	34.9	7.05	88.44	11	1	1	1	0.999999	1976.7	2052.5	1937.3	6.76	4.96	21.91	High	High	High	High	High	High	High	High	High	1
High	Master Protein	A0A0M3JR34	Mitochondrial import inner membrane translocase subunit TIM44 OS=Anisakis simplex PE=3 SV=1	1.013	1.023	1.011	0.972959	0.99828	0.984669	0	42.84	29	10	16	10	425	49.2	6	53.84	10	0	1	1	0.999999	1243.1	1227.5	1214.8	1.34	4.01	5.56	High	High	High	High	High	High	High	High	High	1
High	Master Protein	A0A0M3K7I0	Uncharacterized protein OS=Anisakis simplex PE=4 SV=1	0.994	1.023	1.03	0.999972	0.904926	0.901968	0	53.057	20	15	19	10	1073	119.8	5.22	63.58	15	6	1	1	0.999999	707	711.5	691.1	10.53	8.37	8.23	High	High	High	High	High	High	High	High	High	1
High	Master Protein	A0A0M3JZU4	Uncharacterized protein OS=Anisakis simplex PE=4 SV=1	1.078	1.028	0.954	0.792571	0.795105	0.435592	0	54.35	45	10	16	10	292	31.5	6.38	70.06	10	0	1	1	0.839801	1692.9	1570.6	1647	3.38	5.68	12.45	High	High	High	High	High	High	High	High	High	1
High	Master Protein	A0A0M3JVG6	Uncharacterized protein OS=Anisakis simplex PE=4 SV=1	0.963	1.036	1.075	0.701747	0.646166	0.26324	0	39.777	29	10	16	10	556	62	8.6	50.76	10	0	1	1	0.728457	891.7	925.7	860.9	3.19	4.64	13.64	High	High	High	High	High	High	High	High	High	1
High	Master Protein	A0A0M3KDI3	Uncharacterized protein OS=Anisakis simplex PE=4 SV=1	0.893	1.038	1.162	0.0608656	0.978049	0.0474644	0	43.672	32	11	23	10	307	35.4	6.18	89.32	11	0	1	1	0.593395	2245.7	2514.4	2163.5	4.18	3.6	5.9	High	High	High	High	High	High	High	High	High	1
High	Master Protein	A0A0M3JW74	Uncharacterized protein OS=Anisakis simplex PE=3 SV=1	0.954	1.045	1.096	0.531194	0.981637	0.437885	0	39.213	46	10	15	10	424	47.6	5.9	39.39	10	0	1	1	0.841764	646.1	677.5	618.4	8.01	4.15	8.65	High	High	High	High	High	High	High	High	High	1
High	Master Protein	A0A0M3K5N4	Uncharacterized protein OS=Anisakis simplex PE=4 SV=1	1.013	1.05	1.036	0.999419	0.925862	0.913311	0	30.877	14	11	12	10	1051	119.4	5.33	34.93	11	1	1	1	0.999999	797.7	787.4	759.7	4.4	5.18	8.95	High	High	High	High	High	High	High	High	High	1
High	Master Protein	A0A0M3JXP7	Eukaryotic translation initiation factor 3 subunit D OS=Anisakis simplex PE=3 SV=1	0.965	1.053	1.091	0.434637	0.292173	0.0552511	0	45.776	30	10	13	10	585	66.5	7.93	51.27	10	0	1	1	0.593395	739	765.5	701.8	3.09	0.76	6.86	High	High	High	High	High	High	High	High	High	1
High	Master Protein	A0A0M3KG28	Uncharacterized protein OS=Anisakis simplex PE=4 SV=1	1.017	1.054	1.037	0.999639	0.479627	0.492686	0	66.175	49	10	28	10	261	28.6	8.15	90.08	10	0	1	1	0.877411	1262.6	1241.9	1197.6	4.67	5.07	14.15	High	High	High	High	High	High	High	High	High	1
High	Master Protein	A0A0M3JXG1	40S ribosomal protein S8 OS=Anisakis simplex PE=3 SV=1	0.974	1.077	1.105	0.68948	0.53548	0.199904	0	57.144	52	10	22	10	208	23.8	10.58	92	10	0	1	1	0.679639	2354.1	2416.2	2185.9	4.85	3.34	10.53	High	High	High	High	High	High	High	High	High	1
High	Master Protein	A0A0M3JZR1	Uncharacterized protein OS=Anisakis simplex PE=4 SV=1	0.997	1.087	1.09	0.995414	0.263397	0.294368	0	181.377	72	27	75	10	444	50	5.55	304.28	27	19	1	1	0.74663	6387.4	6407.4	5877.1	4.63	2.75	7.94	High	High	High	High	High	High	High	High	High	1
High	Master Protein	A0A0M3KCC8	Uncharacterized protein OS=Anisakis simplex PE=4 SV=1	0.961	1.093	1.137	0.955933	0.480042	0.348449	0	51.024	49	10	21	10	279	31.1	6.44	68.5	10	0	1	1	0.780763	1283.3	1334.9	1173.6	2.88	6.03	13.44	High	High	High	High	High	High	High	High	High	1
High	Master Protein	A0A0M3K630	Uncharacterized protein OS=Anisakis simplex PE=3 SV=1	0.952	1.1	1.156	0.526805	0.340805	0.0816236	0	44.417	69	10	18	10	140	14.9	10.48	76.81	10	0	1	1	0.610962	2336.7	2454.9	2123.3	4.62	1.82	11.49	High	High	High	High	High	High	High	High	High	1
High	Master Protein	A0A0M3IZK3	Uncharacterized protein OS=Anisakis simplex PE=3 SV=1	0.953	1.1	1.154	0.849889	0.271428	0.135755	0	145.217	63	21	47	10	438	49	4.81	187.16	21	13	1	1	0.624655	4473.7	4695.9	4067.6	1.45	4.97	15.19	High	High	High	High	High	High	High	High	High	1
High	Master Protein	A0A0M3JSE8	Uncharacterized protein OS=Anisakis simplex PE=4 SV=1	1.06	1.105	1.043	0.580595	0.129681	0.459373	0	44.316	26	10	14	10	512	58.9	6.65	50.51	10	0	1	1	0.855642	1345.9	1270.3	1218.1	3.87	1.18	10.64	High	High	High	High	High	High	High	High	High	1
High	Master Protein	A0A0M3JYV4	Uncharacterized protein OS=Anisakis simplex PE=4 SV=1	0.973	1.11	1.14	0.917278	0.498748	0.318887	0	68.536	42	10	21	10	258	28.5	8.32	82.87	10	0	1	1	0.767574	1091.9	1121.7	983.6	0.27	2.43	10.69	High	High	High	High	High	High	High	High	High	1
High	Master Protein	P35908	Keratin, type II cytoskeletal 2 epidermal OS=Homo sapiens GN=KRT2 PE=1 SV=2	1.079	0.747	0.692	0.53396	0.376683	0.0926187	0	40.261	25	10	15	9	639	65.4	8	52.86	10	0	1	1	0.610962	913.1	846.5	1222.4	27.37	13.86	11.78	High	High	High	High	High	High	High	High	High	1
High	Master Protein	A0A0M3KD72	Uncharacterized protein OS=Anisakis simplex PE=4 SV=1	0.935	0.902	0.965	0.282185	0.0820831	0.615959	0	68.482	38	21	29	9	521	60.8	5.33	110.68	21	12	1	1	0.953532	3492.5	3735.8	3872.3	6.86	4.21	6.03	High	High	High	High	High	High	High	High	High	1
High	Master Protein	A0A0M3KGE3	Uncharacterized protein OS=Anisakis simplex PE=4 SV=1	0.774	0.911	1.177	0.10593	0.99823	0.0985489	0	72.344	30	13	32	9	245	28.1	9.51	140.29	13	5	1	1	0.610962	3443.7	4451.5	3780.8	13.08	4.45	14.77	High	High	High	High	High	High	High	High	High	1
High	Master Protein	A0A0M3JF26	Uncharacterized protein OS=Anisakis simplex PE=3 SV=1	1.057	0.914	0.865	0.993505	0.232066	0.20253	0	28.262	68	10	18	9	164	19.1	4.86	68.97	10	1	1	1	0.682498	2644.4	2500.7	2892.2	8.95	8.39	11.58	High	High	High	High	High	High	High	High	High	1
High	Master Protein	A0A0M3JS72	Uncharacterized protein OS=Anisakis simplex PE=4 SV=1	1.027	0.92	0.896	0.991475	0.505121	0.442467	0	37.804	28	9	11	9	408	46.1	5.17	34.37	9	0	1	1	0.846316	542.3	528.2	589.5	3.78	2.67	11.3	High	High	High	High	High	High	High	High	High	1
High	Master Protein	A0A0M3K1D0	Uncharacterized protein OS=Anisakis simplex PE=4 SV=1	0.867	0.922	1.064	0.214405	0.225264	0.99914	0	43.666	28	9	15	9	513	56.8	7.11	52.98	9	0	1	1	0.999999	673.1	776.9	730	4.06	5.36	9.63	High	High	High	High	High	High	High	High	High	1
High	Master Protein	A0A0M3K5Q0	Uncharacterized protein OS=Anisakis simplex PE=4 SV=1	1.009	0.923	0.915	0.930423	0.229281	0.144732	0	44.657	34	9	15	9	379	42.5	6.74	53.65	9	0	1	1	0.629558	537.2	532.4	582.2	5.01	4.19	14.99	High	High	High	High	High	High	High	High	High	1
High	Master Protein	A0A0M3JDJ0	Uncharacterized protein OS=Anisakis simplex PE=4 SV=1	0.898	0.927	1.033	0.0812748	0.153186	0.875115	0	43.275	54	11	28	9	183	21.4	5.15	108.56	11	0	1	1	0.999999	3001.6	3344.1	3238.1	3.58	4.55	4.14	High	High	High	High	High	High	High	High	High	1
High	Master Protein	A0A0M3JA13	Uncharacterized protein OS=Anisakis simplex PE=4 SV=1	1.032	0.946	0.916	0.999945	0.314607	0.318362	0	67.13	53	16	31	9	229	26.3	5.73	104.71	16	0	1	1	0.766591	1376.2	1333.3	1454.8	5.01	3.02	13.66	High	High	High	High	High	High	High	High	High	1
High	Master Protein	A0A0M3JUS6	Uncharacterized protein OS=Anisakis simplex PE=4 SV=1	1.073	0.949	0.884	0.681467	0.323707	0.109942	0	38.245	38	9	22	9	228	26.2	7.06	82.03	9	0	1	1	0.610962	2361.3	2199.9	2488.6	5.42	3.67	12.87	High	High	High	High	High	High	High	High	High	1
High	Master Protein	A0A0M3K3N5	Uncharacterized protein OS=Anisakis simplex PE=3 SV=1	0.978	0.951	0.972	0.788152	0.210033	0.464072	0	31.774	30	9	13	9	467	52.4	6.24	47.77	9	0	1	1	0.858936	957.4	978.8	1007	3.12	1.67	11.11	High	High	High	High	High	High	High	High	High	1
High	Master Protein	A0A0M3JRE5	Ubiquitin carboxyl-terminal hydrolase OS=Anisakis simplex PE=3 SV=1	0.972	0.954	0.982	0.708827	0.112214	0.311522	0	42.617	45	9	11	9	227	25.5	4.93	50.17	9	0	1	1	0.763783	1191.4	1225.3	1248.3	0.98	2.49	4.47	High	High	High	High	High	High	High	High	High	1
High	Master Protein	A0A0M3JBF2	Uncharacterized protein OS=Anisakis simplex PE=4 SV=1	0.908	0.954	1.051	0.00148009	0.110862	0.0148246	0	35.393	31	9	12	9	361	41.7	5.11	46.05	9	0	0.493386	1	0.593395	1307.3	1439.5	1370.2	2.25	0.85	1.24	High	High	High	High	High	High	High	High	High	1
High	Master Protein	A0A0M3K9K7	Uncharacterized protein OS=Anisakis simplex PE=3 SV=1	0.989	0.955	0.965	0.996681	0.550607	0.593357	0	40.169	43	9	12	9	267	28.4	7.46	53.63	9	0	1	1	0.942011	1477.1	1493.9	1547.4	3.24	0.82	13.82	High	High	High	High	High	High	High	High	High	1
High	Master Protein	A0A0M3JZ34	Uncharacterized protein OS=Anisakis simplex PE=4 SV=1	1.061	0.959	0.904	0.900145	0.581906	0.363986	0	35.06	35	9	13	9	319	35.6	5.35	50.41	9	0	1	1	0.783691	876.4	826.2	913.6	1.78	9.22	5.28	High	High	High	High	High	High	High	High	High	1
High	Master Protein	A0A0M3K5G8	Uncharacterized protein OS=Anisakis simplex PE=4 SV=1	0.975	0.959	0.984	0.561672	0.290085	0.82754	0	35.879	14	9	13	9	920	104.8	5.25	46.78	9	0	1	1	0.999999	506	519.1	527.7	2.55	2.02	2.55	High	High	High	High	High	High	High	High	High	1
High	Master Protein	A0A0M3K238	Uncharacterized protein OS=Anisakis simplex PE=4 SV=1	1.044	0.961	0.921	0.924113	0.290341	0.180838	0	32.772	26	9	12	9	498	57.1	5.78	40.55	9	0	1	1	0.656682	877.8	840.8	913	0.84	4.84	10.98	High	High	High	High	High	High	High	High	High	1
High	Master Protein	A0A0M3J2S9	Uncharacterized protein OS=Anisakis simplex PE=4 SV=1	0.986	0.962	0.976	0.987835	0.267594	0.320397	0	49.334	45	12	19	9	364	40.8	6.16	65.96	12	3	1	1	0.768826	1638.4	1661.8	1702.3	1.52	4.17	6.06	High	High	High	High	High	High	High	High	High	1
High	Master Protein	A0A0M3KD25	Uncharacterized protein OS=Anisakis simplex PE=4 SV=1	1.042	0.962	0.923	0.870521	0.287131	0.152175	0	35.004	39	9	12	9	302	35	5.64	52.32	9	0	1	1	0.631421	1435.6	1377.6	1491.7	2.95	6.1	10.93	High	High	High	High	High	High	High	High	High	1
High	Master Protein	A0A0M3IY14	Uncharacterized protein OS=Anisakis simplex PE=4 SV=1	1.05	0.962	0.916	0.922529	0.479364	0.309789	0	54.624	49	9	24	9	300	35.1	4.84	85.86	9	0	1	1	0.762367	966.1	919.7	1004.3	3.65	7.93	6.41	High	High	High	High	High	High	High	High	High	1
High	Master Protein	A0A0M3K064	Uncharacterized protein OS=Anisakis simplex PE=4 SV=1	1.09	0.963	0.883	0.577806	0.796161	0.279431	0	61.075	53	9	26	9	164	17.7	8.38	103.18	9	0	1	1	0.7323	3657.3	3355.8	3798.4	10.17	2.92	14.08	High	High	High	High	High	High	High	High	High	1
High	Master Protein	A0A0M3JTD5	Uncharacterized protein OS=Anisakis simplex PE=4 SV=1	0.973	0.967	0.994	0.837597	0.285322	0.543424	0	48.942	31	9	18	9	354	38.4	6.47	73.73	9	0	1	1	0.907472	1800.1	1849.6	1860.8	4.43	4.43	4.09	High	High	High	High	High	High	High	High	High	1
High	Master Protein	A0A0M3KF25	Uncharacterized protein OS=Anisakis simplex PE=4 SV=1	0.915	0.968	1.058	0.226131	0.703137	0.575907	0	33.138	23	9	18	9	441	48	8.44	65.55	9	0	1	1	0.932091	1476.1	1613.1	1524.3	9.85	3.95	1.12	High	High	High	High	High	High	High	High	High	1
High	Master Protein	A0A0M3K5R3	Uncharacterized protein OS=Anisakis simplex PE=4 SV=1	1.052	0.97	0.922	0.525887	0.998548	0.498944	0	36.616	18	9	11	9	805	90.3	6.24	35.69	9	0	1	1	0.878233	1006.5	956.6	1037.3	1.09	4.96	5.69	High	High	High	High	High	High	High	High	High	1
High	Master Protein	A0A0M3JWD3	Uncharacterized protein OS=Anisakis simplex PE=4 SV=1	0.983	0.97	0.986	0.989108	0.473513	0.547305	0	39.083	42	9	13	9	283	31.4	5.14	44.59	9	0	1	1	0.908255	814.6	828.6	840.2	1.02	3.2	7.42	High	High	High	High	High	High	High	High	High	1
High	Master Protein	A0A0M3J8T0	Uncharacterized protein OS=Anisakis simplex PE=4 SV=1	0.888	0.971	1.093	0.0170176	0.226388	0.167339	0	65.242	58	9	31	9	125	14.9	6.58	125.36	9	0	1	1	0.653769	2744.6	3089.2	2827.6	1.7	2.83	5.52	High	High	High	High	High	High	High	High	High	1
High	Master Protein	A0A0N4U2T6	Uncharacterized protein OS=Dracunculus medinensis PE=4 SV=1	0.998	0.975	0.977	0.935728	0.332945	0.491948	0	50.528	40	9	20	9	340	37.4	6.13	83.35	9	0	1	1	0.877411	1807.9	1811.2	1854.8	2.28	3.06	11.39	High	High	High	High	High	High	High	High	High	1
High	Master Protein	A0A0B2V722	Putative leucine-rich repeat-containing protein OS=Toxocara canis GN=Tcan_08746 PE=4 SV=1	1.102	0.981	0.89	0.444837	0.750597	0.18332	0	84.148	9	21	64	9	6173	714	4.94	243.41	21	6	1	1	0.65885	5221.9	4738.5	5321.3	3.49	8.16	8.42	High	High	High	High	High	High	High	High	High	1
High	Master Protein	A0A0M3JZV3	Uncharacterized protein OS=Anisakis simplex PE=3 SV=1	1.058	0.983	0.929	0.707991	0.864081	0.427794	0	130.688	28	22	57	9	1284	144.6	6.11	175.53	22	18	1	1	0.832193	3096.6	2925.8	3148.9	1.91	4.58	3.98	High	High	High	High	High	High	High	High	High	1
High	Master Protein	A0A0M3KFN9	Uncharacterized protein OS=Anisakis simplex PE=4 SV=1	1.066	0.984	0.923	0.534244	0.93772	0.368199	0	67.5	61	12	39	9	187	22	8.92	125.65	12	3	1	1	0.786217	3705.6	3477.5	3767.1	8.85	4.49	11.69	High	High	High	High	High	High	High	High	High	1
High	Master Protein	A0A0M3K6C4	Proteasome subunit beta type OS=Anisakis simplex PE=3 SV=1	1.042	0.985	0.945	0.939139	0.348166	0.230837	0	40.201	43	9	19	9	273	29.7	7.99	74.44	9	0	1	1	0.697278	1920.4	1843.1	1949.5	3.21	5	12.27	High	High	High	High	High	High	High	High	High	1
High	Master Protein	A0A0M3JT87	Dolichyl-diphosphooligosaccharide--protein glycosyltransferase 48 kDa subunit OS=Anisakis simplex PE=3 SV=1	0.948	0.993	1.048	0.418117	0.471449	0.0893817	0	37.733	22	9	14	9	438	48.6	7.08	51.16	9	0	1	1	0.610962	1844.3	1945.3	1856.8	3.96	2.77	5.04	High	High	High	High	High	High	High	High	High	1
High	Master Protein	A0A0M3JQT5	Uncharacterized protein OS=Anisakis simplex PE=4 SV=1	1.012	0.994	0.983	0.845916	0.704019	0.407057	0	42.825	39	9	12	9	320	35.9	6.23	58.62	9	0	1	1	0.813606	1381.1	1365.2	1388.7	2.62	1.68	6.29	High	High	High	High	High	High	High	High	High	1
High	Master Protein	A0A0M3JY66	Uncharacterized protein OS=Anisakis simplex PE=4 SV=1	1.013	1.001	0.988	0.513826	0.959754	0.665267	0	45.08	37	9	15	9	289	32.9	9.39	63.06	9	0	1	1	0.978502	2356.2	2326.5	2354.8	2.3	1.23	2.8	High	High	High	High	High	High	High	High	High	1
High	Master Protein	A0A0M3JSL0	Uncharacterized protein OS=Anisakis simplex PE=3 SV=1	0.921	1.004	1.09	0.602299	0.670219	0.223184	0	38.747	32	10	20	9	154	17.2	10.52	80.12	10	1	1	1	0.696891	3204	3479	3190.7	5.03	2.88	14.23	High	High	High	High	High	High	High	High	High	1
High	Master Protein	A0A0M3K224	Uncharacterized protein OS=Anisakis simplex PE=4 SV=1	0.985	1.009	1.024	0.714763	0.326461	0.119589	0	40.626	18	11	13	9	791	88.5	5.39	51.01	11	2	1	1	0.612356	1135	1152.8	1125.2	2.14	0.96	0.63	High	High	High	High	High	High	High	High	High	1
High	Master Protein	A0A0M3JT84	Uncharacterized protein OS=Anisakis simplex PE=4 SV=1	1.003	1.014	1.011	0.999925	0.806355	0.800201	0	53.769	39	10	15	9	334	35.4	9.39	65.62	10	1	1	1	0.999999	2309.6	2303	2276.9	4.58	1.2	9.39	High	High	High	High	High	High	High	High	High	1
High	Master Protein	A0A0M3K405	Uncharacterized protein OS=Anisakis simplex PE=4 SV=1	0.943	1.015	1.076	0.725631	0.599833	0.250634	0	35.615	8	9	10	9	1468	160.6	6.51	42.74	9	0	1	1	0.717224	694	735.8	683.9	4.31	2.06	4.63	High	High	High	High	High	High	High	High	High	1
High	Master Protein	A0A0M3JRE8	Uncharacterized protein OS=Anisakis simplex PE=4 SV=1	1.111	1.016	0.915	0.862465	0.723011	0.43884	0	63.629	37	9	20	9	299	33.4	8.56	97.19	9	0	1	1	0.842924	1663.7	1497.5	1637	17.47	7.46	30.63	High	High	High	High	High	High	High	High	High	1
High	Master Protein	A0A0M3JW05	Uncharacterized protein OS=Anisakis simplex PE=4 SV=1	1.161	1.021	0.879	0.455599	0.644387	0.14846	0	67.1	46	9	24	9	294	31.2	9.74	105.5	9	0	1	1	0.629558	3051.7	2628.4	2989.2	9.22	3.34	10.18	High	High	High	High	High	High	High	High	High	1
High	Master Protein	A0A0M3K8Z5	Uncharacterized protein OS=Anisakis simplex PE=4 SV=1	1.056	1.021	0.966	0.905214	0.723726	0.487085	0	51.729	45	13	24	9	246	28.2	8.97	90.22	13	5	1	1	0.874361	3288.9	3114.3	3222.4	9.32	2.68	9.99	High	High	High	High	High	High	High	High	High	1
High	Master Protein	A0A0M3KCJ8	Uncharacterized protein OS=Anisakis simplex PE=3 SV=1	1.013	1.029	1.016	0.997664	0.891671	0.861984	0	112.393	42	10	34	9	363	38.3	6.73	130.49	10	1	1	1	0.999999	1009.3	996.3	980.6	3.49	1.39	11.45	High	High	High	High	High	High	High	High	High	1
High	Master Protein	A0A0M3K498	Adenylate kinase OS=Anisakis simplex PE=3 SV=1	1.045	1.036	0.991	0.879571	0.99791	0.850576	0	35.704	59	9	10	9	221	24.6	8.22	43.59	9	0	1	1	0.999999	1358.5	1299.5	1311.2	4.25	3.23	6.68	High	High	High	High	High	High	High	High	High	1
High	Master Protein	A0A0M3JS06	Uncharacterized protein OS=Anisakis simplex PE=4 SV=1	0.951	1.037	1.091	0.601793	0.604689	0.192743	0	56.34	40	10	24	9	235	26.5	9.94	93.21	10	1	1	1	0.670054	2717.7	2858.8	2619.9	4.04	1	8.47	High	High	High	High	High	High	High	High	High	1
High	Master Protein	A0A0B4SVM4	Actin 2 OS=Anisakis simplex PE=3 SV=1	1.007	1.041	1.034	0.997314	0.421708	0.389903	0	308.87	78	31	244	9	376	42.2	5.49	880.12	31	33	1	1	0.799812	19921	19778.2	19129.1	3.22	2.52	10.17	High	High	High	High	High	High	High	High	High	1
High	Master Protein	A0A0M3JR39	Sideroflexin OS=Anisakis simplex PE=3 SV=1	0.991	1.043	1.052	0.79546	0.852189	0.493752	0	31.108	37	9	10	9	324	35.7	9.38	33.35	9	0	1	1	0.877411	943.6	952.5	905	5.51	0.87	10.6	High	High	High	High	High	High	High	High	High	1
High	Master Protein	A0A0M3JXA3	Uncharacterized protein OS=Anisakis simplex PE=4 SV=1	0.998	1.053	1.055	0.897819	0.468872	0.280599	0	27.706	36	9	13	9	347	38.9	5	40.25	9	0	1	1	0.733327	1168.5	1170.5	1110	4.01	2.89	5.78	High	High	High	High	High	High	High	High	High	1
High	Master Protein	A0A0M3KH33	Uncharacterized protein OS=Anisakis simplex PE=4 SV=1	0.91	1.059	1.164	0.481161	0.998216	0.510524	0	51.81	43	9	17	9	224	24.9	6.98	83.09	9	0	1	1	0.884614	2792.5	3069.7	2637.9	6.68	8.83	10.97	High	High	High	High	High	High	High	High	High	1
High	Master Protein	A0A0M3KDQ3	Uncharacterized protein OS=Anisakis simplex PE=4 SV=1	1.036	1.064	1.026	0.381188	0.102322	0.570844	0	56.906	35	9	16	9	293	32.6	9.11	63.98	9	0	1	1	0.926626	2138	2063.5	2010.2	3.67	3.61	3.04	High	High	High	High	High	High	High	High	High	1
High	Master Protein	A0A0M3K2P3	Uncharacterized protein OS=Anisakis simplex PE=3 SV=1	1.023	1.069	1.045	0.709468	0.247735	0.610616	0	59.688	29	15	22	9	792	89.5	7.83	76.61	15	6	1	1	0.9492	1977.3	1932.6	1849.3	1.35	2.28	5.93	High	High	High	High	High	High	High	High	High	1
High	Master Protein	A0A0M3K961	Uncharacterized protein OS=Anisakis simplex PE=4 SV=1	0.96	1.07	1.115	0.893209	0.305775	0.173408	0	39.084	25	9	14	9	525	57.7	5.47	40.9	9	0	1	1	0.65637	1013.9	1056.1	947.2	5.7	2.62	10.21	High	High	High	High	High	High	High	High	High	1
High	Master Protein	A0A0M3JYW1	Uncharacterized protein OS=Anisakis simplex PE=3 SV=1	0.966	1.072	1.11	0.904011	0.295779	0.172929	0	40.327	54	12	18	9	297	33	9.72	60.11	12	3	1	1	0.65637	2482.2	2570.3	2315.2	1.08	3.64	15.08	High	High	High	High	High	High	High	High	High	1
High	Master Protein	A0A0M3J2N5	Uncharacterized protein OS=Anisakis simplex PE=4 SV=1	1.004	1.078	1.074	0.999638	0.47486	0.462046	0	76.394	44	9	28	9	307	33.4	6.07	113.68	9	0	1	1	0.85878	2429.8	2420.8	2255	4.69	6.37	14.1	High	High	High	High	High	High	High	High	High	1
High	Master Protein	A0A0M3K716	Uncharacterized protein OS=Anisakis simplex PE=4 SV=1	1.151	1.08	0.939	0.338957	0.999588	0.349987	0	47.11	59	9	19	9	214	23.6	7.72	73.04	9	0	1	1	0.780763	1348.4	1171.8	1248.5	5.46	2.55	13.11	High	High	High	High	High	High	High	High	High	1
High	Master Protein	A0A0M3IZF4	Uncharacterized protein OS=Anisakis simplex PE=4 SV=1	0.927	1.085	1.17	0.714239	0.323747	0.118378	0	49.255	48	9	16	9	301	32.3	5.38	66.91	9	0	1	1	0.612274	944.6	1018.8	870.5	3.95	2.37	11.48	High	High	High	High	High	High	High	High	High	1
High	Master Protein	A0A0M3JXI1	Uncharacterized protein OS=Anisakis simplex PE=4 SV=1	0.915	1.087	1.189	0.641409	0.474626	0.154834	0	35.992	44	9	23	9	214	24.8	10.1	84.85	9	0	1	1	0.63311	2954.5	3230.5	2716.9	5.75	0.84	19.25	High	High	High	High	High	High	High	High	High	1
High	Master Protein	A0A0M3JXS9	Uncharacterized protein OS=Anisakis simplex PE=4 SV=1	0.966	1.107	1.147	0.846155	0.653254	0.367894	0	85.311	25	17	27	9	1036	113.7	7.23	84.01	17	8	1	1	0.786217	1748.8	1810.9	1579.2	3.87	2.19	18.25	High	High	High	High	High	High	High	High	High	1
High	Master Protein	A0A0M3JXA8	Uncharacterized protein OS=Anisakis simplex PE=3 SV=1	1.022	1.111	1.088	0.976512	0.545738	0.661836	0	33.581	16	9	17	9	731	84.8	6.87	58.48	9	0	1	1	0.97549	585.1	572.6	526.4	8.78	3.34	13.1	High	High	High	High	High	High	High	High	High	1
High	Master Protein	A0A0M3KCU8	Cystatin OS=Anisakis simplex PE=3 SV=1	1.063	0.826	0.777	0.669665	0.610248	0.226891	0	63.756	68	8	18	8	116	13	5.5	86.33	8	0	1	1	0.697278	2609.6	2454.9	3157.4	7.25	6.45	14.62	High	High	High	High	High	High	High	High	High	1
High	Master Protein	A0A0M3KEI5	Uncharacterized protein OS=Anisakis simplex PE=3 SV=1	1.018	0.852	0.837	0.763309	0.0374161	0.0163192	0	55.945	47	10	16	8	266	28.6	8.38	62.8	10	2	1	1	0.593395	975.5	958.7	1145.4	5.07	5.17	10.04	High	High	High	High	High	High	High	High	High	1
High	Master Protein	A0A0M3JVM9	Uncharacterized protein OS=Anisakis simplex PE=4 SV=1	1.015	0.87	0.858	0.999582	0.248367	0.240046	0	246.436	79	28	145	8	325	36.3	5.5	537.62	28	27	1	1	0.70793	16539.1	16300.5	19002.1	5.44	2.27	14.47	High	High	High	High	High	High	High	High	High	1
High	Master Protein	A0A0M3JS37	Importin subunit alpha OS=Anisakis simplex PE=3 SV=1	0.947	0.87	0.918	0.948763	0.0910958	0.135302	0	57.602	29	8	17	8	517	56.7	4.96	82.16	8	0	1	1	0.624262	634.4	669.6	729.4	2.11	6.94	9.02	High	High	High	High	High	High	High	High	High	1
High	Master Protein	A0A0M3KDC5	Uncharacterized protein OS=Anisakis simplex PE=4 SV=1	0.895	0.884	0.988	0.460188	0.312937	0.939475	0	22.234	15	8	8	8	592	68.9	5.49	29.78	8	0	1	1	0.999999	448	500.4	506.7	7.88	6.88	9.6	High	High	High	High	High	High	High	High	High	1
High	Master Protein	A0A0N4VND4	Uncharacterized protein OS=Enterobius vermicularis PE=4 SV=1	1.13	0.888	0.786	0.996358	0.560495	0.516774	0	68.551	68	8	43	8	145	16.5	4.6	149.52	8	0	1	1	0.889502	3572.9	3162.6	4025.1	14.54	8.22	15.38	High	High	High	High	High	High	High	High	High	1
High	Master Protein	A0A0M3J159	Uncharacterized protein OS=Anisakis simplex PE=3 SV=1	1.079	0.89	0.825	0.440419	0.415144	0.0818401	0	57.177	70	8	80	8	116	13.2	6.79	215.09	8	0	1	1	0.610962	5509.4	5104.9	6190.3	6.75	5.32	13.14	High	High	High	High	High	High	High	High	High	1
High	Master Protein	A0A0M3JM36	Uncharacterized protein OS=Anisakis simplex PE=4 SV=1	0.946	0.896	0.947	0.542943	0.389042	0.94837	0	38.712	60	9	10	8	200	23.1	4.94	40.56	9	0	1	1	0.999999	864.3	913.5	964.2	6.11	2.59	8.04	High	High	High	High	High	High	High	High	High	1
High	Master Protein	A0A0M3JYB9	Uncharacterized protein OS=Anisakis simplex PE=3 SV=1	1.063	0.9	0.847	0.68071	0.364291	0.124825	0	58.785	54	8	32	8	224	24.9	4.82	126.24	8	0	1	1	0.614062	4197.3	3948.4	4663.7	5.7	6.32	10.96	High	High	High	High	High	High	High	High	High	1
High	Master Protein	A0A0M3KA44	Uncharacterized protein OS=Anisakis simplex PE=4 SV=1	0.896	0.903	1.009	0.0633831	0.0301622	0.820253	0	43.464	26	11	14	8	611	70.6	5.29	46.91	11	3	1	1	0.999999	486.8	543.5	538.8	3.94	4.23	0.6	High	High	High	High	High	High	High	High	High	1
High	Master Protein	A0A0M3J081	Uncharacterized protein OS=Anisakis simplex PE=4 SV=1	1.014	0.903	0.89	0.778084	0.630332	0.300556	0	19.672	56	8	18	8	107	12.1	8.43	60.07	8	0	1	1	0.748934	4290.3	4229.7	4751	5.71	3.35	12.81	High	High	High	High	High	High	High	High	High	1
High	Master Protein	A0A0M3IZV9	Uncharacterized protein OS=Anisakis simplex PE=4 SV=1	0.877	0.905	1.032	0.838906	0.746797	0.983636	0	159.097	51	9	62	8	301	30.4	5.08	296.97	9	1	1	1	0.999999	3950.9	4505.8	4366.5	20.98	14.15	5.6	High	High	High	High	High	High	High	High	High	1
High	Master Protein	A0A0M3J9P3	Uncharacterized protein OS=Anisakis simplex PE=4 SV=1	0.965	0.906	0.939	0.945205	0.73111	0.894886	0	37.095	66	8	14	8	99	11.3	9.83	58.27	8	0	1	1	0.999999	1480.8	1535.2	1635	8.2	2.34	8.37	High	High	High	High	High	High	High	High	High	1
High	Master Protein	A0A0M3K6G9	Uncharacterized protein OS=Anisakis simplex PE=4 SV=1	0.85	0.909	1.07	0.0479666	0.185966	0.563114	0	57.154	30	10	30	8	418	46.7	6.7	106.17	10	2	1	1	0.92065	1778.1	2092.8	1955.7	2.05	7.29	10.3	High	High	High	High	High	High	High	High	High	1
High	Master Protein	A0A0N5AHI3	Transcription factor BTF3 OS=Syphacia muris PE=3 SV=1	1.003	0.911	0.908	0.967096	0.170178	0.232253	0	63.097	38	8	23	8	210	23.4	6.23	105.1	8	0	1	1	0.698613	1766.6	1761.4	1939.1	4.33	6.26	11.42	High	High	High	High	High	High	High	High	High	1
High	Master Protein	A0A0M3JRW7	Uncharacterized protein OS=Anisakis simplex PE=4 SV=1	0.992	0.913	0.92	0.999808	0.250013	0.255827	0	45.299	11	9	14	8	974	109.6	7.84	53.16	9	1	1	1	0.722697	708.5	714.1	776.2	0.78	8.74	3.22	High	High	High	High	High	High	High	High	High	1
High	Master Protein	A0A0M3J766	Uncharacterized protein OS=Anisakis simplex PE=4 SV=1	0.918	0.917	0.998	0.229516	0.170625	0.97005	0	22.134	54	8	14	8	115	13.5	6.06	50.73	8	0	1	1	0.999999	1682.6	1832.8	1835.8	8.56	3.13	3.11	High	High	High	High	High	High	High	High	High	1
High	Master Protein	A0A0M3JQY0	Uncharacterized protein OS=Anisakis simplex PE=4 SV=1	0.95	0.918	0.966	0.154248	0.128193	0.988495	0	41.548	25	9	13	8	546	61.1	7.99	47.46	9	1	1	1	0.999999	872.6	918.5	951.1	2.06	4.56	3.62	High	High	High	High	High	High	High	High	High	1
High	Master Protein	A0A0M3JYS8	Uncharacterized protein OS=Anisakis simplex PE=4 SV=1	1.116	0.924	0.828	0.465582	0.250783	0.0512016	0	67.146	46	8	38	8	230	25.5	6.79	152.92	8	0	1	1	0.593395	3354.9	3007	3632	5.42	2.55	13.9	High	High	High	High	High	High	High	High	High	1
High	Master Protein	A0A0M3JVN6	Uncharacterized protein OS=Anisakis simplex PE=4 SV=1	1.048	0.926	0.883	0.942383	0.233383	0.153945	0	41.453	21	8	13	8	546	58.8	5.21	45.37	8	0	1	1	0.63217	685.5	654.1	740.4	3.54	7.14	14.4	High	High	High	High	High	High	High	High	High	1
High	Master Protein	A0A0M3JSF9	Uncharacterized protein OS=Anisakis simplex PE=4 SV=1	1.031	0.927	0.9	0.817999	0.455647	0.22069	0	41.374	16	8	15	8	962	108.9	5.4	37.76	8	0	1	1	0.694437	274.5	266.3	296	6.62	4.19	10.15	High	High	High	High	High	High	High	High	High	1
High	Master Protein	A0A0M3K0U9	Uncharacterized protein OS=Anisakis simplex PE=4 SV=1	1.049	0.929	0.886	0.966453	0.585835	0.454536	0	39.489	46	8	12	8	222	25.5	4.86	42.04	8	0	1	1	0.85144	569.6	543.1	613	10	10.04	19.11	High	High	High	High	High	High	High	High	High	1
High	Master Protein	A0A0M3KJI4	Uncharacterized protein OS=Anisakis simplex PE=4 SV=1	0.806	0.93	1.153	0.120934	0.668995	0.362531	0	52.987	45	8	22	8	226	26	8.31	90.98	8	0	1	1	0.781451	1399.9	1736	1505.9	12.62	6.2	9.2	High	High	High	High	High	High	High	High	High	1
High	Master Protein	A0A0M3K769	Uncharacterized protein OS=Anisakis simplex PE=4 SV=1	1.429	0.933	0.653	0.470166	0.908256	0.290155	0	32.736	52	8	12	8	179	19.9	5.68	47.28	8	0	1	1	0.741242	1781	1246	1908.4	12.41	30.87	13.56	High	High	High	High	High	High	High	High	High	1
High	Master Protein	A0A0M3JUA8	Glutathione synthetase OS=Anisakis simplex PE=3 SV=1	0.955	0.935	0.979	0.781639	0.703828	0.989281	0	32.704	26	8	10	8	500	56.6	6.29	38.17	8	0	1	1	0.999999	441.4	462.2	472	6.69	2.64	13.81	High	High	High	High	High	High	High	High	High	1
High	Master Protein	A0A0M3JQT8	Uncharacterized protein OS=Anisakis simplex PE=4 SV=1	0.964	0.935	0.97	0.824895	0.337587	0.635431	0	27.325	24	8	9	8	500	56	5	31.39	8	0	1	1	0.967496	923.6	958	988	3.15	5.94	15.87	High	High	High	High	High	High	High	High	High	1
High	Master Protein	A0A0M3K3E5	Uncharacterized protein OS=Anisakis simplex PE=4 SV=1	1.057	0.936	0.886	0.495065	0.155836	0.0347014	0	30.71	39	8	12	8	333	38.6	7.53	41.1	8	0	1	1	0.593395	845.1	799.5	902.7	3.98	6.2	7.86	High	High	High	High	High	High	High	High	High	1
High	Master Protein	A0A0B2VTP5	Nascent polypeptide-associated complex subunit alpha OS=Toxocara canis GN=Y65B4BR.5 PE=4 SV=1	1.02	0.94	0.922	0.988208	0.590165	0.510644	0	77.129	39	11	31	8	249	27.1	5.2	118.73	11	4	1	1	0.884614	2696.2	2643.6	2867.6	7.03	4.54	11.69	High	High	High	High	High	High	High	High	High	1
High	Master Protein	A0A0M3KB04	Uncharacterized protein OS=Anisakis simplex PE=4 SV=1	0.968	0.941	0.972	0.942202	0.500185	0.346825	0	54.973	17	8	21	8	788	83.4	5.12	77.06	8	0	1	1	0.780763	921.5	952.4	979.6	5.66	11.09	10.49	High	High	High	High	High	High	High	High	High	1
High	Master Protein	A0A0M3JYG5	Uncharacterized protein OS=Anisakis simplex PE=4 SV=1	0.897	0.944	1.053	0.121531	0.152948	0.982316	0	26.965	38	8	9	8	233	25.2	8.53	31.43	8	0	1	1	0.999999	809.5	902.7	857.6	2	3.07	8.19	High	High	High	High	High	High	High	High	High	1
High	Master Protein	A0A0M3JYQ4	Uncharacterized protein OS=Anisakis simplex PE=4 SV=1	0.993	0.945	0.952	0.990983	0.278063	0.324439	0	34.351	55	8	21	8	143	16.2	5.11	71.8	8	0	1	1	0.773012	1765.6	1777.8	1868	1.7	3.96	8.93	High	High	High	High	High	High	High	High	High	1
High	Master Protein	A0A0M3J5J0	Uncharacterized protein OS=Anisakis simplex PE=3 SV=1	1.058	0.949	0.898	0.277248	0.904777	0.161969	0	96.74	45	8	52	8	213	24.6	7.55	188.39	8	0	1	1	0.647707	1570	1484.5	1654	11.3	2.9	5.97	High	High	High	High	High	High	High	High	High	1
High	Master Protein	A0A0M3JUM8	Uncharacterized protein OS=Anisakis simplex PE=4 SV=1	1.052	0.949	0.902	0.250659	0.0496839	0.00672396	0	43.58	30	8	23	8	319	35	7.88	66.71	8	0	1	1	0.544228	1004.3	954.3	1058.5	1.58	1.83	4.24	High	High	High	High	High	High	High	High	High	1
High	Master Protein	A0A0M3K7Q0	Uncharacterized protein OS=Anisakis simplex PE=4 SV=1	1.082	0.955	0.882	0.871856	0.427674	0.235313	0	110.016	60	15	44	8	287	33	5.34	186.01	15	0	1	1	0.702178	2803.2	2590.3	2936.7	7.04	1.46	12.56	High	High	High	High	High	High	High	High	High	1
High	Master Protein	A0A0M3KE60	Uncharacterized protein OS=Anisakis simplex PE=4 SV=1	1.03	0.96	0.932	0.997091	0.248542	0.227095	0	43.035	32	8	15	8	347	39.2	5.71	56.15	8	0	1	1	0.697278	1072.5	1040.9	1116.8	1.29	4.29	6.42	High	High	High	High	High	High	High	High	High	1
High	Master Protein	A0A0M3K609	Annexin OS=Anisakis simplex PE=3 SV=1	1.067	0.961	0.901	0.545539	0.973854	0.433405	0	48.17	63	9	20	8	178	20.5	4.82	80.65	9	1	1	1	0.838289	1458.2	1366.9	1517.2	12.6	4.52	8.33	High	High	High	High	High	High	High	High	High	1
High	Master Protein	A0A0B2UU58	Syntrophin-1 OS=Toxocara canis GN=stn-1 PE=3 SV=1	1.112	0.965	0.868	0.589453	0.415169	0.117626	0	25.347	7	8	10	8	1276	140.5	7.62	30.02	8	0	1	1	0.612274	582.8	524.1	604.1	7.25	6.48	11.5	High	High	High	High	High	High	High	High	High	1
High	Master Protein	A0A0M3KAE7	Uncharacterized protein OS=Anisakis simplex PE=3 SV=1	1.107	0.969	0.875	0.729689	0.442094	0.173567	0	92.436	43	8	45	8	164	18	4.75	163.44	8	0	1	1	0.65637	1910	1725.2	1971.6	8.11	1.53	12.17	High	High	High	High	High	High	High	High	High	1
High	Master Protein	A0A0M3K0T4	Serine/threonine-protein phosphatase OS=Anisakis simplex PE=3 SV=1	1.075	0.969	0.901	0.743256	0.464698	0.18975	0	46.338	21	9	18	8	394	44.5	4.84	66.75	9	1	1	1	0.66579	1558.3	1449.8	1608.7	7.16	3.54	10.53	High	High	High	High	High	High	High	High	High	1
High	Master Protein	A0A0M3K8A8	Uncharacterized protein OS=Anisakis simplex PE=4 SV=1	0.926	0.971	1.049	0.176703	0.655341	0.515535	0	21.909	13	8	9	8	714	80.3	5.3	25.29	8	0	1	1	0.889427	611.7	660.6	629.9	6.91	0.84	1.75	High	High	High	High	High	High	High	High	High	1
High	Master Protein	A0A0M3JZM9	Uncharacterized protein OS=Anisakis simplex PE=4 SV=1	1.078	0.973	0.903	0.983778	0.501807	0.416844	0	116.671	38	8	63	8	300	29.4	4.94	278.79	8	0	1	1	0.826612	4613.4	4278.3	4739.2	10.65	3.43	11.42	High	High	High	High	High	High	High	High	High	1
High	Master Protein	A0A0M3KFM8	Uncharacterized protein OS=Anisakis simplex PE=3 SV=1	1.015	0.974	0.96	0.998564	0.378103	0.356471	0	27.244	33	8	12	8	356	40.8	5.77	42.83	8	0	1	1	0.780763	809.9	798.1	831.8	5.4	4.92	19.13	High	High	High	High	High	High	High	High	High	1
High	Master Protein	A0A0M3KDX9	Uncharacterized protein OS=Anisakis simplex PE=4 SV=1	0.983	0.975	0.993	0.931853	0.389795	0.570284	0	48.729	51	8	13	8	242	26.8	7.21	55.3	8	0	1	1	0.925887	720.2	733	738.4	4.94	4.7	9.28	High	High	High	High	High	High	High	High	High	1
High	Master Protein	A0A0M3KB37	Uncharacterized protein OS=Anisakis simplex PE=4 SV=1	0.931	0.983	1.057	0.352481	0.994443	0.395649	0	217.123	39	20	107	8	579	66.3	7.09	410.2	20	0	1	1	0.805028	1675.8	1800.5	1703.9	5.95	4.16	10.92	High	High	High	High	High	High	High	High	High	1
High	Master Protein	A0A0M3JWS2	Uncharacterized protein OS=Anisakis simplex PE=4 SV=1	1.15	0.985	0.856	0.0992611	0.826817	0.21206	0	77.223	66	8	41	8	143	16.1	5	166.84	8	0	1	1	0.690518	2370.4	2060.9	2406.5	11.41	3.07	7.89	High	High	High	High	High	High	High	High	High	1
High	Master Protein	A0A0M3J7Q1	Uncharacterized protein OS=Anisakis simplex PE=4 SV=1	1.016	0.989	0.973	0.88305	0.573505	0.341596	0	29.288	33	8	12	8	333	38	6.6	34.22	8	0	1	1	0.780763	628.2	618.3	635.4	8.32	4.59	17.17	High	High	High	High	High	High	High	High	High	1
High	Master Protein	A0A0M3JXK6	Uncharacterized protein OS=Anisakis simplex PE=3 SV=1	0.931	0.991	1.064	0.894249	0.831877	0.990391	0	49.242	16	8	16	8	552	63	6.15	64.78	8	0	1	1	0.999999	698.6	750.3	705.2	4.61	7.92	13.21	High	High	High	High	High	High	High	High	High	1
High	Master Protein	A0A0M3J505	Uncharacterized protein OS=Anisakis simplex PE=4 SV=1	1.034	0.992	0.96	0.329618	0.841619	0.60533	0	38.213	54	9	13	8	293	30.2	4.68	52.71	9	1	1	1	0.946158	1952.1	1887.7	1967.3	4.36	4.23	7.18	High	High	High	High	High	High	High	High	High	1
High	Master Protein	A0A0R3S1M8	Serine/threonine-protein phosphatase OS=Elaeophora elaphi PE=3 SV=1	0.986	0.993	1.008	0.759919	0.998422	0.730137	0	40.846	41	11	21	8	334	37.9	6.44	63.53	11	3	1	1	0.999999	1120.2	1136.6	1128	1.15	2.25	3.81	High	High	High	High	High	High	High	High	High	1
High	Master Protein	A0A0M3JRA5	Uncharacterized protein OS=Anisakis simplex PE=4 SV=1	1.174	0.994	0.846	0.292483	0.800228	0.129685	0	41.846	33	8	15	8	361	41.4	4.79	72.8	8	0	1	1	0.619009	1696.9	1445.6	1708	2.91	7.15	17.84	High	High	High	High	High	High	High	High	High	1
High	Master Protein	A0A0M3JS91	Uncharacterized protein OS=Anisakis simplex PE=4 SV=1	1.048	1.002	0.956	0.866388	0.681989	0.408754	0	27.259	19	8	8	8	668	74.9	5.35	27.41	8	0	1	1	0.815838	544.5	519.4	543.4	3.11	6.04	4.54	High	High	High	High	High	High	High	High	High	1
High	Master Protein	A0A0M3JGD2	Uncharacterized protein OS=Anisakis simplex PE=4 SV=1	0.907	1.002	1.105	0.745529	0.99814	0.712922	0	28.89	62	8	19	8	91	10.9	4.92	60.84	8	0	1	1	0.999999	814.1	898	812.5	5.42	8.51	10.69	High	High	High	High	High	High	High	High	High	1
High	Master Protein	A0A0M3JVD3	Uncharacterized protein OS=Anisakis simplex PE=3 SV=1	1.162	1.009	0.868	0.000816028	0.905623	0.00113003	0	47.1	60	8	16	8	205	23.4	6.8	59.8	8	0	0.35304	1	0.413196	825.7	710.3	818.1	3.28	1.98	1.69	High	High	High	High	High	High	High	High	High	1
High	Master Protein	F4MST7	ANISERP protein OS=Anisakis simplex GN=aniserp PE=2 SV=1	1.013	1.01	0.997	0.926099	0.991367	0.873481	0	36.773	24	8	17	8	397	44.6	5.31	58.98	8	0	1	1	0.999999	1885	1860.6	1865.5	4.06	3.84	2.42	High	High	High	High	High	High	High	High	High	1
High	Master Protein	A0A0M3K2K1	Uncharacterized protein OS=Anisakis simplex PE=3 SV=1	0.999	1.013	1.014	0.739337	0.476682	0.19384	0	60.296	37	9	20	8	260	28.3	10.8	108.53	9	1	1	1	0.671775	2110.9	2112.9	2083.4	1.98	3.84	4.65	High	High	High	High	High	High	High	High	High	1
High	Master Protein	F1KPH4	Spectrin beta chain OS=Ascaris suum PE=2 SV=1	1.018	1.014	0.996	0.867755	0.889228	0.614926	0	130.679	8	30	54	8	4146	476	6.57	187.8	30	24	1	1	0.952916	3419.1	3358	3371.5	1.75	2.95	3.91	High	High	High	High	High	High	High	High	High	1
High	Master Protein	A0A0M3K0J7	Histone acetyltransferase OS=Anisakis simplex PE=3 SV=1	0.982	1.015	1.033	0.838951	0.888042	0.994045	0	56.196	18	12	24	8	723	82.3	8.34	71.25	12	4	1	1	0.999999	1691.2	1722.3	1666.8	4.29	3.33	7.63	High	High	High	High	High	High	High	High	High	1
High	Master Protein	A0A0M3K2T6	Succinyl-CoA ligase subunit beta OS=Anisakis simplex PE=3 SV=1	0.925	1.015	1.097	0.46862	0.994841	0.421723	0	36.061	31	8	10	8	420	45.7	5.54	44.4	8	0	1	1	0.828068	699.3	756	689.2	4.48	7.65	8.19	High	High	High	High	High	High	High	High	High	1
High	Master Protein	A0A0K0JEB7	BMA-KETN-1, isoform a OS=Brugia malayi GN=Bma-ketn-1 PE=4 SV=1	0.92	1.016	1.105	0.787826	0.903778	0.546441	0	59.672	3	12	34	8	4128	460.8	5.45	118.98	12	1	1	1	0.907472	2920.1	3175.6	2873	4.03	7.08	12.82	High	High	High	High	High	High	High	High	High	1
High	Master Protein	A0A0M3K1Z2	Uncharacterized protein OS=Anisakis simplex PE=4 SV=1	0.951	1.017	1.069	0.858251	0.911232	0.633072	0	28.841	39	8	11	8	250	28.7	8.47	39.29	8	0	1	1	0.966922	1040.4	1093.7	1022.8	6.84	1.28	12.82	High	High	High	High	High	High	High	High	High	1
High	Master Protein	A0A0M3J4K5	Uncharacterized protein OS=Anisakis simplex PE=4 SV=1	1.052	1.023	0.972	0.390665	0.894991	0.623206	0	59.939	41	8	22	8	303	34.6	8.63	63.25	8	0	1	1	0.960934	900.6	855.8	880.8	7.32	5.15	1.33	High	High	High	High	High	High	High	High	High	1
High	Master Protein	A0A0M3JV03	Uncharacterized protein OS=Anisakis simplex PE=3 SV=1	1.056	1.025	0.971	0.949849	0.89454	0.73873	0	37.874	23	8	10	8	453	49.7	7.25	42.02	8	0	1	1	0.999999	902.7	854.6	880.3	1.51	7.32	10.49	High	High	High	High	High	High	High	High	High	1
High	Master Protein	A0A0M3JYV6	Uncharacterized protein OS=Anisakis simplex PE=4 SV=1	1.019	1.03	1.011	0.999895	0.681382	0.689224	0	42.105	26	8	12	8	401	46.5	7.25	45.71	8	0	1	1	0.988654	961.9	944.1	933.8	4.94	2.65	5.14	High	High	High	High	High	High	High	High	High	1
High	Master Protein	A0A0M3KAH2	Uncharacterized protein OS=Anisakis simplex PE=3 SV=1	0.993	1.04	1.047	0.954958	0.546048	0.401098	0	200.314	65	20	74	8	433	48.2	5.14	301.51	20	17	1	1	0.807556	4547.8	4579.4	4374.6	1.03	0.42	9.05	High	High	High	High	High	High	High	High	High	1
High	Master Protein	A0A0M3JRD2	Uncharacterized protein OS=Anisakis simplex PE=3 SV=1	1.104	1.043	0.945	0.390638	0.587621	0.920873	0	32.276	46	8	10	8	292	31.8	8.27	36.74	8	0	1	1	0.999999	612.4	554.9	587	6.18	2.83	6.52	High	High	High	High	High	High	High	High	High	1
High	Master Protein	A0A0M3KBQ3	Uncharacterized protein OS=Anisakis simplex PE=4 SV=1	1.113	1.046	0.94	0.0383735	0.327792	0.274568	0	74.493	69	8	41	8	134	14.2	7.97	185.69	8	0	1	1	0.731036	3480.3	3125.8	3325.9	2.76	3.49	4.29	High	High	High	High	High	High	High	High	High	1
High	Master Protein	A0A0M3JRR0	Uncharacterized protein OS=Anisakis simplex PE=4 SV=1	0.941	1.05	1.115	0.525325	0.346078	0.0826964	0	30.347	36	8	16	8	146	16.9	10.64	60.82	8	0	1	1	0.610962	2399.4	2548.6	2284.9	6.04	4.46	10.62	High	High	High	High	High	High	High	High	High	1
High	Master Protein	A0A0M3K9T8	Uncharacterized protein OS=Anisakis simplex PE=4 SV=1	0.978	1.055	1.078	0.798087	0.642786	0.322608	0	51.034	25	10	15	8	596	68.2	9.29	63.13	10	2	1	1	0.771655	833.4	852	790.1	6.3	2.26	12.95	High	High	High	High	High	High	High	High	High	1
High	Master Protein	A0A0M3JRP9	60S acidic ribosomal protein P0 OS=Anisakis simplex PE=3 SV=1	0.962	1.057	1.099	0.030462	0.0236286	0.000904459	0	72.393	50	12	32	8	326	35.7	5.86	121.33	12	4	1	1	0.34587	4014.3	4174.6	3799.2	1	0.69	2.2	High	High	High	High	High	High	High	High	High	1
High	Master Protein	A0A0M3JU26	Uncharacterized protein OS=Anisakis simplex PE=4 SV=1	0.99	1.065	1.076	0.980319	0.821613	0.909994	0	42.806	32	8	15	8	399	43.9	4.18	57.57	8	0	1	1	0.999999	1431.3	1445.2	1343.6	8.32	4.7	12.14	High	High	High	High	High	High	High	High	High	1
High	Master Protein	A0A0M3J329	Uncharacterized protein OS=Anisakis simplex PE=4 SV=1	1.042	1.08	1.037	0.681065	0.128183	0.37286	0	34.939	33	8	13	8	348	37.2	5.21	53.5	8	0	1	1	0.790196	1624.9	1559.6	1504.2	3.61	4.51	13.52	High	High	High	High	High	High	High	High	High	1
High	Master Protein	A0A0M3K4P8	Uncharacterized protein OS=Anisakis simplex PE=4 SV=1	0.937	1.081	1.154	0.695125	0.242628	0.0838232	0	31.255	20	8	11	8	386	43.7	8.07	40.75	8	0	1	1	0.610962	1606.9	1714.9	1486.3	4.1	1.13	13.83	High	High	High	High	High	High	High	High	High	1
High	Master Protein	A0A0M3J483	Uncharacterized protein OS=Anisakis simplex PE=4 SV=1	0.916	1.086	1.185	0.573075	0.325096	0.0864522	0	26.774	23	8	9	8	397	43	8.63	34.42	8	0	1	1	0.610962	1556.6	1699.4	1433.5	4.63	1.39	13.17	High	High	High	High	High	High	High	High	High	1
High	Master Protein	A0A0M3JTK1	Uncharacterized protein OS=Anisakis simplex PE=4 SV=1	1	1.094	1.094	0.943343	0.388522	0.550633	0	25.073	13	8	10	8	704	77.1	6.04	35.07	8	0	1	1	0.911766	1181.2	1181.8	1080	5.93	1.06	9.52	High	High	High	High	High	High	High	High	High	1
High	Master Protein	A0A0M3KCG3	Uncharacterized protein OS=Anisakis simplex PE=4 SV=1	1.003	1.095	1.092	0.96485	0.476369	0.613721	0	69.609	67	9	33	8	195	21.1	4.96	116.03	9	1	1	1	0.95197	2463.1	2456.1	2249.2	2.81	1.13	13.2	High	High	High	High	High	High	High	High	High	1
High	Master Protein	A0A0M3J6C9	Uncharacterized protein OS=Anisakis simplex PE=4 SV=1	0.863	1.095	1.268	0.260865	0.836919	0.125964	0	84.594	45	12	61	8	233	26.7	8.06	227.68	12	1	1	1	0.614178	3555.1	4117.6	3246.7	6.63	9.3	11.55	High	High	High	High	High	High	High	High	High	1
High	Master Protein	A0A0M3K812	Uncharacterized protein OS=Anisakis simplex PE=4 SV=1	0.976	1.096	1.123	0.960335	0.0148637	0.0110799	0	39.568	22	9	10	8	570	64.1	8.32	39.92	9	1	1	1	0.593395	829.1	849.3	756.1	1.23	4.51	2.72	High	High	High	High	High	High	High	High	High	1
High	Master Protein	A0A0M3K1S6	Uncharacterized protein OS=Anisakis simplex PE=3 SV=1	0.949	1.108	1.168	0.967317	0.407755	0.30626	0	49.795	51	12	17	8	335	38.1	7.85	74.2	12	4	1	1	0.755725	1447.4	1525.9	1306.4	7.08	3.1	13.21	High	High	High	High	High	High	High	High	High	1
High	Master Protein	A0A0M3KBA2	Carboxylic ester hydrolase OS=Anisakis simplex PE=3 SV=1	1.011	1.115	1.103	0.926029	0.157731	0.252987	0	34.288	18	8	11	8	591	66.9	7.03	41.83	8	0	1	1	0.719609	1281.3	1267.2	1148.9	5.91	3.34	11.48	High	High	High	High	High	High	High	High	High	1
High	Master Protein	A0A0M3K7G7	Uncharacterized protein OS=Anisakis simplex PE=4 SV=1	0.963	1.127	1.171	0.983406	0.181847	0.145667	0	253.927	73	25	164	8	373	41.3	6.61	612.96	25	4	1	1	0.629558	6185.7	6425.5	5486.8	2.91	6.67	17.32	High	High	High	High	High	High	High	High	High	1
High	Master Protein	A0A0M3JEM2	Uncharacterized protein OS=Anisakis simplex PE=4 SV=1	0.938	1.13	1.205	0.330046	0.223234	0.0316186	0	44.797	50	8	20	8	239	25.3	7.87	53.67	8	0	1	1	0.593395	1108.9	1182	981.1	1.01	4.33	8.86	High	High	High	High	High	High	High	High	High	1
High	Master Protein	A0A0M3I8C9	Uncharacterized protein OS=Ascaris lumbricoides PE=3 SV=1	0.964	1.132	1.174	0.57888	0.269579	0.0719939	0	34.246	63	8	13	8	186	21.1	10.23	49.26	8	0	1	1	0.593493	1510.2	1567	1334.2	4.85	6.26	14.19	High	High	High	High	High	High	High	High	High	1
High	Master Protein	A0A0M3K1X9	Uncharacterized protein OS=Anisakis simplex PE=4 SV=1	0.993	1.138	1.146	0.99712	0.2334	0.213241	0	73.495	51	12	30	8	359	40.4	8.1	88.07	12	6	1	1	0.690518	2418	2435.5	2124.7	1.01	1.3	12.78	High	High	High	High	High	High	High	High	High	1
High	Master Protein	A0A0M3JR99	Uncharacterized protein OS=Anisakis simplex PE=3 SV=1	0.956	1.15	1.203	0.946427	0.114448	0.0764564	0	39.684	17	8	23	8	466	52.7	9.33	100.28	8	0	1	1	0.596381	4866.8	5090	4230.5	0.93	6.56	14.69	High	High	High	High	High	High	High	High	High	1
High	Master Protein	A0A0M3JAH0	Uncharacterized protein OS=Anisakis simplex PE=4 SV=1	1.048	1.283	1.224	0.889426	0.125434	0.0694469	0	59.979	72	8	23	8	139	15.8	5.06	109.28	8	0	1	1	0.593395	2691.2	2568.6	2097.7	12.47	6.74	6.44	High	High	High	High	High	High	High	High	High	1
High	Master Protein	A0A0M3JRB0	Uncharacterized protein OS=Anisakis simplex PE=4 SV=1	0.98	0.806	0.823	0.907984	0.039878	0.0670998	0	47.842	34	7	19	7	176	20.4	7.15	82.54	7	0	1	1	0.593395	1284.4	1311	1593	4.61	5.9	11.79	High	High	High	High	High	High	High	High	High	1
High	Master Protein	A0A0M3J770	Uncharacterized protein OS=Anisakis simplex PE=4 SV=1	1.051	0.86	0.818	0.965226	0.0511906	0.0375513	0	36.323	37	7	14	7	300	34.2	4.56	46.38	7	0	1	1	0.593395	442.7	421.4	515.1	2.24	6.22	10.73	High	High	High	High	High	High	High	High	High	1
High	Master Protein	A0A0M3JY22	Uncharacterized protein OS=Anisakis simplex PE=3 SV=1	0.893	0.864	0.967	0.458299	0.113523	0.525174	0	32.795	52	7	26	7	129	14.3	9.61	99.64	7	0	1	1	0.897141	4100	4589.1	4747.5	8.54	4.86	11.42	High	High	High	High	High	High	High	High	High	1
High	Master Protein	A0A0M3K631	Uncharacterized protein OS=Anisakis simplex PE=4 SV=1	1.123	0.889	0.791	0.520124	0.249542	0.0581041	0	38.96	54	8	14	7	173	19.8	4.6	49.77	8	2	1	1	0.593395	736	655.3	828.2	6.88	8.33	10.73	High	High	High	High	High	High	High	High	High	1
High	Master Protein	A0A0M3KGB4	Uncharacterized protein OS=Anisakis simplex PE=4 SV=1	0.996	0.89	0.894	0.807964	0.339746	0.155107	0	90.09	53	7	66	7	183	20.3	6.95	224.92	7	0	1	1	0.633703	3741.4	3756.3	4203.7	7.09	8.74	11.41	High	High	High	High	High	High	High	High	High	1
High	Master Protein	A0A0M3JAC3	Uncharacterized protein OS=Anisakis simplex PE=4 SV=1	1.072	0.891	0.831	0.850128	0.150495	0.0747138	0	31.195	41	8	25	7	106	11.6	5.63	91.29	8	1	1	1	0.595226	2951	2751.7	3312.5	5.56	3.9	11.62	High	High	High	High	High	High	High	High	High	1
High	Master Protein	A0A0M3JRT2	Uncharacterized protein OS=Anisakis simplex PE=3 SV=1	0.997	0.894	0.897	0.884811	0.173305	0.0944547	0	33.43	37	7	14	7	262	29.8	4.3	38.45	7	0	1	1	0.610962	742.8	745.1	831	5.04	2.83	5.03	High	High	High	High	High	High	High	High	High	1
High	Master Protein	A0A0M3JS63	Uncharacterized protein OS=Anisakis simplex PE=4 SV=1	0.998	0.9	0.902	0.972786	0.354845	0.271453	0	22.277	13	7	10	7	610	67.3	8.63	31.48	7	0	1	1	0.730023	750.5	752	833.8	6.45	8.42	14.09	High	High	High	High	High	High	High	High	High	1
High	Master Protein	A0A0M3KBW3	Uncharacterized protein OS=Anisakis simplex PE=4 SV=1	1.014	0.91	0.898	0.823345	0.247908	0.115471	0	41.249	43	7	17	7	191	21.7	6.58	74.86	7	0	1	1	0.612274	1869.7	1844.7	2054.6	2.3	2.6	11.78	High	High	High	High	High	High	High	High	High	1
High	Master Protein	A0A0M3K635	Proteasome subunit alpha type OS=Anisakis simplex PE=3 SV=1	1.048	0.914	0.873	0.671156	0.171309	0.0561582	0	34.565	36	7	10	7	250	28.3	6.64	38.13	7	0	1	1	0.593395	779.3	743.7	852.3	4.23	3.76	11.8	High	High	High	High	High	High	High	High	High	1
High	Master Protein	A0A0M3JY70	Uncharacterized protein OS=Anisakis simplex PE=4 SV=1	0.976	0.921	0.943	0.36647	0.226504	0.917306	0	26.631	11	7	12	7	1169	128.8	5.02	29.07	7	0	1	1	0.999999	520.5	533.2	565.2	2.79	8.48	3.19	High	High	High	High	High	High	High	High	High	1
High	Master Protein	A0A0M3K9I2	Nucleoside diphosphate kinase OS=Anisakis simplex PE=3 SV=1	1.012	0.921	0.91	0.983483	0.85321	0.762428	0	49.005	41	7	27	7	238	26.6	6.55	94.35	7	0	1	1	0.999999	1375.6	1358.9	1494	5.99	9.05	8.48	High	High	High	High	High	High	High	High	High	1
High	Master Protein	A0A0M3KEC4	Uncharacterized protein OS=Anisakis simplex PE=4 SV=1	1.013	0.923	0.911	0.947962	0.478354	0.336763	0	25.566	69	7	8	7	154	18	5.3	27.51	7	0	1	1	0.780763	888.4	876.6	962.3	5.75	1.3	12.37	High	High	High	High	High	High	High	High	High	1
High	Master Protein	A0A0M3JTZ8	Uncharacterized protein OS=Anisakis simplex PE=4 SV=1	1.008	0.924	0.917	0.989857	0.509308	0.44084	0	18.297	40	7	10	7	168	19.5	8.66	29.41	7	0	1	1	0.84535	1283.7	1274	1388.7	6.27	5.8	17.11	High	High	High	High	High	High	High	High	High	1
High	Master Protein	A0A0M3K9M9	Uncharacterized protein OS=Anisakis simplex PE=3 SV=1	0.93	0.928	0.999	0.41519	0.22239	0.863134	0	29.393	63	7	18	7	152	17.7	6.7	60.69	7	0	1	1	0.999999	1980.8	2130.8	2133.3	6.06	1.64	12.46	High	High	High	High	High	High	High	High	High	1
High	Master Protein	A0A0M3J1G0	Uncharacterized protein OS=Anisakis simplex PE=4 SV=1	0.912	0.931	1.021	0.0441771	0.0803095	0.882913	0	54.07	50	14	27	7	393	42.3	8.06	84.8	14	7	1	1	0.999999	2428.9	2662.7	2608.7	6.74	1.25	1.96	High	High	High	High	High	High	High	High	High	1
High	Master Protein	A0A0M3IY35	MICOS complex subunit MIC10 OS=Anisakis simplex PE=3 SV=1	1.112	0.933	0.84	0.387365	0.233554	0.0389545	0	18.595	33	7	11	7	230	26	7.24	41.71	7	0	1	1	0.593395	2007.3	1805.5	2150.6	2.29	6.95	7.48	High	High	High	High	High	High	High	High	High	1
High	Master Protein	A0A0M3J7F1	Uncharacterized protein OS=Anisakis simplex PE=4 SV=1	1.134	0.935	0.825	0.99294	0.89057	0.837184	0	46.565	52	7	14	7	206	22	6.34	65.21	7	0	1	1	0.999999	1614.3	1423.5	1725.6	6.53	21.23	33.1	High	High	High	High	High	High	High	High	High	1
High	Master Protein	A0A0M3JYJ1	Major sperm protein OS=Anisakis simplex PE=4 SV=1	0.997	0.937	0.94	0.927941	0.164391	0.261646	0	35.799	42	7	11	7	231	26	6.34	51.52	7	0	1	1	0.726133	937.3	940.1	999.8	4.48	4.11	7.12	High	High	High	High	High	High	High	High	High	1
High	Master Protein	A0A0M3J6Y8	Uncharacterized protein OS=Anisakis simplex PE=4 SV=1	0.957	0.937	0.979	0.43377	0.269648	0.913981	0	34.427	27	7	12	7	253	30.1	6.33	51.36	7	0	1	1	0.999999	1180.5	1234.1	1260	7.56	2.87	5.1	High	High	High	High	High	High	High	High	High	1
High	Master Protein	A0A0M3KE66	Uncharacterized protein OS=Anisakis simplex PE=4 SV=1	1.071	0.938	0.875	0.996754	0.21316	0.234612	0	34.254	11	7	17	7	576	66.4	6.16	63.05	7	0	1	1	0.702059	2269.4	2118.1	2419.5	8.66	6.11	15.12	High	High	High	High	High	High	High	High	High	1
High	Master Protein	A0A0M3KG31	Uncharacterized protein OS=Anisakis simplex PE=4 SV=1	0.973	0.938	0.964	0.98044	0.764335	0.657601	0	37.772	34	7	16	7	229	25.4	8.59	50.06	7	0	1	1	0.973815	945.2	971.2	1007.9	9.52	9.7	22.12	High	High	High	High	High	High	High	High	High	1
High	Master Protein	A0A0N5AC76	Histone H4 OS=Syphacia muris PE=3 SV=1	0.825	0.943	1.143	0.000728211	0.373792	0.00231684	0	48.008	35	11	20	7	393	43.7	10.96	65.04	11	5	0.35304	1	0.504413	1391.5	1685.8	1475.1	4.85	1.41	0.95	High	High	High	High	High	High	High	High	High	1
High	Master Protein	A0A0M3K7E9	Methionine aminopeptidase OS=Anisakis simplex PE=3 SV=1	0.958	0.943	0.984	0.624271	0.464509	0.952623	0	31.438	32	8	11	7	239	26.9	7.46	40.42	8	1	1	1	0.999999	871.3	909.1	923.8	5.14	0.29	7.04	High	High	High	High	High	High	High	High	High	1
High	Master Protein	A0A0M3K0Z2	Uncharacterized protein OS=Anisakis simplex PE=4 SV=1	1.08	0.951	0.881	0.815385	0.638839	0.332678	0	21.899	55	7	8	7	136	15.7	7.87	29.27	7	0	1	1	0.777852	939.3	870	987.2	7.92	2.99	17.45	High	High	High	High	High	High	High	High	High	1
High	Master Protein	A0A0M3JZN2	Uncharacterized protein OS=Anisakis simplex PE=4 SV=1	1.097	0.953	0.869	0.584328	0.389148	0.108024	0	32.372	47	7	9	7	217	23.3	7.77	31.83	7	0	1	1	0.610962	708.3	645.4	743.1	2.94	7.8	9.58	High	High	High	High	High	High	High	High	High	1
High	Master Protein	A0A0M3JYQ5	Uncharacterized protein OS=Anisakis simplex PE=4 SV=1	0.938	0.954	1.017	0.765253	0.706019	0.99383	0	28.036	24	7	10	7	438	50.3	6.24	31.15	7	0	1	1	0.999999	456	486.2	478.2	1.38	7.23	7.54	High	High	High	High	High	High	High	High	High	1
High	Master Protein	A0A0M3J9Q1	Uncharacterized protein OS=Anisakis simplex PE=4 SV=1	0.96	0.955	0.995	0.102192	0.145472	0.958952	0	59.816	77	7	33	7	111	12.1	4.74	138.11	7	0	1	1	0.999999	2060.1	2146.7	2156.5	3.83	2.23	2.03	High	High	High	High	High	High	High	High	High	1
High	Master Protein	A0A0M3JS59	Uncharacterized protein OS=Anisakis simplex PE=4 SV=1	1.087	0.955	0.879	0.824695	0.516749	0.260202	0	38.577	33	7	12	7	354	39.9	6.93	50.96	7	0	1	1	0.724741	1175	1080.7	1230.1	4.19	10.51	13.46	High	High	High	High	High	High	High	High	High	1
High	Master Protein	A0A0M3KBE2	Uncharacterized protein OS=Anisakis simplex PE=3 SV=1	1.126	0.956	0.85	0.432814	0.923143	0.276835	0	41.994	41	7	20	7	275	32	5.69	62.29	7	0	1	1	0.731036	1775.4	1576.9	1856.2	11.54	3.28	13.38	High	High	High	High	High	High	High	High	High	1
High	Master Protein	A0A0M3K093	Uncharacterized protein OS=Anisakis simplex PE=4 SV=1	1.072	0.959	0.895	0.751344	0.58484	0.256608	0	30.828	45	7	17	7	138	15.2	8.38	71.55	7	0	1	1	0.722905	2445.5	2281.1	2549.3	3.23	1.06	16.44	High	High	High	High	High	High	High	High	High	1
High	Master Protein	A0A0M3J2S2	AP complex subunit beta OS=Anisakis simplex PE=3 SV=1	1.004	0.965	0.961	0.996386	0.99839	0.990001	0	15.122	15	7	7	7	611	69.2	5.43	15.84	7	0	1	1	0.999999	437.6	435.9	453.7	5.33	6.19	4.8	High	High	High	High	High	High	High	High	High	1
High	Master Protein	A0A0M3JRE6	Uncharacterized protein OS=Anisakis simplex PE=4 SV=1	1.106	0.966	0.873	0.458215	0.471058	0.0993161	0	43.195	37	9	15	7	249	28.4	7.77	66	9	2	1	1	0.610962	2125	1920.8	2199.3	5.62	10.18	14.88	High	High	High	High	High	High	High	High	High	1
High	Master Protein	A0A0M3JWP9	Uncharacterized protein OS=Anisakis simplex PE=4 SV=1	0.959	0.966	1.007	0.854461	0.921168	0.987247	0	26.582	25	7	12	7	350	39.2	8.46	33.55	7	0	1	1	0.999999	714.6	744.8	739.6	4.07	2.9	2.21	High	High	High	High	High	High	High	High	High	1
High	Master Protein	A0A0M3JU93	Eukaryotic translation initiation factor 5A OS=Anisakis simplex PE=3 SV=1	1.079	0.976	0.905	0.864514	0.404493	0.216787	0	35.274	50	7	15	7	175	19.4	6.09	67.12	7	0	1	1	0.69389	2937.7	2721.8	3009.1	9.07	3.67	13.09	High	High	High	High	High	High	High	High	High	1
High	Master Protein	A0A0M3KBD8	Uncharacterized protein OS=Anisakis simplex PE=4 SV=1	0.912	0.98	1.076	0.539027	0.874419	0.815955	0	26.284	26	7	10	7	418	47.7	6.15	34.89	7	0	1	1	0.999999	420.2	461	428.6	5.71	5.1	11.08	High	High	High	High	High	High	High	High	High	1
High	Master Protein	A0A0M3JZ77	Superoxide dismutase [Cu-Zn] OS=Anisakis simplex PE=3 SV=1	1.059	0.98	0.925	0.533033	0.389659	0.095969	0	48.184	35	7	24	7	182	19.1	6.84	88.79	7	0	1	1	0.610962	2686.6	2536	2741.8	3.31	2.5	8.28	High	High	High	High	High	High	High	High	High	1
High	Master Protein	A0A0M3K9C1	Uncharacterized protein OS=Anisakis simplex PE=4 SV=1	1.015	0.981	0.966	0.887654	0.868097	0.998981	0	33.577	45	7	17	7	183	20.8	7.9	57.72	7	0	1	1	0.999999	1667.3	1642.1	1699.1	12.24	7.14	11.12	High	High	High	High	High	High	High	High	High	1
High	Master Protein	A0A0M3J0A0	Uncharacterized protein OS=Anisakis simplex PE=4 SV=1	1.033	0.982	0.951	0.887314	0.885697	0.634663	0	51.394	43	9	13	7	364	40.9	5.54	59.3	9	2	1	1	0.967206	867.9	840.5	884	3.4	4.18	9.14	High	High	High	High	High	High	High	High	High	1
High	Master Protein	A0A0M3KJ01	Uncharacterized protein OS=Anisakis simplex PE=4 SV=1	1.057	0.983	0.929	0.290735	0.751524	0.114928	0	33.148	56	7	11	7	161	18.3	5.62	51.53	7	0	1	1	0.612274	753.7	712.8	767	4.22	2.93	9.33	High	High	High	High	High	High	High	High	High	1
High	Master Protein	A0A0M3JYS1	Uncharacterized protein OS=Anisakis simplex PE=3 SV=1	1.029	0.987	0.959	0.842686	0.561409	0.30065	0	77.918	54	12	32	7	226	26	7.02	99.55	12	8	1	1	0.7491	1737.8	1689	1761.4	5.94	5.64	11.4	High	High	High	High	High	High	High	High	High	1
High	Master Protein	A0A0M3K0Q8	Uncharacterized protein OS=Anisakis simplex PE=4 SV=1	1.011	0.988	0.977	0.958818	0.817373	0.664193	0	38.469	30	8	17	7	432	47	8.46	64.97	8	1	1	1	0.977938	1378.3	1363.1	1394.5	3.02	0.23	1.83	High	High	High	High	High	High	High	High	High	1
High	Master Protein	A0A0M3KF53	Uncharacterized protein OS=Anisakis simplex PE=4 SV=1	0.879	0.992	1.129	0.408016	0.97666	0.510018	0	64.051	56	13	33	7	230	26.5	5.08	140	13	7	1	1	0.884305	3922.3	4460.8	3952.8	9.93	5.83	7.69	High	High	High	High	High	High	High	High	High	1
High	Master Protein	A0A0M3J7G8	Uncharacterized protein OS=Anisakis simplex PE=4 SV=1	0.976	0.995	1.02	0.949862	0.98561	0.988583	0	25.06	38	7	11	7	176	19.8	4.69	44.18	7	0	1	1	0.999999	1309	1341.4	1315.2	2.92	3.47	2.04	High	High	High	High	High	High	High	High	High	1
High	Master Protein	A0A0M3K255	Uncharacterized protein OS=Anisakis simplex PE=4 SV=1	1.001	0.996	0.995	0.770822	0.706602	0.347	0	26.575	28	7	14	7	328	36.7	6.29	45.08	7	0	1	1	0.780763	1442.2	1440.7	1447.7	2.82	9.48	9.6	High	High	High	High	High	High	High	High	High	1
High	Master Protein	A0A0M3K4U8	Uncharacterized protein OS=Anisakis simplex PE=4 SV=1	0.981	0.997	1.016	0.96102	0.978021	0.887256	0	35.231	40	8	15	7	295	34.4	6.92	50.09	8	1	1	1	0.999999	716.7	730.6	719.2	8.11	3.41	6.58	High	High	High	High	High	High	High	High	High	1
High	Master Protein	A0A0M3KFB2	Uncharacterized protein OS=Anisakis simplex PE=3 SV=1	0.979	1	1.021	0.412576	0.556236	0.956862	0	144.277	61	21	60	7	384	42.5	5.19	242.39	21	0	1	1	0.999999	1385.1	1414.4	1384.9	1.91	3.44	5.27	High	High	High	High	High	High	High	High	High	1
High	Master Protein	A0A0M3JSP5	Uncharacterized protein OS=Anisakis simplex PE=4 SV=1	1.056	1.003	0.95	0.187404	0.637006	0.557782	0	29.399	34	7	12	7	236	26.1	8.44	49.45	7	0	1	1	0.917965	1329.5	1258.4	1325	5.45	2.01	3.26	High	High	High	High	High	High	High	High	High	1
High	Master Protein	A0A0M3J1S0	Uncharacterized protein OS=Anisakis simplex PE=4 SV=1	0.922	1.005	1.09	0.0838138	0.513624	0.359534	0	39.309	25	11	29	7	206	23.4	8.81	105.28	11	0	1	1	0.780763	3106	3368.4	3090.5	7.83	1.3	6.53	High	High	High	High	High	High	High	High	High	1
High	Master Protein	A0A0M3JW12	Uncharacterized protein OS=Anisakis simplex PE=4 SV=1	0.975	1.006	1.032	0.951745	0.999993	0.950633	0	25.142	21	7	11	7	467	52.6	6.58	36.84	7	0	1	1	0.999999	631.6	647.9	627.9	5.71	2.33	12.36	High	High	High	High	High	High	High	High	High	1
High	Master Protein	A0A0M3KAG0	Uncharacterized protein OS=Anisakis simplex PE=3 SV=1	0.945	1.007	1.065	0.202348	0.34827	0.0304197	0	50.48	28	7	22	7	337	37.4	7.71	93.9	7	0	1	1	0.593395	2417.9	2557.6	2401.1	1.47	2.38	5.8	High	High	High	High	High	High	High	High	High	1
High	Master Protein	F1KPK4	Protein sidekick OS=Ascaris suum PE=2 SV=1	0.602	1.007	1.672	0.109308	0.463047	0.0232423	0	44.514	5	12	17	7	3140	352.2	6.84	59.55	12	0	1	1	0.593395	530.2	880.9	526.7	30.5	5.16	9.43	High	High	High	High	High	High	High	High	High	1
High	Master Protein	F1LAL0	Ribosomal protein L19 OS=Ascaris suum PE=2 SV=1	0.941	1.008	1.072	0.286499	0.684759	0.0972868	0	37.83	23	7	21	7	208	24.9	11.17	75	7	0	1	1	0.610962	1237.9	1316	1227.5	2.54	1.77	7.46	High	High	High	High	High	High	High	High	High	1
High	Master Protein	A0A0M3JSY8	Uncharacterized protein OS=Anisakis simplex PE=4 SV=1	0.967	1.011	1.046	0.764733	0.355756	0.147209	0	43.501	45	7	17	7	205	23.7	7.64	66.01	7	0	1	1	0.629558	1397.8	1445.8	1382.5	5.38	1.94	1.69	High	High	High	High	High	High	High	High	High	1
High	Master Protein	A0A0M3JB20	Uncharacterized protein OS=Anisakis simplex PE=4 SV=1	1.073	1.014	0.945	0.200534	0.939389	0.304497	0	107.899	79	12	41	7	180	19.3	5.25	210.15	12	8	1	1	0.753725	5393.9	5028.3	5318.6	4.35	1.87	8.03	High	High	High	High	High	High	High	High	High	1
High	Master Protein	A0A0M3K8P9	Uncharacterized protein OS=Anisakis simplex PE=3 SV=1	1.032	1.018	0.986	0.462681	0.697954	0.904034	0	35.058	29	7	10	7	412	46.5	5.11	43.56	7	0	1	1	0.999999	578.5	560.5	568.3	4	5.55	3.27	High	High	High	High	High	High	High	High	High	1
High	Master Protein	A0A0M3K6P3	Uncharacterized protein OS=Anisakis simplex PE=3 SV=1	0.954	1.019	1.068	0.815673	0.995551	0.860554	0	29.167	17	8	9	7	744	86.8	6.34	27.68	8	1	1	1	0.999999	432.3	453	424.3	4.57	2.52	8.44	High	High	High	High	High	High	High	High	High	1
High	Master Protein	A0A0M3IY29	Hexokinase OS=Anisakis simplex PE=3 SV=1	1.044	1.02	0.977	0.851057	0.976617	0.938611	0	31.466	17	7	13	7	594	65.9	5.36	37.03	7	0	1	1	0.999999	970.1	929.3	951	4.14	4.51	5.02	High	High	High	High	High	High	High	High	High	1
High	Master Protein	A0A0M3KAW7	Uncharacterized protein OS=Anisakis simplex PE=4 SV=1	0.962	1.022	1.062	0.982958	0.902489	0.964085	0	53.599	69	7	14	7	67	7.8	8.13	57.22	7	0	1	1	0.999999	324.8	337.5	317.8	12.85	4.3	15.77	High	High	High	High	High	High	High	High	High	1
High	Master Protein	A0A0M3K8M6	Uncharacterized protein OS=Anisakis simplex PE=4 SV=1	0.953	1.022	1.073	0.153198	0.439971	0.029949	0	33.229	19	7	9	7	527	59.2	8.22	38.19	7	0	1	1	0.593395	869	911.8	850.1	2.1	1.23	3.36	High	High	High	High	High	High	High	High	High	1
High	Master Protein	E1GCY6	26S protease regulatory subunit 6A OS=Loa loa GN=LOAG_11027 PE=3 SV=1	0.932	1.025	1.1	0.8317	0.797449	0.474617	0	28.496	21	8	13	7	440	49.1	5.25	31.32	8	0	1	1	0.867156	528	566.6	514.9	5.48	1.1	18.24	High	High	High	High	High	High	High	High	High	1
High	Master Protein	A0A0M3K492	Uncharacterized protein OS=Anisakis simplex PE=4 SV=1	0.939	1.027	1.094	0.626357	0.715146	0.259612	0	29.622	13	7	10	7	1045	116.8	5.95	37.46	7	0	1	1	0.724741	476.2	507.3	463.6	5.09	1.11	6.46	High	High	High	High	High	High	High	High	High	1
High	Master Protein	A0A0M3JRL3	Uncharacterized protein OS=Anisakis simplex PE=4 SV=1	0.954	1.03	1.08	0.769035	0.995218	0.717103	0	30.613	21	7	14	7	419	45.9	4.75	54.97	7	0	1	1	0.999999	1372.9	1439.7	1333.5	5.07	0.94	13.48	High	High	High	High	High	High	High	High	High	1
High	Master Protein	A0A0M3K6Z2	Uncharacterized protein OS=Anisakis simplex PE=3 SV=1	0.904	1.033	1.142	0.808713	0.854626	0.509381	0	53.922	72	7	18	7	85	9.4	5.03	76.17	7	0	1	1	0.88349	1334.7	1475.9	1292.6	6.37	11.03	9.24	High	High	High	High	High	High	High	High	High	1
High	Master Protein	A0A0M3JUI0	Uncharacterized protein OS=Anisakis simplex PE=4 SV=1	1.073	1.036	0.965	0.651576	0.515734	0.967318	0	31.784	28	7	15	7	338	38.2	6.8	52.09	7	0	1	1	0.999999	1347.4	1255.9	1301	0.44	6.94	1.59	High	High	High	High	High	High	High	High	High	1
High	Master Protein	A0A0M3J1F4	Uncharacterized protein OS=Anisakis simplex PE=4 SV=1	0.903	1.038	1.15	0.26976	0.950561	0.184513	0	22.636	19	7	11	7	321	37.2	7.8	43.3	7	0	1	1	0.660683	706.5	782.3	680.3	9.51	4.74	5.39	High	High	High	High	High	High	High	High	High	1
High	Master Protein	A0A0M3K5W0	Uncharacterized protein OS=Anisakis simplex PE=3 SV=1	1.005	1.044	1.039	0.989438	0.511718	0.441706	0	23.862	9	7	10	7	1072	123.1	6.47	32.43	7	0	1	1	0.846021	578.4	575.7	554.1	1.39	3.63	14.03	High	High	High	High	High	High	High	High	High	1
High	Master Protein	A0A0M3K5W1	Uncharacterized protein OS=Anisakis simplex PE=4 SV=1	0.94	1.044	1.11	0.27102	0.992452	0.312311	0	39.46	73	10	20	7	165	18.8	8.13	79.6	10	0	1	1	0.764014	977.9	1039.9	937.1	4.85	4.55	7.88	High	High	High	High	High	High	High	High	High	1
High	Master Protein	A0A0N4UZK3	Uncharacterized protein OS=Enterobius vermicularis PE=3 SV=1	0.923	1.045	1.132	0.618081	0.539512	0.172102	0	40.689	45	7	15	7	143	15.9	10.84	46.97	7	0	1	1	0.655879	770.2	834.6	737	5.8	3.39	9.7	High	High	High	High	High	High	High	High	High	1
High	Master Protein	A0A068FMJ2	Glycogen synthase OS=Anisakis simplex PE=4 SV=1	0.918	1.049	1.143	0.531982	0.847636	0.284961	0	102.514	36	19	46	7	674	76.5	6.84	179.85	19	13	1	1	0.737445	3308.4	3605.2	3153.5	6.32	2.39	16.29	High	High	High	High	High	High	High	High	High	1
High	Master Protein	A0A0M3K035	Uncharacterized protein OS=Anisakis simplex PE=4 SV=1	0.965	1.05	1.089	0.308005	0.698761	0.108378	0	51.272	39	9	19	7	350	39.2	5.52	59.55	9	2	1	1	0.610962	901.8	934.7	858.5	0.52	2.29	6.03	High	High	High	High	High	High	High	High	High	1
High	Master Protein	A0A0M3JUZ5	Uncharacterized protein OS=Anisakis simplex PE=4 SV=1	0.993	1.052	1.059	0.379745	0.862033	0.200825	0	32.311	32	7	8	7	401	44	6.98	34.54	7	0	1	1	0.681342	333.5	335.7	317	3.61	5.52	3.82	High	High	High	High	High	High	High	High	High	1
High	Master Protein	A0A0M3JWH3	Uncharacterized protein OS=Anisakis simplex PE=4 SV=1	0.977	1.054	1.078	0.663556	0.465395	0.158945	0	41.026	28	10	13	7	466	50.6	8.78	49.25	10	3	1	1	0.641912	2086.8	2135	1980.7	1.89	1.35	8.29	High	High	High	High	High	High	High	High	High	1
High	Master Protein	A0A0M3JTY4	Calcium-transporting ATPase OS=Anisakis simplex PE=3 SV=1	1.004	1.055	1.051	0.7829	0.337949	0.681212	0	87.978	20	14	27	7	1190	130.6	5.39	101.39	14	7	1	1	0.98732	2042.9	2035.8	1937.2	4.92	2.37	7.63	High	High	High	High	High	High	High	High	High	1
High	Master Protein	A0A0M3KCD4	Uncharacterized protein OS=Anisakis simplex PE=4 SV=1	0.915	1.059	1.157	0.170485	0.453908	0.0342418	0	45.384	39	10	17	7	434	48.2	6.9	60.15	10	3	1	1	0.593395	911.6	996.2	861.1	4.59	2.35	5.25	High	High	High	High	High	High	High	High	High	1
High	Master Protein	A1IKL2	SXP/RAL-2 family protein OS=Anisakis simplex GN=Ani s 5 PE=1 SV=1	1.019	1.06	1.041	0.997828	0.716747	0.751901	0	31.452	43	7	16	7	152	16.6	5.06	43.91	7	0	1	1	0.999999	1410.9	1385.1	1330.7	9.77	8.56	7.23	High	High	High	High	High	High	High	High	High	1
High	Master Protein	A0A0M3K8Q6	Uncharacterized protein OS=Anisakis simplex PE=3 SV=1	0.957	1.061	1.109	0.505623	0.671065	0.178675	0	91.525	72	16	47	7	249	27.6	9.79	185.17	16	10	1	1	0.65637	4756.3	4972.3	4484.3	4.18	0.97	11.36	High	High	High	High	High	High	High	High	High	1
High	Master Protein	A0A0M3J4F2	Uncharacterized protein OS=Anisakis simplex PE=4 SV=1	0.924	1.062	1.149	0.912782	0.509703	0.322578	0	47.756	54	11	13	7	300	33.3	8.57	54.73	11	4	1	1	0.771655	1311.2	1418.7	1235.1	6.35	2.2	18.08	High	High	High	High	High	High	High	High	High	1
High	Master Protein	A0A0M3JTD3	Uncharacterized protein OS=Anisakis simplex PE=3 SV=1	0.98	1.066	1.087	0.990218	0.491458	0.562476	0	35.473	26	7	14	7	325	37.3	6.52	47.66	7	0	1	1	0.920551	584.4	596.5	548.5	8.8	6.04	4.58	High	High	High	High	High	High	High	High	High	1
High	Master Protein	A0A0M3JBZ5	Uncharacterized protein OS=Anisakis simplex PE=4 SV=1	0.945	1.07	1.132	0.163779	0.235897	0.0173272	0	59.946	43	8	14	7	171	19.4	9.82	70.52	8	1	1	1	0.593395	964.4	1020.4	901.2	3.63	0.84	5.72	High	High	High	High	High	High	High	High	High	1
High	Master Protein	A0A0M3JRM3	Uncharacterized protein OS=Anisakis simplex PE=4 SV=1	0.914	1.071	1.172	0.5069	0.895674	0.305123	0	20.051	14	7	8	7	691	77	6.33	24.19	7	0	1	1	0.754261	579.4	634.1	540.8	6.03	3.96	14.66	High	High	High	High	High	High	High	High	High	1
High	Master Protein	A0A0M3KAA6	Uncharacterized protein OS=Anisakis simplex PE=4 SV=1	0.898	1.076	1.198	0.237861	0.413592	0.0425513	0	41.516	49	8	15	7	188	21.6	10.15	59.68	8	1	1	1	0.593395	1597.6	1779.9	1485.3	2.78	2.87	10.85	High	High	High	High	High	High	High	High	High	1
High	Master Protein	A0A0M3JSV6	Uncharacterized protein OS=Anisakis simplex PE=4 SV=1	0.979	1.079	1.102	0.989268	0.863098	0.923203	0	34.666	45	7	15	7	201	22.2	7.53	56.59	7	0	1	1	0.999999	1156.6	1180.9	1071.6	4.45	8.17	18.48	High	High	High	High	High	High	High	High	High	1
High	Master Protein	U6PY91	Ras domain containing protein OS=Haemonchus contortus GN=HCOI_01156000 PE=4 SV=1	1.015	1.08	1.064	0.996204	0.333571	0.367532	0	48.919	36	7	24	7	216	24.3	7.44	94.42	7	0	1	1	0.786217	4238.9	4176	3924.7	2.63	2.39	13.47	High	High	High	High	High	High	High	High	High	1
High	Master Protein	A0A0B2W326	40S ribosomal protein S5 OS=Toxocara canis GN=rps-5 PE=3 SV=1	0.928	1.081	1.164	0.540314	0.217069	0.0529924	0	100.749	47	10	32	7	214	23.8	9.55	136.44	10	4	1	1	0.593395	2322.8	2503	2149.5	4.1	4.76	13.23	High	High	High	High	High	High	High	High	High	1
High	Master Protein	A0A0M3K4K4	Uncharacterized protein OS=Anisakis simplex PE=4 SV=1	1.098	1.084	0.986	0.623057	0.479975	0.962271	0	37.182	50	7	16	7	151	16.6	5.35	68.27	7	0	1	1	0.999999	2253.4	2051.5	2079.6	15.05	7.8	6.29	High	High	High	High	High	High	High	High	High	1
High	Master Protein	A0A0M3JX96	Uncharacterized protein OS=Anisakis simplex PE=4 SV=1	0.972	1.085	1.117	0.946694	0.374678	0.256751	0	29.283	44	7	17	7	138	15.4	6.61	53.34	7	0	1	1	0.722905	1607.2	1654	1481	2.69	1.59	10.11	High	High	High	High	High	High	High	High	High	1
High	Master Protein	A0A0M3J213	Uncharacterized protein OS=Anisakis simplex PE=3 SV=1	0.96	1.085	1.13	0.970829	0.179897	0.133838	0	19.508	32	7	13	7	166	18.6	10.61	48.91	7	0	1	1	0.623162	2224.7	2316.8	2050.7	5.82	3.89	6.79	High	High	High	High	High	High	High	High	High	1
High	Master Protein	A0A0M3JYQ0	Uncharacterized protein OS=Anisakis simplex PE=4 SV=1	0.903	1.09	1.207	0.0972202	0.571235	0.0265249	0	28.152	13	7	10	7	750	83.5	6.42	31.26	7	0	1	1	0.593395	521.9	577.9	478.8	8.4	4.16	7.33	High	High	High	High	High	High	High	High	High	1
High	Master Protein	A0A0M3K2M8	Uncharacterized protein OS=Anisakis simplex PE=3 SV=1	0.991	1.092	1.102	0.975243	0.336106	0.259802	0	33.267	33	7	11	7	289	31.4	8.66	40.42	7	0	1	1	0.724741	1243.3	1254.8	1138.3	3.28	0.83	6.83	High	High	High	High	High	High	High	High	High	1
High	Master Protein	A0A0M3JDV6	Uncharacterized protein OS=Anisakis simplex PE=4 SV=1	0.919	1.093	1.19	0.510512	0.209065	0.0476627	0	24.96	46	7	13	7	187	20.7	8.4	44.91	7	0	1	1	0.593395	1429.9	1556.1	1307.8	6.29	3.61	12.5	High	High	High	High	High	High	High	High	High	1
High	Master Protein	A0A0M3IYN1	Uncharacterized protein OS=Anisakis simplex PE=4 SV=1	0.936	1.098	1.174	0.670813	0.347585	0.115947	0	44.04	40	7	24	7	184	20.7	5.39	99.82	7	0	1	1	0.612274	1778.5	1900.5	1619.5	5.15	2.27	15.2	High	High	High	High	High	High	High	High	High	1
High	Master Protein	A0A0M3J1J6	Uncharacterized protein OS=Anisakis simplex PE=4 SV=1	1.164	1.099	0.944	0.320912	0.995708	0.356051	0	54.271	47	7	19	7	212	21.5	6.55	82.71	7	0	1	1	0.780763	2891.3	2484.1	2630.3	9.21	11.57	13.44	High	High	High	High	High	High	High	High	High	1
High	Master Protein	Q14QT4	Cystatin OS=Anisakis simplex GN=anis4 PE=2 SV=1	1.117	1.101	0.985	0.314116	0.599786	0.826187	0	47.621	48	7	29	7	115	12.7	5.86	123.02	7	0	1	1	0.999999	4575.1	4094.1	4156.1	7.54	2.08	10.87	High	High	High	High	High	High	High	High	High	1
High	Master Protein	A0A0M3K9K6	Uncharacterized protein OS=Anisakis simplex PE=4 SV=1	0.979	1.108	1.131	0.865978	0.28994	0.15185	0	55.175	36	11	21	7	377	44	7.06	81.82	11	4	1	1	0.631421	1450.2	1481	1309.3	4.14	4.47	13.87	High	High	High	High	High	High	High	High	High	1
High	Master Protein	A0A0M3K8S1	Uncharacterized protein OS=Anisakis simplex PE=4 SV=1	1.016	1.112	1.095	0.801664	0.0422318	0.0944715	0	141.851	35	21	69	7	612	67.9	8.69	293.14	21	0	1	1	0.610962	2386.1	2349.2	2145.9	6.87	3.29	6.51	High	High	High	High	High	High	High	High	High	1
High	Master Protein	A0A0M3KA61	Uncharacterized protein OS=Anisakis simplex PE=4 SV=1	1.162	1.113	0.958	0.0835275	0.375693	0.492405	0	32.491	33	7	9	7	298	29.8	5.25	38.71	7	0	1	1	0.877411	1146.5	986.5	1030	13.44	6.91	10.98	High	High	High	High	High	High	High	High	High	1
High	Master Protein	A0A0M3KIN5	Uncharacterized protein OS=Anisakis simplex PE=4 SV=1	1.028	1.12	1.09	0.863542	0.078038	0.151765	0	41.634	55	7	20	7	102	12.3	5.66	76.17	7	0	1	1	0.631421	3112.6	3027.9	2778	3.09	0.86	6	High	High	High	High	High	High	High	High	High	1
High	Master Protein	A0A0M3JWB8	Uncharacterized protein OS=Anisakis simplex PE=3 SV=1	0.99	1.126	1.137	0.957835	0.731477	0.573303	0	18.689	18	7	11	7	532	60.1	6.19	16.95	7	0	1	1	0.929187	342	345.3	303.8	2.49	2.22	12.93	High	High	High	High	High	High	High	High	High	1
High	Master Protein	A0A0B2VPG6	Glycine dehydrogenase [decarboxylating], mitochondrial OS=Toxocara canis GN=Gldc PE=4 SV=1	1.06	1.146	1.081	0.802895	0.350585	0.677752	0	47.359	10	8	16	7	949	105.4	6.86	66.09	8	1	1	1	0.98519	1314.3	1240	1147.2	4.3	6.25	11.35	High	High	High	High	High	High	High	High	High	1
High	Master Protein	A0A0M3K6V7	Uncharacterized protein OS=Anisakis simplex PE=4 SV=1	1.049	1.17	1.116	0.749827	0.550385	0.933512	0	28.42	32	7	9	7	390	42.5	7.28	29.4	7	0	1	1	0.999999	289	275.5	247	4.17	2.13	15.99	High	High	High	High	High	High	High	High	High	1
High	Master Protein	A0A0M3JWP6	Uncharacterized protein OS=Anisakis simplex PE=3 SV=1	0.999	1.178	1.18	0.902557	0.545967	0.339437	0	21.047	26	7	10	7	383	43.5	6.21	27.04	7	0	1	1	0.780763	331.9	332.4	281.7	5.45	4.13	17.69	High	High	High	High	High	High	High	High	High	1
High	Master Protein	A0A0M3JM08	Uncharacterized protein OS=Anisakis simplex PE=4 SV=1	1.055	0.82	0.778	0.945324	0.0812141	0.0543339	0	13.71	53	6	11	6	78	9.9	5.72	46.47	6	0	1	1	0.593395	1162.3	1102.1	1416.9	5.64	5.42	13.77	High	High	High	High	High	High	High	High	High	1
High	Master Protein	G4XTD3	Tropomyosin OS=Anisakis simplex PE=2 SV=1	1.005	0.835	0.831	0.966071	0.293236	0.215231	0	314.246	64	33	177	6	284	33.1	4.73	781.57	33	39	1	1	0.690886	16852.7	16775.3	20187.1	4.17	2.27	14.45	High	High	High	High	High	High	High	High	High	1
High	Master Protein	A0A0M3JW02	Uncharacterized protein OS=Anisakis simplex PE=4 SV=1	0.782	0.85	1.086	0.999652	0.939126	0.947498	0	89.027	52	6	26	6	206	18.8	12.1	133.57	6	0	1	1	0.999999	1597.2	2041.5	1879.4	50.35	14.52	9.95	High	High	High	High	High	High	High	High	High	1
High	Master Protein	A0A0M3J6B6	Uncharacterized protein OS=Anisakis simplex PE=4 SV=1	0.983	0.867	0.882	0.663931	0.338235	0.799562	0	49.026	44	11	17	6	290	32.3	4.87	60.93	11	0	1	1	0.999999	470.6	478.9	542.9	3.27	12.34	7.32	High	High	High	High	High	High	High	High	High	1
High	Master Protein	A0A0B2V6Q8	Paramyosin OS=Toxocara canis GN=Tcan_14933 PE=4 SV=1	0.796	0.869	1.092	0.294549	0.608427	0.790024	0	292.523	43	52	151	6	879	101.4	5.48	620.12	52	7	1	1	0.999999	2169.5	2726	2497	17.65	4.57	10.61	High	High	High	High	High	High	High	High	High	1
High	Master Protein	A0A0M3KJT7	Uncharacterized protein OS=Anisakis simplex PE=4 SV=1	1.116	0.877	0.786	0.505486	0.13589	0.0312745	0	123.906	57	7	90	6	156	16.7	5.53	241.99	7	6	1	1	0.593395	1711.7	1534.1	1951.9	2.92	7.65	12.89	High	High	High	High	High	High	High	High	High	1
High	Master Protein	A0A0M3JTL2	Uncharacterized protein OS=Anisakis simplex PE=4 SV=1	0.722	0.888	1.23	0.255908	0.963958	0.185161	0	14.521	70	6	15	6	90	10.6	9.36	58.5	6	0	1	1	0.662358	2067	2862.5	2328	20.52	5.91	21.97	High	High	High	High	High	High	High	High	High	1
High	Master Protein	A0A0M3K8K6	Uncharacterized protein OS=Anisakis simplex PE=4 SV=1	0.98	0.892	0.91	0.965315	0.0523197	0.0718013	0	36.944	30	6	12	6	247	27.9	6.25	44.94	6	0	1	1	0.593395	387.4	395.4	434.4	6.85	2.69	3	High	High	High	High	High	High	High	High	High	1
High	Master Protein	A0A0M3J978	Uncharacterized protein OS=Anisakis simplex PE=4 SV=1	0.907	0.905	0.999	0.0512658	0.156085	0.670875	0	13.928	23	6	6	6	278	32.4	5.87	19.18	6	0	1	1	0.98018	415.8	458.6	459.3	1.63	7.99	3.12	High	High	High	High	High	High	High	High	High	1
High	Master Protein	A0A0M3JW10	Ubiquitin carboxyl-terminal hydrolase OS=Anisakis simplex PE=3 SV=1	1.076	0.907	0.843	0.664267	0.4814	0.165777	0	22.239	12	6	8	6	723	84.3	8.43	30.52	6	0	1	1	0.653255	394.9	367.1	435.5	1.02	9.39	8.78	High	High	High	High	High	High	High	High	High	1
High	Master Protein	A0A0M3KF69	Uncharacterized protein OS=Anisakis simplex PE=4 SV=1	1.043	0.908	0.871	0.363882	0.689793	0.127242	0	51.936	85	9	21	6	123	13.8	5.29	95.65	9	2	1	1	0.614991	1935.9	1856.5	2131.4	8.06	12.88	2.94	High	High	High	High	High	High	High	High	High	1
High	Master Protein	A0A0M3K903	Glycylpeptide N-tetradecanoyltransferase OS=Anisakis simplex PE=3 SV=1	1.027	0.91	0.885	0.896844	0.11592	0.0656652	0	24.712	20	6	8	6	417	48.5	8.66	28.29	6	0	1	1	0.593395	296.8	288.9	326.3	1.85	7.02	6.49	High	High	High	High	High	High	High	High	High	1
High	Master Protein	A0A0M3JU72	Uncharacterized protein OS=Anisakis simplex PE=4 SV=1	1.043	0.914	0.877	0.825127	0.053771	0.0261152	0	20.103	3	6	8	6	3841	428.2	6.06	28.57	6	0	1	1	0.593395	216.9	208	237.3	3.8	4.05	4.52	High	High	High	High	High	High	High	High	High	1
High	Master Protein	A0A0M3JUF8	Uncharacterized protein OS=Anisakis simplex PE=4 SV=1	0.999	0.914	0.915	0.816557	0.591526	0.301753	0	22.71	24	6	7	6	285	31.8	6.24	25.9	6	0	1	1	0.750125	522.6	523.3	572	9.91	4.84	10.77	High	High	High	High	High	High	High	High	High	1
High	Master Protein	A0A0M3JS60	Translocon-associated protein subunit beta OS=Anisakis simplex PE=3 SV=1	1.091	0.917	0.84	0.622315	0.48348	0.151656	0	24.831	36	6	13	6	196	22.3	9.23	54.34	6	0	1	1	0.631421	1596.4	1463.8	1741.6	1.46	5.68	11.5	High	High	High	High	High	High	High	High	High	1
High	Master Protein	A0A0B2UTI6	Laminin-like protein epi-1 OS=Toxocara canis GN=epi-1 PE=4 SV=1	0.921	0.918	0.997	0.154883	0.188187	0.987135	0	14.635	2	6	6	6	3878	425.8	5.59	18.27	6	0	1	1	0.999999	630.9	684.7	687	2.2	7.51	5.98	High	High	High	High	High	High	High	High	High	1
High	Master Protein	A0A0M3J1U1	Uncharacterized protein OS=Anisakis simplex PE=3 SV=1	0.957	0.926	0.969	0.823268	0.292329	0.569753	0	20.176	37	6	14	6	123	14.2	11.05	61.27	6	0	1	1	0.925651	2607	2725.4	2813.9	7.31	2.56	0.95	High	High	High	High	High	High	High	High	High	1
High	Master Protein	A0A0M3KEE7	Uncharacterized protein OS=Anisakis simplex PE=3 SV=1	1.014	0.931	0.918	0.431061	0.447984	0.0871486	0	19.08	30	6	8	6	252	28.6	5.71	30.46	6	0	1	1	0.610962	862	849.6	925.9	5.16	4.95	5.14	High	High	High	High	High	High	High	High	High	1
High	Master Protein	A0A0M3JW11	Uncharacterized protein OS=Anisakis simplex PE=4 SV=1	1.074	0.932	0.868	0.49293	0.874445	0.278784	0	28.288	45	6	9	6	174	20	6.92	40.81	6	0	1	1	0.731867	1253.4	1166.8	1344.8	9.52	1.08	16.64	High	High	High	High	High	High	High	High	High	1
High	Master Protein	A0A0M3IYJ0	Uncharacterized protein OS=Anisakis simplex PE=4 SV=1	1.016	0.932	0.918	0.861776	0.582064	0.868297	0	18.011	9	6	7	6	1012	116.1	7.27	18.92	6	0	1	1	0.999999	301.2	296.5	323.1	3.79	7.55	10.72	High	High	High	High	High	High	High	High	High	1
High	Master Protein	A0A0B2W139	Fumarate reductase OS=Toxocara canis GN=YEL047C PE=4 SV=1	1.047	0.933	0.891	0.87553	0.12077	0.064363	0	47.27	14	6	12	6	486	52.4	6.49	57.56	6	0	1	1	0.593395	1222.6	1167.2	1310.3	4.21	4.96	11.73	High	High	High	High	High	High	High	High	High	1
High	Master Protein	A0A0M3JBL0	Uncharacterized protein OS=Anisakis simplex PE=4 SV=1	1.032	0.933	0.904	0.974812	0.299004	0.229541	0	106.036	67	9	45	6	141	14.9	5.34	169.95	9	0	1	1	0.697278	1410.5	1367.1	1512.4	1.75	9.08	11.84	High	High	High	High	High	High	High	High	High	1
High	Master Protein	A0A0M3J8X8	Uncharacterized protein OS=Anisakis simplex PE=4 SV=1	1.101	0.933	0.847	0.129877	0.610093	0.0377259	0	66.755	55	7	29	6	176	18.6	8.35	107.38	7	0	1	1	0.593395	3687	3349.7	3953.5	5.63	3.58	8.53	High	High	High	High	High	High	High	High	High	1
High	Master Protein	A0A0M3K1N9	Uncharacterized protein OS=Anisakis simplex PE=4 SV=1	1.057	0.934	0.884	0.659483	0.2672	0.0854954	0	36.006	15	6	13	6	775	86	6.14	48.52	6	0	1	1	0.610962	585.1	553.3	626.2	7.77	2.65	6.62	High	High	High	High	High	High	High	High	High	1
High	Master Protein	A0A0B2VC83	Spindle-and centromere-associated protein OS=Toxocara canis GN=PUMA1 PE=4 SV=1	0.82	0.936	1.141	0.255863	0.981383	0.203225	0	100.875	9	22	55	6	1806	209.4	6.07	227.83	22	15	1	1	0.682625	4865.5	5931.2	5196.3	14.33	1.99	10.67	High	High	High	High	High	High	High	High	High	1
High	Master Protein	A0A0M3JF85	Uncharacterized protein OS=Anisakis simplex PE=4 SV=1	0.996	0.936	0.94	0.858916	0.846374	0.553683	0	35.568	52	6	17	6	143	16.2	9.5	60.19	6	0	1	1	0.91435	1535.2	1540.8	1639.8	7.9	2.79	1.19	High	High	High	High	High	High	High	High	High	1
High	Master Protein	A0A0K0JD77	BMA-ARF-1.2 OS=Brugia malayi GN=Bm1_57025 PE=3 SV=1	1.107	0.936	0.845	0.789697	0.210417	0.0899965	0	86.186	75	11	33	6	181	20.6	6.58	118.99	11	7	1	1	0.610962	1619.2	1462.2	1730.7	3.8	8.39	14.76	High	High	High	High	High	High	High	High	High	1
High	Master Protein	A0A0M3JUR2	Eukaryotic translation initiation factor 3 subunit K OS=Anisakis simplex PE=3 SV=1	0.972	0.937	0.965	0.619208	0.225946	0.658709	0	20.607	36	6	7	6	236	27.4	5.81	25.58	6	0	1	1	0.973815	594.4	611.8	634.1	2.83	1.11	6.3	High	High	High	High	High	High	High	High	High	1
High	Master Protein	A0A0M3KIJ2	Uncharacterized protein OS=Anisakis simplex PE=4 SV=1	1.023	0.937	0.916	0.997122	0.926189	0.951034	0	31.281	39	6	13	6	175	19.8	6.2	42.02	6	0	1	1	0.999999	993	970.9	1059.4	3.37	11.62	9.08	High	High	High	High	High	High	High	High	High	1
High	Master Protein	A0A0M3K555	Uncharacterized protein OS=Anisakis simplex PE=4 SV=1	0.883	0.938	1.062	0.931646	0.984334	0.980138	0	36.164	19	7	16	6	292	29.2	6.15	78.75	7	1	1	1	0.999999	1321.8	1496.9	1409.4	25.22	11.91	7.49	High	High	High	High	High	High	High	High	High	1
High	Master Protein	A0A0M3K9U9	Uncharacterized protein OS=Anisakis simplex PE=3 SV=1	0.936	0.939	1.003	0.27412	0.592767	0.773137	0	24.663	32	6	9	6	260	27.8	8.78	37.62	6	0	1	1	0.999999	904.9	966.6	964	7.94	8.3	8.76	High	High	High	High	High	High	High	High	High	1
High	Master Protein	A0A0M3K9Z6	Uncharacterized protein OS=Anisakis simplex PE=3 SV=1	0.873	0.941	1.078	0.19848	0.794864	0.436022	0	185.431	65	28	111	6	360	41.9	5.06	411.04	28	0	1	1	0.839826	1368.8	1567.4	1454.3	8.49	5.53	10.02	High	High	High	High	High	High	High	High	High	1
High	Master Protein	A0A0M3JUG3	Uncharacterized protein OS=Anisakis simplex PE=4 SV=1	1.012	0.942	0.93	0.793064	0.436736	0.198012	0	20.875	37	6	7	6	220	26.1	8.28	18.71	6	0	1	1	0.677217	508.2	502	539.8	4.73	2.83	8.91	High	High	High	High	High	High	High	High	High	1
High	Master Protein	A0A0M3K9A1	Uncharacterized protein OS=Anisakis simplex PE=3 SV=1	0.95	0.944	0.994	0.479251	0.755263	0.873747	0	42.754	32	6	13	6	200	22.8	6.55	53.39	6	0	1	1	0.999999	695	731.6	736	3.65	8.18	5.21	High	High	High	High	High	High	High	High	High	1
High	Master Protein	A0A0M3J7M4	Uncharacterized protein OS=Anisakis simplex PE=4 SV=1	1.051	0.944	0.898	0.993828	0.236183	0.206878	0	37.577	38	6	12	6	206	24	7.58	48.32	6	0	1	1	0.687923	741.9	705.7	785.8	4.55	5.45	16.63	High	High	High	High	High	High	High	High	High	1
High	Master Protein	A0A0M3IYJ8	Uncharacterized protein OS=Anisakis simplex PE=4 SV=1	0.966	0.946	0.979	0.462846	0.0551516	0.271823	0	28.89	4	7	9	6	3090	325.8	4.67	26.05	7	0	1	1	0.730023	449.7	465.5	475.2	3.22	2.43	5.7	High	High	High	High	High	High	High	High	High	1
High	Master Protein	A0A0M3JR36	Uncharacterized protein OS=Anisakis simplex PE=3 SV=1	1.06	0.949	0.896	0.9227	0.327345	0.204255	0	44.506	27	6	18	6	412	43.7	6.84	58.37	6	0	1	1	0.684552	1376.8	1299.5	1451	4.74	6.76	12.71	High	High	High	High	High	High	High	High	High	1
High	Master Protein	A0A0M3K2E7	Uncharacterized protein OS=Anisakis simplex PE=4 SV=1	0.973	0.95	0.976	0.460774	0.182688	0.73091	0	14.919	43	6	7	6	154	17.1	9.99	21.52	6	0	1	1	0.999999	838.8	862.2	883	2.06	2.61	3.75	High	High	High	High	High	High	High	High	High	1
High	Master Protein	A0A0M3JR90	Uncharacterized protein OS=Anisakis simplex PE=4 SV=1	0.963	0.952	0.989	0.806297	0.280893	0.569612	0	23.593	26	6	10	6	252	27.6	8.91	40.62	6	0	1	1	0.925575	1050.5	1091.3	1103.8	3.76	3.18	6.98	High	High	High	High	High	High	High	High	High	1
High	Master Protein	A0A0M3K295	Uncharacterized protein OS=Anisakis simplex PE=4 SV=1	1.004	0.953	0.948	0.99838	0.650212	0.619525	0	24.605	24	6	10	6	328	37.4	7.21	32.55	6	0	1	1	0.957127	478.5	476.4	502.3	3.48	4.33	13.13	High	High	High	High	High	High	High	High	High	1
High	Master Protein	A0A0M3KH27	Uncharacterized protein OS=Anisakis simplex PE=4 SV=1	1.006	0.957	0.951	0.981968	0.677856	0.575399	0	35.554	76	7	16	6	106	12.3	7.4	60.56	7	1	1	1	0.931384	936.4	930.4	978.1	10.36	5.22	10.64	High	High	High	High	High	High	High	High	High	1
High	Master Protein	A0A0M3JZF1	Uncharacterized protein OS=Anisakis simplex PE=4 SV=1	0.986	0.958	0.971	0.79697	0.278568	0.575563	0	22.734	17	6	8	6	481	53.5	7.05	24.98	6	0	1	1	0.931591	512.8	519.8	535.3	6.11	7.32	12.37	High	High	High	High	High	High	High	High	High	1
High	Master Protein	A0A0M3J250	Annexin OS=Anisakis simplex PE=3 SV=1	1.057	0.958	0.906	0.552333	0.324461	0.0822275	0	35.374	55	8	22	6	152	17.6	6.8	70.96	8	1	1	1	0.610962	1505.1	1424.1	1571.8	6.62	5.71	13.37	High	High	High	High	High	High	High	High	High	1
High	Master Protein	A0A0M3JXS0	Uncharacterized protein OS=Anisakis simplex PE=4 SV=1	1.013	0.96	0.948	0.990422	0.397702	0.460134	0	22.13	26	6	9	6	266	31	7.33	38.7	6	0	1	1	0.856153	1578.3	1558	1643.3	6.6	4.11	14.16	High	High	High	High	High	High	High	High	High	1
High	Master Protein	A0A0M3K1E1	Uncharacterized protein OS=Anisakis simplex PE=4 SV=1	1.084	0.965	0.89	0.490609	0.369408	0.0816282	0	27.922	26	6	13	6	415	47.7	5.1	50.51	6	0	1	1	0.610962	700.5	646	725.9	3.76	3.07	11.34	High	High	High	High	High	High	High	High	High	1
High	Master Protein	A0A0M3KD48	Uncharacterized protein OS=Anisakis simplex PE=4 SV=1	0.985	0.966	0.981	0.656559	0.461793	0.931692	0	27.257	42	6	7	6	233	26.3	6.8	24.86	6	0	1	1	0.999999	391.9	398	405.5	9.64	1.46	4.47	High	High	High	High	High	High	High	High	High	1
High	Master Protein	A0A0M3IXZ5	Uncharacterized protein OS=Anisakis simplex PE=4 SV=1	1.1	0.966	0.878	0.658121	0.45973	0.154754	0	40.402	51	6	13	6	199	22.7	5.25	55.48	6	0	1	1	0.632977	743.5	676	769.7	5.28	8.34	11.97	High	High	High	High	High	High	High	High	High	1
High	Master Protein	A0A0M3J7L6	Uncharacterized protein OS=Anisakis simplex PE=3 SV=1	1.014	0.971	0.958	0.993561	0.559261	0.501507	0	24.539	39	6	11	6	213	23.6	7.53	34.94	6	0	1	1	0.878233	896.9	884.9	923.9	5.71	4.29	10.9	High	High	High	High	High	High	High	High	High	1
High	Master Protein	A0A0M3JY61	Uncharacterized protein OS=Anisakis simplex PE=4 SV=1	0.963	0.972	1.01	0.964194	0.746496	0.879088	0	25.899	32	6	10	6	262	29.7	8.1	30.58	6	0	1	1	0.999999	400.4	416	411.9	4.93	5.32	10.35	High	High	High	High	High	High	High	High	High	1
High	Master Protein	F1KUK6	Disks large 1 tumor suppressor protein OS=Ascaris suum GN=ASU_01071 PE=2 SV=1	0.962	0.974	1.013	0.504918	0.686316	0.942978	0	18.603	9	6	8	6	922	102.5	6.64	28.45	6	0	1	1	0.999999	702	730	720.6	3.42	6.17	7.96	High	High	High	High	High	High	High	High	High	1
High	Master Protein	A0A0M3KI51	Uncharacterized protein OS=Anisakis simplex PE=3 SV=1	0.957	0.974	1.017	0.894789	0.997381	0.922806	0	42.553	44	6	11	6	235	26.4	5.67	50.93	6	0	1	1	0.999999	375	391.7	385.1	4.76	2.19	15.31	High	High	High	High	High	High	High	High	High	1
High	Master Protein	A0A0B2UVI1	Spindle-and centromere-associated protein OS=Toxocara canis GN=PUMA1 PE=4 SV=1	0.829	0.975	1.176	0.314867	0.790754	0.137116	0	82.578	7	24	66	6	2166	251.1	5.62	250.37	24	17	1	1	0.627896	7404.6	8936.9	7597	10.26	6.84	11.3	High	High	High	High	High	High	High	High	High	1
High	Master Protein	A0A0M3J5Z6	Uncharacterized protein OS=Anisakis simplex PE=4 SV=1	1.085	0.976	0.9	0.824867	0.548217	0.279732	0	48.983	47	10	19	6	231	26.2	4.84	66.85	10	4	1	1	0.73269	1588.4	1464.1	1626.9	8.27	7.34	13.87	High	High	High	High	High	High	High	High	High	1
High	Master Protein	U1NG54	Proteasome subunit alpha type OS=Ascaris suum GN=ASU_11725 PE=3 SV=1	0.961	0.976	1.015	0.89192	0.461338	0.712541	0	29.491	30	6	12	6	230	25.3	7.4	46.14	6	0	1	1	0.999999	1078.9	1122.3	1105.2	2.05	3.07	13.58	High	High	High	High	High	High	High	High	High	1
High	Master Protein	A0A0M3JTQ7	Uncharacterized protein OS=Anisakis simplex PE=4 SV=1	1.075	0.977	0.909	0.101776	0.914112	0.0609071	0	72.857	40	16	33	6	495	56.6	4.39	102.2	16	10	1	1	0.593395	3042	2828.8	3112.7	7.8	1.16	1.83	High	High	High	High	High	High	High	High	High	1
High	Master Protein	A0A0M3KCX8	Uncharacterized protein OS=Anisakis simplex PE=4 SV=1	1.024	0.977	0.954	0.972414	0.693725	0.566651	0	32.889	55	6	12	6	120	12.6	7.5	51.27	6	0	1	1	0.92334	1317.5	1286.8	1348.7	3.84	4.09	12.39	High	High	High	High	High	High	High	High	High	1
High	Master Protein	A0A0M3K6Z4	Uncharacterized protein OS=Anisakis simplex PE=4 SV=1	1.01	0.977	0.967	0.73842	0.990845	0.808691	0	16.733	8	7	9	6	1262	140.3	5.4	28.84	7	1	1	1	0.999999	1145.7	1134	1173.1	6.35	5.21	3.46	High	High	High	High	High	High	High	High	High	1
High	Master Protein	A0A0M3JUE7	Glutathione peroxidase OS=Anisakis simplex PE=3 SV=1	1.087	0.981	0.903	0.509737	0.950878	0.365478	0	30.05	41	6	17	6	176	19.5	7.02	57.39	6	0	1	1	0.785469	2015.1	1854.4	2054.4	6.15	4.33	5.41	High	High	High	High	High	High	High	High	High	1
High	Master Protein	A0A0M3KGY5	Uncharacterized protein OS=Anisakis simplex PE=4 SV=1	0.898	0.983	1.095	0.730506	0.955716	0.5684	0	17.134	41	6	9	6	131	15.5	6.8	32.69	6	0	1	1	0.924194	856.7	954.1	871.2	8.44	9.39	6.28	High	High	High	High	High	High	High	High	High	1
High	Master Protein	A0A0M3IY04	Uncharacterized protein OS=Anisakis simplex PE=4 SV=1	0.932	0.983	1.055	0.648845	0.984229	0.744978	0	30.242	29	6	10	6	334	37.6	6.67	44.24	6	0	1	1	0.999999	468.1	502.2	476	7.38	3.19	8.85	High	High	High	High	High	High	High	High	High	1
High	Master Protein	A0A0M3JGD0	Uncharacterized protein OS=Anisakis simplex PE=4 SV=1	1.157	0.983	0.85	0.423242	0.777305	0.184088	0	28.911	21	6	10	6	247	26.1	5.73	40.05	6	0	1	1	0.659623	1475.8	1276	1502	3.98	7.77	11.55	High	High	High	High	High	High	High	High	High	1
High	Master Protein	A0A0M3K811	Uncharacterized protein OS=Anisakis simplex PE=4 SV=1	0.943	0.984	1.044	0.505599	0.684162	0.94467	0	23.343	16	6	8	6	540	60.7	9.38	24.91	6	0	1	1	0.999999	418.6	444.2	425.3	0.96	5.65	4.94	High	High	High	High	High	High	High	High	High	1
High	Master Protein	A0A0M3K1G9	Uncharacterized protein OS=Anisakis simplex PE=4 SV=1	0.974	0.985	1.012	0.92209	0.595969	0.811244	0	15.412	17	6	7	6	407	44.8	6.57	25.44	6	0	1	1	0.999999	1096.7	1125.9	1112.9	4.51	4.57	9.74	High	High	High	High	High	High	High	High	High	1
High	Master Protein	A0A0M3K6K6	Uncharacterized protein OS=Anisakis simplex PE=4 SV=1	1.028	0.986	0.959	0.979608	0.994129	0.9529	0	57.019	32	6	16	6	314	32.5	5.68	62.2	6	0	1	1	0.999999	1198.4	1165.7	1215	5.8	4.97	7.55	High	High	High	High	High	High	High	High	High	1
High	Master Protein	A0A0M3IYR0	Uncharacterized protein OS=Anisakis simplex PE=3 SV=1	0.965	0.986	1.022	0.880263	0.981326	0.787766	0	29.336	32	6	8	6	335	38	5.9	28.86	6	0	1	1	0.999999	425	440.6	431	2.58	2.85	7.61	High	High	High	High	High	High	High	High	High	1
High	Master Protein	A0A0M3JYV5	Uncharacterized protein OS=Anisakis simplex PE=4 SV=1	1.091	0.986	0.904	0.603304	0.607004	0.194411	0	31.174	33	6	9	6	237	25.9	7.69	42.75	6	0	1	1	0.673282	1162.5	1065.3	1179.1	2.7	6.93	13.09	High	High	High	High	High	High	High	High	High	1
High	Master Protein	A0A0M3K4H6	Uncharacterized protein OS=Anisakis simplex PE=3 SV=1	1.004	0.988	0.984	0.727417	0.593394	0.969643	0	87.426	81	11	35	6	180	20.5	6.8	125.13	11	0	1	1	0.999999	480.4	478.7	486.3	4.09	2.22	6.95	High	High	High	High	High	High	High	High	High	1
High	Master Protein	A0A0M3JD80	Uncharacterized protein OS=Anisakis simplex PE=4 SV=1	0.954	0.988	1.035	0.273465	0.30886	0.994435	0	39.41	66	11	16	6	151	17.6	5.06	60.35	11	0	1	1	0.999999	767.6	804.5	777.1	7.74	2	5.57	High	High	High	High	High	High	High	High	High	1
High	Master Protein	A0A0M3JSH7	Uncharacterized protein OS=Anisakis simplex PE=4 SV=1	1.015	0.992	0.977	0.998186	0.484873	0.514603	0	43.962	44	8	17	6	259	28.8	5.31	66.6	8	2	1	1	0.887995	2095.9	2064.6	2113.7	3.67	1.83	13.73	High	High	High	High	High	High	High	High	High	1
High	Master Protein	A0A0M3JD61	Uncharacterized protein OS=Anisakis simplex PE=4 SV=1	0.965	0.998	1.035	0.849848	0.995313	0.80281	0	34.55	67	6	24	6	118	13.1	8.05	77.81	6	0	1	1	0.999999	2367.8	2454.8	2372.9	12.22	5.95	4.32	High	High	High	High	High	High	High	High	High	1
High	Master Protein	A0A0M3JV05	Uncharacterized protein OS=Anisakis simplex PE=4 SV=1	1.063	1.003	0.944	0.65745	0.639898	0.235831	0	27.849	38	6	10	6	226	24.9	4.78	45.6	6	0	1	1	0.702178	899.7	846.5	897	7.17	0.57	8.64	High	High	High	High	High	High	High	High	High	1
High	Master Protein	A0A0M3KBG0	Uncharacterized protein OS=Anisakis simplex PE=4 SV=1	0.89	1.006	1.129	0.0899802	0.779487	0.0383439	0	23.347	14	6	7	6	597	68	6.77	26.65	6	0	1	1	0.593395	517.4	581.1	514.5	3.43	6.81	5.85	High	High	High	High	High	High	High	High	High	1
High	Master Protein	A0A0M3KG34	Uncharacterized protein OS=Anisakis simplex PE=3 SV=1	0.989	1.008	1.019	0.918472	0.999768	0.910335	0	26.596	30	6	11	6	302	32.4	5.02	40.72	6	0	1	1	0.999999	609.3	616.2	604.7	2.43	4.89	15.13	High	High	High	High	High	High	High	High	High	1
High	Master Protein	A0A0M3K2L8	Uncharacterized protein OS=Anisakis simplex PE=4 SV=1	1.001	1.015	1.014	0.683932	0.543409	0.965996	0	20.096	28	6	7	6	360	39.9	5.9	27.86	6	0	1	1	0.999999	494.9	494.6	487.5	8.44	5.18	3.8	High	High	High	High	High	High	High	High	High	1
High	Master Protein	A0A0M3KAR6	Uncharacterized protein OS=Anisakis simplex PE=4 SV=1	0.957	1.016	1.062	0.218199	0.948547	0.147207	0	26.912	23	6	8	6	437	48.3	5.59	31.15	6	0	1	1	0.629558	466.7	487.5	459.2	4.79	1.92	6.19	High	High	High	High	High	High	High	High	High	1
High	Master Protein	A0A0M3K058	Uncharacterized protein OS=Anisakis simplex PE=4 SV=1	1.01	1.016	1.006	0.850931	0.966542	0.952141	0	23.808	37	6	10	6	290	32.3	6.71	34.04	6	0	1	1	0.999999	355.5	352	349.8	8.66	3.28	3.48	High	High	High	High	High	High	High	High	High	1
High	Master Protein	A0A0M3K5D8	Uncharacterized protein OS=Anisakis simplex PE=4 SV=1	0.916	1.016	1.11	0.474177	0.908367	0.293067	0	37.11	40	6	15	6	188	21.5	11.5	62.34	6	0	1	1	0.745049	1497.9	1635.9	1474	3.98	1.95	12.55	High	High	High	High	High	High	High	High	High	1
High	Master Protein	A0A0M3K5R0	Uncharacterized protein OS=Anisakis simplex PE=4 SV=1	0.949	1.016	1.071	0.936805	0.9248	0.999397	0	39.218	16	13	16	6	974	109	6.67	50.1	13	7	1	1	0.999999	1597.4	1683.6	1572.5	2.88	5.06	16.68	High	High	High	High	High	High	High	High	High	1
High	Master Protein	A0A0N5AFV0	Uncharacterized protein OS=Syphacia muris PE=3 SV=1	0.939	1.021	1.088	0.371493	0.465954	0.077226	0	34.246	41	7	18	6	145	16.6	10.2	71.05	7	1	1	1	0.597695	1811.8	1930.4	1774.3	2.46	1.25	7.66	High	High	High	High	High	High	High	High	High	1
High	Master Protein	A0A0M3K485	Uncharacterized protein OS=Anisakis simplex PE=4 SV=1	1.051	1.023	0.973	0.952241	0.774855	0.918269	0	51.227	40	8	16	6	142	16	6.77	69.47	8	2	1	1	0.999999	2404.8	2288	2351.8	8.19	4.57	8.45	High	High	High	High	High	High	High	High	High	1
High	Master Protein	A0A0M3K1A0	Uncharacterized protein OS=Anisakis simplex PE=4 SV=1	0.996	1.027	1.031	0.998908	0.823227	0.799999	0	39.44	39	6	12	6	309	34.6	6.15	56.25	6	0	1	1	0.999999	544	546.2	529.6	4.99	3.85	6.86	High	High	High	High	High	High	High	High	High	1
High	Master Protein	A0A0M3JE57	Uncharacterized protein OS=Anisakis simplex PE=4 SV=1	1.003	1.029	1.026	0.777933	0.198945	0.452132	0	35.811	28	6	13	6	276	29.3	4.59	52.85	6	0	1	1	0.850682	1112.8	1109.8	1081.3	8.41	1.02	11.11	High	High	High	High	High	High	High	High	High	1
High	Master Protein	A0A0M3K3F9	Uncharacterized protein OS=Anisakis simplex PE=4 SV=1	1.226	1.03	0.84	0.349341	0.999985	0.347245	0	37.126	29	6	9	6	286	29.6	7.61	41.64	6	0	1	1	0.780763	1087.1	886.4	1055.8	12.66	13.59	14.11	High	High	High	High	High	High	High	High	High	1
High	Master Protein	A0A0B2UXP8	Intermediate filament protein A (Fragment) OS=Toxocara canis GN=Tcan_12338 PE=3 SV=1	0.911	1.031	1.131	0.244781	0.993183	0.213047	0	143.036	46	32	95	6	636	73.2	6.07	328.14	32	27	1	1	0.690518	8503.2	9331.2	8250.6	5.38	3.73	7.68	High	High	High	High	High	High	High	High	High	1
High	Master Protein	F1L7N4	Glycogen synthase kinase-3 beta OS=Ascaris suum GN=ASU_09636 PE=2 SV=1	0.957	1.034	1.08	0.824358	0.763399	0.436627	0	24.594	23	6	9	6	395	44.2	8.25	39.69	6	0	1	1	0.840446	936.1	977.6	905.2	3.49	4	17.01	High	High	High	High	High	High	High	High	High	1
High	Master Protein	A0A0M3JF37	Uncharacterized protein OS=Anisakis simplex PE=4 SV=1	0.966	1.034	1.071	0.974565	0.698288	0.817112	0	47.452	54	6	13	6	127	13.5	9.23	58.25	6	0	1	1	0.999999	689.7	714.3	667.1	4.76	5.8	4.91	High	High	High	High	High	High	High	High	High	1
High	Master Protein	A0A0M3J2T7	Uncharacterized protein OS=Anisakis simplex PE=3 SV=1	0.946	1.035	1.094	0.765784	0.51461	0.225712	0	46.207	48	11	19	6	372	41.6	6.28	60.6	11	5	1	1	0.697278	581.8	615	561.9	7.06	4.62	7.08	High	High	High	High	High	High	High	High	High	1
High	Master Protein	A0A0M3JX78	Serine/threonine-protein phosphatase 2A activator OS=Anisakis simplex PE=3 SV=1	0.98	1.037	1.058	0.990136	0.941138	0.97843	0	27.24	32	6	9	6	395	45	5.77	21.53	6	0	1	1	0.999999	56.1	57.2	54	5.56	11.94	3.37	High	High	High	High	High	High	High	High	High	1
High	Master Protein	A0A0B2UZV0	Intermediate filament protein B OS=Toxocara canis GN=Tcan_09686 PE=3 SV=1	0.922	1.038	1.126	0.128073	0.999225	0.122083	0	280.289	60	47	195	6	560	64.5	5.77	720.68	47	56	1	1	0.61298	19929	21621.6	19195.1	5.15	2.43	5	High	High	High	High	High	High	High	High	High	1
High	Master Protein	A0A0M3JY95	Uncharacterized protein OS=Anisakis simplex PE=4 SV=1	0.911	1.04	1.142	0.066941	0.916688	0.0408479	0	20.172	24	6	7	6	305	33.3	9.14	23.09	6	0	1	1	0.593395	489.3	537.2	470.3	3.92	2.13	5.79	High	High	High	High	High	High	High	High	High	1
High	Master Protein	A0A0M3JQZ3	Uncharacterized protein OS=Anisakis simplex PE=4 SV=1	0.945	1.045	1.105	0.159059	0.168	0.0125652	0	33.059	52	7	16	6	151	17.2	9.58	60.8	7	1	1	1	0.593395	1450.4	1534.7	1388.5	2.49	1.1	4.16	High	High	High	High	High	High	High	High	High	1
High	Master Protein	A0A0M3JA46	Uncharacterized protein OS=Anisakis simplex PE=4 SV=1	0.949	1.049	1.106	0.504767	0.569931	0.141816	0	43.653	37	6	25	6	130	15.5	9.09	89.96	6	0	1	1	0.629558	2021.8	2130.2	1926.8	6.03	6.06	6.27	High	High	High	High	High	High	High	High	High	1
High	Master Protein	A0A0M3K6Q9	Uncharacterized protein OS=Anisakis simplex PE=3 SV=1	1.002	1.05	1.047	0.993691	0.343694	0.388983	0	83.981	42	18	46	6	305	33.8	9.52	164.77	18	12	1	1	0.799247	8178.5	8159.9	7792.7	3.96	2.9	14.79	High	High	High	High	High	High	High	High	High	1
High	Master Protein	A0A0M3KB74	Uncharacterized protein OS=Anisakis simplex PE=4 SV=1	0.944	1.051	1.113	0.778823	0.644004	0.309896	0	38.606	24	6	11	6	410	46.1	8.12	41.03	6	0	1	1	0.762487	422.3	447.3	401.9	7.92	5.6	17.45	High	High	High	High	High	High	High	High	High	1
High	Master Protein	F1KZC8	Protein transport protein Sec61 subunit alpha isoform 2 OS=Ascaris suum PE=2 SV=1	0.983	1.053	1.071	0.912744	0.300945	0.180957	0	32.634	20	8	9	6	473	51.9	8.18	38.98	8	2	1	1	0.656682	398.3	405.2	378.2	5.2	2.91	10.45	High	High	High	High	High	High	High	High	High	1
High	Master Protein	A0A0M3JYM4	Uncharacterized protein OS=Anisakis simplex PE=4 SV=1	0.892	1.053	1.18	0.377921	0.244391	0.0396645	0	35.72	29	8	9	6	385	44	5.78	41.22	8	2	1	1	0.593395	694.6	778.4	659.5	8.79	6.59	8	High	High	High	High	High	High	High	High	High	1
High	Master Protein	A0A0M3K4R1	Uncharacterized protein OS=Anisakis simplex PE=4 SV=1	0.949	1.053	1.109	0.582498	0.182873	0.0492769	0	26.116	56	9	17	6	127	14.8	10.37	62.75	9	3	1	1	0.593395	2700.6	2844.2	2565.1	2.86	2.5	10.31	High	High	High	High	High	High	High	High	High	1
High	Master Protein	A0A0M3JUY0	Uncharacterized protein OS=Anisakis simplex PE=4 SV=1	0.961	1.057	1.101	0.96622	0.861173	0.958866	0	214.248	76	27	102	6	357	39.8	8.85	427.72	27	0	1	1	0.999999	1347.9	1403	1274.8	7.63	3.77	11.23	High	High	High	High	High	High	High	High	High	1
High	Master Protein	A0A0M3K8H5	Kinesin-like protein OS=Anisakis simplex PE=3 SV=1	1.013	1.058	1.044	0.829128	0.509504	0.835242	0	68.076	32	14	18	6	678	77.3	5.31	65.5	14	8	1	1	0.999999	921.3	909.1	870.3	1.62	4.48	5.25	High	High	High	High	High	High	High	High	High	1
High	Master Protein	A0A0N4UVQ7	Uncharacterized protein OS=Enterobius vermicularis PE=3 SV=1	0.985	1.061	1.077	0.829286	0.618296	0.329043	0	73.067	44	15	25	6	440	49.6	6.42	102.38	15	10	1	1	0.777221	1696.8	1722.8	1599.2	5.29	1.99	11.08	High	High	High	High	High	High	High	High	High	1
High	Master Protein	A0A0M3JU20	Uncharacterized protein OS=Anisakis simplex PE=4 SV=1	0.93	1.064	1.143	0.990543	0.786493	0.853954	0	180.228	73	27	88	6	375	41.7	7.62	359.69	27	27	1	1	0.999999	10218.2	10983.4	9606.3	13.7	6.28	12.69	High	High	High	High	High	High	High	High	High	1
High	Master Protein	A0A0G2YNB9	Beta-tubulin OS=Anisakis simplex PE=3 SV=1	1.016	1.065	1.048	0.979504	0.61585	0.72582	0	116.467	51	17	55	6	450	50.3	4.87	209.6	17	3	1	1	0.999999	1086.7	1069.6	1020.4	3.71	6.2	15.1	High	High	High	High	High	High	High	High	High	1
High	Master Protein	A0A0M3JZ53	Uncharacterized protein OS=Anisakis simplex PE=4 SV=1	0.984	1.065	1.082	0.941623	0.455951	0.633741	0	21.768	43	6	10	6	176	19.8	9.44	36.45	6	0	1	1	0.966922	1098.3	1116.5	1031.6	9.09	2.57	9.09	High	High	High	High	High	High	High	High	High	1
High	Master Protein	A0A0M3K1I9	Uncharacterized protein OS=Anisakis simplex PE=3 SV=1	0.975	1.073	1.101	0.669417	0.783201	0.329996	0	27.759	25	6	8	6	418	47	5.26	28.84	6	0	1	1	0.777852	444.4	455.7	414	5.85	6.37	3.72	High	High	High	High	High	High	High	High	High	1
High	Master Protein	A0A0M3JS38	Mannose-6-phosphate isomerase OS=Anisakis simplex PE=3 SV=1	1.036	1.074	1.036	0.731343	0.482735	0.895907	0	27.83	27	6	8	6	400	44.7	6.4	39.5	6	0	1	1	0.999999	1040.1	1003.9	968.9	2.58	1.7	10.6	High	High	High	High	High	High	High	High	High	1
High	Master Protein	A0A0M3K1E5	60S ribosomal protein L27 OS=Anisakis simplex PE=3 SV=1	0.938	1.078	1.15	0.19427	0.298901	0.0251842	0	19.462	10	6	10	6	581	65.3	9.51	36.3	6	0	1	1	0.593395	1568.8	1672.7	1454.7	3.04	2.4	7.33	High	High	High	High	High	High	High	High	High	1
High	Master Protein	A0A0M3JRH6	Uncharacterized protein OS=Anisakis simplex PE=4 SV=1	0.98	1.08	1.103	0.970787	0.314412	0.236793	0	22.019	17	6	7	6	505	58.1	7.99	22.78	6	0	1	1	0.702735	438.3	447.4	405.7	6.96	7.2	6.2	High	High	High	High	High	High	High	High	High	1
High	Master Protein	U1ML10	Proliferation-associated protein 2g4 OS=Ascaris suum GN=ASU_04271 PE=4 SV=1	1.056	1.083	1.025	0.481711	0.192471	0.730637	0	41.043	20	8	17	6	411	45.6	6.74	63.24	8	2	1	1	0.999999	2947.2	2790.5	2722.1	2.45	3.18	7.58	High	High	High	High	High	High	High	High	High	1
High	Master Protein	A0A0M3J3N6	Uncharacterized protein OS=Anisakis simplex PE=4 SV=1	0.938	1.087	1.159	0.964277	0.581024	0.446322	0	19.305	19	6	9	6	376	44.4	9.61	32.02	6	0	1	1	0.848716	947.4	1010.1	871.7	3.09	6.81	14.56	High	High	High	High	High	High	High	High	High	1
High	Master Protein	A0A0M3KIQ4	Uncharacterized protein OS=Anisakis simplex PE=4 SV=1	1.103	1.093	0.99	0.640824	0.733523	0.985377	0	29.676	51	6	11	6	143	15.4	6.76	48.33	6	0	1	1	0.999999	928.3	841.4	849.6	16.52	3.08	4.62	High	High	High	High	High	High	High	High	High	1
High	Master Protein	Q9U600	Elongation factor 1-alpha OS=Anisakis simplex GN=iaa99-ASL3-14C PE=2 SV=1	0.978	1.108	1.133	0.998438	0.0546945	0.0584328	0	120.842	63	21	80	6	465	50.8	9.19	301.49	21	18	1	1	0.593395	11720.6	11987.1	10579.5	0.67	5.17	4.96	High	High	High	High	High	High	High	High	High	1
High	Master Protein	A0A0M3J7K8	Uncharacterized protein OS=Anisakis simplex PE=4 SV=1	1.013	1.114	1.1	0.99988	0.138441	0.13586	0	118.078	64	14	60	6	209	23.2	6.95	235.35	14	0	1	1	0.624855	2703.6	2669.6	2426.9	2.01	0.42	9.92	High	High	High	High	High	High	High	High	High	1
High	Master Protein	A0A0M3K109	Uncharacterized protein OS=Anisakis simplex PE=4 SV=1	0.948	1.115	1.176	0.741219	0.767836	0.370345	0	22.125	20	6	6	6	534	60.8	8.97	18.9	6	0	1	1	0.788631	266.7	281.3	239.2	4.19	5.97	18.4	High	High	High	High	High	High	High	High	High	1
High	Master Protein	A0A0M3JYC9	Uncharacterized protein OS=Anisakis simplex PE=4 SV=1	0.953	1.127	1.182	0.790676	0.1564	0.067098	0	13.935	24	6	7	6	360	39.9	6.37	24.28	6	0	1	1	0.593395	1003.6	1052.6	890.4	3.93	0.58	10.89	High	High	High	High	High	High	High	High	High	1
High	Master Protein	A0A0M3JSL7	Uncharacterized protein OS=Anisakis simplex PE=3 SV=1	0.959	1.134	1.182	0.977035	0.325827	0.254023	0	24.47	48	6	7	6	213	23.6	9.55	23.58	6	0	1	1	0.719609	525.6	547.8	463.3	6.39	5.31	17.47	High	High	High	High	High	High	High	High	High	1
High	Master Protein	A0A0M3IZC6	Uncharacterized protein OS=Anisakis simplex PE=4 SV=1	1.001	1.164	1.162	0.917855	0.208521	0.338747	0	220.031	68	21	122	6	293	32.4	8.1	529.45	21	15	1	1	0.780763	11794.1	11781.4	10134.8	5.43	7.24	17.98	High	High	High	High	High	High	High	High	High	1
High	Master Protein	E9RFF5	Ani s 11-like protein 2 (Fragment) OS=Anisakis simplex GN=Anis11L2 PE=2 SV=1	1.032	1.164	1.127	0.999775	0.500225	0.489809	0	23.935	51	6	8	6	287	27.7	10.18	30.95	6	0	1	1	0.877281	269.2	260.8	231.3	19.22	10.58	5.24	High	High	High	High	High	High	High	High	High	1
High	Master Protein	A0A0M3K580	Uncharacterized protein OS=Anisakis simplex PE=4 SV=1	1.216	1.18	0.97	0.00757977	0.00941061	0.975963	0	50.981	50	6	18	6	163	18.6	8.46	65.07	6	0	1	1	0.999999	1555.7	1279.8	1318.9	7.33	5.32	2.41	High	High	High	High	High	High	High	High	High	1
High	Master Protein	A0A0M3J2W6	L-lactate dehydrogenase OS=Anisakis simplex PE=3 SV=1	1.038	1.225	1.18	0.999935	0.261756	0.258281	0	22.035	30	6	8	6	351	38.6	8.07	23.35	6	0	1	1	0.724182	645	621.2	526.6	5.6	2.01	11.74	High	High	High	High	High	High	High	High	High	1
High	Master Protein	A0A0M3J6Y2	Uncharacterized protein OS=Anisakis simplex PE=4 SV=1	1.111	1.268	1.141	0.790852	0.140707	0.322482	0	116.395	74	14	53	6	175	19.5	8.54	222.78	14	0	1	1	0.771655	3531	3177.9	2785.6	13.03	13.02	11.12	High	High	High	High	High	High	High	High	High	1
High	Master Protein	A0A0M3JX83	Uncharacterized protein OS=Anisakis simplex PE=4 SV=1	1.153	1.279	1.109	0.583933	0.221027	0.684534	0	22.93	20	6	8	6	488	53.9	5.92	32.33	6	0	1	1	0.988654	902.5	782.9	705.7	17.59	5.76	7.49	High	High	High	High	High	High	High	High	High	1
High	Master Protein	A0A0M3K299	Metalloendopeptidase OS=Anisakis simplex PE=3 SV=1	1.157	1.441	1.245	0.597227	0.0280815	0.0974481	0	35.949	39	6	18	6	189	21.6	5.11	64.54	6	0	1	1	0.610962	1341.2	1158.9	930.7	11.82	3.67	11.67	High	High	High	High	High	High	High	High	High	1
High	Master Protein	A0A0M3JXJ7	Pyruvate kinase OS=Anisakis simplex PE=3 SV=1							0	35.114	31	7	10	6	390	42.8	8.1	33.93	7	0										High	High	High	High	High	High	High	High	High	1
High	Master Protein	P00761	Trypsin OS=Sus scrofa PE=1 SV=1	1.143	0.708	0.619	0.728759	0.0295449	0.0122792	0	26.57	32	5	11	5	231	24.4	7.18	45.15	5	0	1	1	0.593395	1218.8	1066.2	1722.3	1.68	10.86	14.75	High	High	High	High	High	High	High	High	High	1
High	Master Protein	A0A0M3JN05	Uncharacterized protein OS=Anisakis simplex PE=4 SV=1	1.03	0.71	0.689	0.998068	0.0694394	0.0644698	0	22.512	56	5	8	5	94	9.7	4.92	36.1	5	0	1	1	0.593395	1030.1	1000.2	1450.8	1.07	4.18	16.86	High	High	High	High	High	High	High	High	High	1
High	Master Protein	A1Z1S6	Macrophage migration inhibitory factor OS=Anisakis simplex GN=mif PE=2 SV=1	0.953	0.747	0.784	0.832607	0.00581425	0.0105518	0	30.168	53	5	14	5	121	13	7.24	50.05	5	0	1	1	0.593395	1011.6	1061.8	1354.5	0.25	9.16	8.58	High	High	High	High	High	High	High	High	High	1
High	Master Protein	A0A0M3K6N3	Uncharacterized protein OS=Anisakis simplex PE=4 SV=1	1.013	0.802	0.791	0.97132	0.321047	0.242651	0	162.765	85	17	115	5	144	16.4	4.93	398.41	17	21	1	1	0.709687	9645.6	9518.1	12034.1	6.99	0.4	16.74	High	High	High	High	High	High	High	High	High	1
High	Master Protein	A0A0M3JEL6	Uncharacterized protein OS=Anisakis simplex PE=3 SV=1	1.12	0.812	0.725	0.377821	0.503832	0.0864365	0	118.551	73	14	79	5	118	13.7	6.4	310.96	14	0	1	1	0.610962	2197.8	1961.6	2706	16.38	20.33	11.05	High	High	High	High	High	High	High	High	High	1
High	Master Protein	A0A0M3KC52	Uncharacterized protein OS=Anisakis simplex PE=4 SV=1	0.896	0.827	0.923	0.418284	0.196188	0.809869	0	11.968	23	5	6	5	244	28.4	7.99	18.59	5	0	1	1	0.999999	611.2	681.9	739	3.42	5.88	12.51	High	High	High	High	High	High	High	High	High	1
High	Master Protein	A0A0M3KGN6	Uncharacterized protein OS=Anisakis simplex PE=4 SV=1	1.032	0.827	0.801	0.801877	0.31372	0.140273	0	21.106	32	5	9	5	202	22.4	6.11	25.7	5	0	1	1	0.629558	599.9	581.3	725.5	13.83	2.68	12.28	High	High	High	High	High	High	High	High	High	1
High	Master Protein	A0A0N5AVD7	Uncharacterized protein OS=Syphacia muris PE=4 SV=1	0.808	0.841	1.04	0.347558	0.472444	0.95969	0	289.787	29	37	139	5	882	101.6	5.4	582.53	37	0	1	1	0.999999	2282.2	2823.1	2713.6	14.96	2.66	12.24	High	High	High	High	High	High	High	High	High	1
High	Master Protein	A0A0M3JV40	Uncharacterized protein OS=Anisakis simplex PE=4 SV=1	0.969	0.855	0.882	0.997675	0.204948	0.22234	0	26.592	20	5	11	5	325	36.6	5.54	31.3	5	0	1	1	0.696341	487.5	502.8	570	5.63	4.41	13.85	High	High	High	High	High	High	High	High	High	1
High	Master Protein	A0A0M3JSL1	Uncharacterized protein OS=Anisakis simplex PE=3 SV=1	0.994	0.858	0.863	0.999892	0.155442	0.158233	0	20.709	67	5	11	5	121	12.3	4.53	25.81	5	0	1	1	0.640209	451.9	454.5	526.4	8.38	8.28	11.23	High	High	High	High	High	High	High	High	High	1
High	Master Protein	A0A0M3K0W5	Uncharacterized protein OS=Anisakis simplex PE=4 SV=1	0.954	0.86	0.901	0.730966	0.323891	0.714185	0	26.785	53	5	8	5	148	16.6	4.72	29.3	5	0	1	1	0.999999	606.7	635.7	705.4	8	2.2	9.04	High	High	High	High	High	High	High	High	High	1
High	Master Protein	A0A0M3K9Y4	Uncharacterized protein OS=Anisakis simplex PE=4 SV=1	0.907	0.87	0.959	0.268424	0.0573402	0.483786	0	24.414	21	5	8	5	346	38	6.95	23.68	5	0	1	1	0.873839	540.9	596.2	621.8	5.34	3.12	4.97	High	High	High	High	High	High	High	High	High	1
High	Master Protein	A0A0M3JF54	Uncharacterized protein OS=Anisakis simplex PE=4 SV=1	1.014	0.871	0.859	0.999407	0.10177	0.106113	0	34.682	42	8	20	5	148	17.4	9.31	71.1	8	1	1	1	0.610962	1231.3	1214	1413.7	5.07	2.91	13.17	High	High	High	High	High	High	High	High	High	1
High	Master Protein	A0A0M3K944	Uncharacterized protein OS=Anisakis simplex PE=4 SV=1	1.03	0.874	0.848	0.994015	0.293559	0.332542	0	42.803	34	5	11	5	250	25.7	9.1	46.03	5	0	1	1	0.777852	556.6	540.3	636.9	2.04	7.08	8.79	High	High	High	High	High	High	High	High	High	1
High	Master Protein	A0A0M3K2A3	Uncharacterized protein OS=Anisakis simplex PE=4 SV=1	0.795	0.874	1.099	0.906677	0.78836	0.967561	0	20.446	19	5	6	5	617	70.2	5.55	21.36	5	0	1	1	0.999999	113.2	142.4	129.6	21.48	14.72	8.4	High	High	High	High	High	High	High	High	High	1
High	Master Protein	A0A0M3K7S7	Uncharacterized protein OS=Anisakis simplex PE=4 SV=1	1.006	0.881	0.875	0.980705	0.264018	0.208963	0	25.933	21	5	5	5	433	47	5.07	21.42	5	0	1	1	0.689414	214.8	213.5	244	5.62	12.19	4.3	High	High	High	High	High	High	High	High	High	1
High	Master Protein	A0A0M3J5H0	Uncharacterized protein OS=Anisakis simplex PE=4 SV=1	1.006	0.883	0.878	0.925077	0.235702	0.146172	0	18.315	45	5	11	5	134	15.2	5.19	43.56	5	0	1	1	0.629558	1073.9	1067.5	1215.8	2.03	4.64	15.72	High	High	High	High	High	High	High	High	High	1
High	Master Protein	A0A0M3JZT1	Uncharacterized protein OS=Anisakis simplex PE=4 SV=1	1.118	0.883	0.79	0.87806	0.285264	0.154326	0	29.783	33	5	10	5	237	27.1	5.43	53.03	5	0	1	1	0.632658	822.9	736.3	931.7	1.49	13.13	14.1	High	High	High	High	High	High	High	High	High	1
High	Master Protein	A0A0M3JMN7	Uncharacterized protein OS=Anisakis simplex PE=4 SV=1	0.984	0.884	0.898	0.858868	0.315787	0.565677	0	29.166	63	5	11	5	135	14.8	6.54	47.35	5	0	1	1	0.922967	1262.4	1283.5	1428.8	5.93	1.27	8.54	High	High	High	High	High	High	High	High	High	1
High	Master Protein	A0A0M3JGM8	Uncharacterized protein OS=Anisakis simplex PE=4 SV=1	0.978	0.886	0.907	0.814634	0.112933	0.247742	0	29.408	42	5	16	5	126	14.4	9.11	58.16	5	0	1	1	0.713947	1309.9	1340	1477.8	2.42	9.54	12.91	High	High	High	High	High	High	High	High	High	1
High	Master Protein	A0A0M3J625	Uncharacterized protein OS=Anisakis simplex PE=4 SV=1	1.003	0.89	0.887	0.965678	0.104476	0.144192	0	127.192	61	21	54	5	393	45.7	6.06	208.9	21	2	1	1	0.629558	902.7	899.6	1014	4.55	3.26	14.28	High	High	High	High	High	High	High	High	High	1
High	Master Protein	A0A0M3JLP7	Uncharacterized protein OS=Anisakis simplex PE=4 SV=1	0.896	0.89	0.993	0.403214	0.610254	0.916023	0	14.065	59	5	8	5	75	8.8	6.79	29.4	5	0	1	1	0.999999	1129.6	1260	1269.4	1.21	10.22	14.26	High	High	High	High	High	High	High	High	High	1
High	Master Protein	A0A0M3JTD4	Uncharacterized protein OS=Anisakis simplex PE=4 SV=1	0.997	0.895	0.898	0.990644	0.327608	0.280031	0	20.923	36	5	6	5	147	16.7	5.59	21.59	5	0	1	1	0.73269	296	296.9	330.7	7.23	8.01	5.63	High	High	High	High	High	High	High	High	High	1
High	Master Protein	A0A0M3JL17	Uncharacterized protein OS=Anisakis simplex PE=4 SV=1	0.935	0.896	0.958	0.402455	0.123887	0.627816	0	20.471	45	5	11	5	137	15.9	5.07	49.32	5	0	1	1	0.964853	1241.6	1328.5	1386.5	8.24	1.19	7.01	High	High	High	High	High	High	High	High	High	1
High	Master Protein	A0A0M3JWR5	Uncharacterized protein OS=Anisakis simplex PE=4 SV=1	1.068	0.897	0.84	0.983783	0.276289	0.223304	0	19.917	19	5	8	5	334	38.2	7.23	28.36	5	0	1	1	0.696891	193.1	180.9	215.2	6.76	11.14	12.06	High	High	High	High	High	High	High	High	High	1
High	Master Protein	A0A0M3IZE0	Uncharacterized protein OS=Anisakis simplex PE=4 SV=1	1.031	0.897	0.869	0.658846	0.301983	0.75265	0	14.939	30	5	5	5	201	22.6	4.56	17.21	5	0	1	1	0.999999	347.6	337	387.6	7.69	18.27	5.77	High	High	High	High	High	High	High	High	High	1
High	Master Protein	A0A0M3JYC1	Uncharacterized protein OS=Anisakis simplex PE=4 SV=1	0.982	0.901	0.917	0.850361	0.118606	0.237991	0	26.211	21	5	7	5	505	56.6	6.28	23.35	5	0	1	1	0.704699	91.1	92.7	101.1	5.24	7.46	1.85	High	High	High	High	High	High	High	High	High	1
High	Master Protein	A0A0M3KCZ5	Uncharacterized protein OS=Anisakis simplex PE=4 SV=1	0.692	0.903	1.305	0.146592	0.986343	0.119799	0	32.454	53	5	7	5	160	19	9.63	35.9	5	0	1	1	0.612846	268.7	388.2	297.5	12.86	11.1	20.47	High	High	High	High	High	High	High	High	High	1
High	Master Protein	A0A0M3J9V9	Uncharacterized protein OS=Anisakis simplex PE=4 SV=1	0.928	0.909	0.979	0.3247	0.108264	0.673146	0	28.507	50	6	9	5	154	17.6	8.29	37.36	6	0	1	1	0.982011	480.4	517.5	528.5	3.27	3.95	4.77	High	High	High	High	High	High	High	High	High	1
High	Master Protein	A0A0M3JUM2	Uncharacterized protein OS=Anisakis simplex PE=4 SV=1	0.999	0.913	0.914	0.999815	0.371503	0.379388	0	19.838	41	5	9	5	204	23.2	8.34	33.55	5	0	1	1	0.7927	555.8	556.2	608.8	5.3	1.56	7.73	High	High	High	High	High	High	High	High	High	1
High	Master Protein	A0A0M3JWH7	Uncharacterized protein OS=Anisakis simplex PE=4 SV=1	0.95	0.918	0.966	0.371798	0.323334	0.992175	0	18.477	31	5	8	5	75	8.4	10.05	24.29	5	0	1	1	0.999999	769.2	809.9	838.1	3.29	0.5	8.63	High	High	High	High	High	High	High	High	High	1
High	Master Protein	A0A0N4UAZ7	Uncharacterized protein OS=Dracunculus medinensis PE=4 SV=1	1.206	0.919	0.762	0.223151	0.777033	0.0927215	0	108.433	46	7	38	5	138	15.3	8.27	193.34	7	3	1	1	0.610962	3980.5	3299.6	4329.9	8.83	3.37	11.91	High	High	High	High	High	High	High	High	High	1
High	Master Protein	A0A0M3K364	Uncharacterized protein OS=Anisakis simplex PE=4 SV=1	1.04	0.92	0.884	0.823428	0.197956	0.0918069	0	26.438	35	5	11	5	216	23.8	4.48	47.5	5	0	1	1	0.610962	1175.5	1130.6	1278.4	4.55	5.41	10.07	High	High	High	High	High	High	High	High	High	1
High	Master Protein	F1KPT3	Laminin-like protein lam-2 OS=Ascaris suum PE=2 SV=1	0.955	0.921	0.965	0.217548	0.112222	0.864146	0	65.22	12	16	26	5	1663	183.4	5.05	105.76	16	11	1	1	0.999999	3430.3	3593.4	3723.9	2.6	5.41	1.93	High	High	High	High	High	High	High	High	High	1
High	Master Protein	A0A0B2VUK5	Annexin OS=Toxocara canis GN=ANXB12 PE=3 SV=1	1.039	0.921	0.886	0.846063	0.209899	0.103158	0	24.919	27	6	20	5	320	36.2	5.59	62.52	6	0	1	1	0.610962	1071.2	1030.6	1163.3	2.78	0.71	13.19	High	High	High	High	High	High	High	High	High	1
High	Master Protein	A0A0M3K2H4	Density-regulated protein OS=Anisakis simplex PE=3 SV=1	1.246	0.924	0.742	0.441371	0.273781	0.0526159	0	15.857	47	5	7	5	200	22.1	5.85	21.17	5	0	1	1	0.593395	504.2	404.7	545.6	6.8	12.51	14.88	High	High	High	High	High	High	High	High	High	1
High	Master Protein	A0A0M3JVW2	Uncharacterized protein OS=Anisakis simplex PE=3 SV=1	0.975	0.926	0.95	0.435974	0.245869	0.880057	0	13.856	23	5	7	5	248	28.4	6.81	17.02	5	0	1	1	0.999999	395.6	405.6	427.2	0.85	10.7	6.09	High	High	High	High	High	High	High	High	High	1
High	Master Protein	A0A0M3J1U3	Uncharacterized protein OS=Anisakis simplex PE=4 SV=1	0.878	0.926	1.054	0.140365	0.513651	0.556225	0	56.917	37	5	20	5	232	25.6	4.61	112.65	5	0	1	1	0.917284	376.5	428.7	406.8	6.27	1.52	6.45	High	High	High	High	High	High	High	High	High	1
High	Master Protein	A0A0M3K9Y6	Uncharacterized protein OS=Anisakis simplex PE=4 SV=1	0.943	0.931	0.987	0.683694	0.949594	0.849986	0	32.93	27	6	14	5	254	28.7	9.52	34.7	6	1	1	1	0.999999	882.2	935.2	947.7	6.45	2.18	7.3	High	High	High	High	High	High	High	High	High	1
High	Master Protein	A0A0B2VYA5	Talin-1 OS=Toxocara canis GN=TLN1 PE=4 SV=1	0.974	0.938	0.963	0.399923	0.0561174	0.324396	0	115.402	15	27	42	5	2701	294.5	6.42	157.31	27	22	1	1	0.773012	2282.6	2343.4	2433.7	0.64	3.31	2.59	High	High	High	High	High	High	High	High	High	1
High	Master Protein	A0A0M3KCR5	Uncharacterized protein OS=Anisakis simplex PE=4 SV=1	0.932	0.938	1.006	0.232671	0.630701	0.660518	0	19.488	26	5	6	5	278	30.5	5	22.15	5	0	1	1	0.974635	327.5	351.5	349.4	5.03	2.96	5.65	High	High	High	High	High	High	High	High	High	1
High	Master Protein	A0A0M3JTT6	Uncharacterized protein OS=Anisakis simplex PE=4 SV=1	1.14	0.939	0.824	0.85471	0.402433	0.210081	0	32.653	37	6	16	5	161	18.8	6.23	56.26	6	1	1	1	0.689967	1429.2	1253.9	1521.3	5.74	10.06	18.04	High	High	High	High	High	High	High	High	High	1
High	Master Protein	A0A0M3KCD1	Uncharacterized protein OS=Anisakis simplex PE=4 SV=1	1.025	0.942	0.919	0.790313	0.59931	0.288998	0	26.979	24	5	7	5	263	30.4	7.94	31.28	5	0	1	1	0.740816	435.5	424.7	462.1	4.21	8.98	10.32	High	High	High	High	High	High	High	High	High	1
High	Master Protein	A0A0M3JUA5	Uncharacterized protein OS=Anisakis simplex PE=4 SV=1	1.172	0.942	0.804	0.247472	0.970167	0.184385	0	13.371	14	5	6	5	391	46	5.1	16.51	5	0	1	1	0.660401	431.3	368.2	458.1	3.65	10.36	8.54	High	High	High	High	High	High	High	High	High	1
High	Master Protein	A0A0N4VFT7	Uncharacterized protein OS=Enterobius vermicularis PE=4 SV=1	1.009	0.943	0.935	0.984133	0.444206	0.53122	0	42.05	48	6	17	5	147	16.2	8.06	68.3	6	1	1	1	0.898809	981.5	972.8	1040.4	6.19	1.64	11.25	High	High	High	High	High	High	High	High	High	1
High	Master Protein	A0A0M3KDV4	Annexin OS=Anisakis simplex PE=3 SV=1	1.024	0.943	0.92	0.92882	0.737464	0.531465	0	66.653	63	13	32	5	183	20.6	4.63	119.18	13	10	1	1	0.898984	1984.1	1937.1	2104.5	12.79	4.46	22.06	High	High	High	High	High	High	High	High	High	1
High	Master Protein	A0A0M3J3F7	Uncharacterized protein OS=Anisakis simplex PE=4 SV=1	0.966	0.944	0.977	0.769389	0.216459	0.493748	0	25.405	36	5	12	5	169	19.6	6.33	41.91	5	0	1	1	0.877411	848.1	877.9	898.9	3.42	2.94	6.45	High	High	High	High	High	High	High	High	High	1
High	Master Protein	A0A0M3JXA1	Uncharacterized protein OS=Anisakis simplex PE=4 SV=1	0.95	0.945	0.994	0.454004	0.229523	0.835738	0	24.043	25	5	7	5	317	34.1	5.26	26.08	5	0	1	1	0.999999	314.1	330.5	332.3	0.9	5.9	2.95	High	High	High	High	High	High	High	High	High	1
High	Master Protein	A0A0M3J2W3	Uncharacterized protein OS=Anisakis simplex PE=4 SV=1	1.05	0.945	0.9	0.254961	0.384413	0.0421034	0	88.202	35	8	38	5	221	24.5	7.39	155.74	8	8	1	1	0.593395	2120.7	2020.3	2245.2	5.53	2.61	8.02	High	High	High	High	High	High	High	High	High	1
High	Master Protein	A0A0M3K1E6	Uncharacterized protein OS=Anisakis simplex PE=4 SV=1	0.934	0.947	1.013	0.999092	0.606079	0.583443	0	15.644	19	5	5	5	525	59	6.49	19.07	5	0	1	1	0.938474	309.6	331.3	327	6.97	12.3	10.74	High	High	High	High	High	High	High	High	High	1
High	Master Protein	A0A0M3KD77	Uncharacterized protein OS=Anisakis simplex PE=4 SV=1	1.025	0.947	0.923	0.999983	0.365657	0.363295	0	21.256	19	5	6	5	278	31.7	8.94	25.74	5	0	1	1	0.782755	449.1	438.1	474.5	2.4	10.4	10.97	High	High	High	High	High	High	High	High	High	1
High	Master Protein	A0A0M3K5G6	Carboxylic ester hydrolase OS=Anisakis simplex PE=3 SV=1	0.917	0.948	1.033	0.858702	0.830543	0.998204	0	17.22	12	5	8	5	559	64	5.24	25.74	5	0	1	1	0.999999	538.6	587.3	568.3	8.98	7.33	13.84	High	High	High	High	High	High	High	High	High	1
High	Master Protein	A0A0M3JVI1	Uncharacterized protein OS=Anisakis simplex PE=4 SV=1	1.039	0.95	0.914	0.600289	0.908575	0.386961	0	16.944	18	5	9	5	345	39.7	4.51	24.18	5	0	1	1	0.797066	285.7	274.9	300.8	6.08	8.5	7.85	High	High	High	High	High	High	High	High	High	1
High	Master Protein	A0A0M3KCL4	Uncharacterized protein OS=Anisakis simplex PE=4 SV=1	0.891	0.952	1.069	0.0100726	0.151749	0.135133	0	24.415	19	5	12	5	344	37.8	4.12	47.7	5	0	1	1	0.624262	398.9	447.6	418.9	4.13	2.28	2.56	High	High	High	High	High	High	High	High	High	1
High	Master Protein	A0A0M3K2C4	Eukaryotic translation initiation factor 3 subunit E OS=Anisakis simplex PE=3 SV=1	0.954	0.957	1.004	0.452082	0.501957	0.994634	0	34.002	15	6	11	5	462	54.2	6.42	35.98	6	1	1	1	0.999999	336.4	352.8	351.5	2.18	2.88	7.77	High	High	High	High	High	High	High	High	High	1
High	Master Protein	F1KPP4	Spectrin beta chain OS=Ascaris suum PE=2 SV=1	0.956	0.957	1.001	0.298478	0.14131	0.826468	0	237.06	28	51	101	5	2365	274.8	5.44	375.47	51	8	1	1	0.999999	2333.7	2441	2438.8	2.95	1.52	5.47	High	High	High	High	High	High	High	High	High	1
High	Master Protein	A0A0M3JVY4	Uncharacterized protein OS=Anisakis simplex PE=4 SV=1	0.979	0.958	0.978	0.837131	0.463345	0.779549	0	10.126	13	5	5	5	606	65.6	9.74	8	5	0	1	1	0.999999	398.2	406.7	415.7	0.96	1.73	7.11	High	High	High	High	High	High	High	High	High	1
High	Master Protein	A0A0M3K491	Uncharacterized protein OS=Anisakis simplex PE=3 SV=1	1.003	0.961	0.958	0.996969	0.964808	0.98206	0	13.375	21	5	7	5	210	24.4	7.52	25.68	5	0	1	1	0.999999	860.5	857.6	895.2	6.34	6.7	3.68	High	High	High	High	High	High	High	High	High	1
High	Master Protein	A0A0M3KHG5	Uncharacterized protein OS=Anisakis simplex PE=4 SV=1	1.031	0.962	0.932	0.917925	0.517351	0.738668	0	21.972	56	5	7	5	124	14.2	6.68	25.55	5	0	1	1	0.999999	413.7	401.1	430.2	2.41	9.32	12.07	High	High	High	High	High	High	High	High	High	1
High	Master Protein	A0A0M3JUE1	Uncharacterized protein OS=Anisakis simplex PE=4 SV=1	1.027	0.966	0.941	0.726696	0.836518	0.416847	0	17.831	17	5	8	5	318	32.9	8.69	28.64	5	0	1	1	0.826612	1145.7	1115.8	1185.7	8.72	12.74	12.07	High	High	High	High	High	High	High	High	High	1
High	Master Protein	A0A0M3JQZ2	Uncharacterized protein OS=Anisakis simplex PE=4 SV=1	0.994	0.967	0.973	0.987809	0.502816	0.583217	0	20.572	25	5	6	5	287	32.8	6.14	18.31	5	0	1	1	0.938267	243.5	244.9	251.8	2.76	1.53	6.93	High	High	High	High	High	High	High	High	High	1
High	Master Protein	A0A0M3JYV2	Uncharacterized protein OS=Anisakis simplex PE=4 SV=1	0.927	0.968	1.044	0.680733	0.99483	0.6257	0	15.057	22	5	6	5	253	28.9	10.08	24.4	5	0	1	1	0.963733	396.2	427.3	409.3	8.67	4.41	11.81	High	High	High	High	High	High	High	High	High	1
High	Master Protein	A0A0M3KCX7	Uncharacterized protein OS=Anisakis simplex PE=4 SV=1	0.968	0.968	1	0.926752	0.999816	0.919829	0	31.896	27	5	12	5	169	19.3	10.26	49.63	5	0	1	1	0.999999	855.8	884.2	884.2	8.57	2.17	5.15	High	High	High	High	High	High	High	High	High	1
High	Master Protein	A0A0M3K9U3	Uncharacterized protein OS=Anisakis simplex PE=4 SV=1	1.027	0.97	0.945	0.754624	0.586481	0.259425	0	25.49	23	5	11	5	233	25.6	8.84	30.55	5	0	1	1	0.724741	743.3	724	765.9	2.17	2.22	9.48	High	High	High	High	High	High	High	High	High	1
High	Master Protein	A0A0B2VEF0	Kinesin light chain OS=Toxocara canis GN=klc-2 PE=4 SV=1	1.018	0.97	0.953	0.999434	0.495814	0.512499	0	42.25	28	10	15	5	568	63.1	6.3	54.07	10	5	1	1	0.885696	1059.3	1040.1	1091.6	4.56	9.42	8.07	High	High	High	High	High	High	High	High	High	1
High	Master Protein	A0A0M3K4H3	Uncharacterized protein OS=Anisakis simplex PE=4 SV=1	1.01	0.97	0.961	0.95524	0.995519	0.978472	0	21.965	14	6	8	5	627	69.8	6.07	27.36	6	1	1	1	0.999999	371.2	367.6	382.6	6.61	5.97	8.36	High	High	High	High	High	High	High	High	High	1
High	Master Protein	A0A0M3KB73	Uncharacterized protein OS=Anisakis simplex PE=4 SV=1	0.928	0.97	1.045	0.117334	0.524971	0.471354	0	29.605	21	6	11	5	487	53.8	5.01	42.95	6	0	1	1	0.864532	777	836.8	801.1	4.52	3.16	2.96	High	High	High	High	High	High	High	High	High	1
High	Master Protein	A0A0B2VTM6	Far upstream element-binding protein 1 (Fragment) OS=Toxocara canis GN=Fubp1 PE=4 SV=1	1.081	0.971	0.898	0.652632	0.302847	0.0959891	0	32.162	18	10	17	5	614	64.2	7.4	62.12	10	5	1	1	0.610962	2493.3	2306.1	2566.7	2.19	5.81	10.49	High	High	High	High	High	High	High	High	High	1
High	Master Protein	A0A0M3KE75	Uncharacterized protein OS=Anisakis simplex PE=4 SV=1	0.98	0.973	0.993	0.444476	0.824999	0.77165	0	23.985	17	6	12	5	408	45	10.61	31.23	6	2	1	1	0.999999	627.3	640.1	644.8	2.58	6.9	3.73	High	High	High	High	High	High	High	High	High	1
High	Master Protein	A0A0M3K3G0	ATPase ASNA1 homolog OS=Anisakis simplex PE=3 SV=1	1.021	0.975	0.955	0.611553	0.86682	0.887465	0	16.525	30	5	7	5	353	39.6	5.49	15.94	5	0	1	1	0.999999	135	132.3	138.5	9.68	4.64	6.32	High	High	High	High	High	High	High	High	High	1
High	Master Protein	A0A0M3JZ90	Uncharacterized protein OS=Anisakis simplex PE=4 SV=1	0.965	0.976	1.012	0.81722	0.884088	0.989583	0	24.073	34	5	9	5	193	21.5	8.79	33.89	5	0	1	1	0.999999	332.4	344.6	340.5	7.65	2.39	14.39	High	High	High	High	High	High	High	High	High	1
High	Master Protein	A0A0M3K1W8	Uncharacterized protein OS=Anisakis simplex PE=4 SV=1	1.006	0.976	0.97	0.997946	0.986555	0.994957	0	10.101	16	5	5	5	382	42.9	7.77	14.03	5	0	1	1	0.999999	665.5	661.6	682.2	1.47	5.49	4.33	High	High	High	High	High	High	High	High	High	1
High	Master Protein	A0A0M3KJW8	Uncharacterized protein OS=Anisakis simplex PE=4 SV=1	1.029	0.979	0.952	0.944966	0.283748	0.190219	0	13.951	42	5	6	5	251	29.8	6.4	20.22	5	0	1	1	0.666903	426.4	414.5	435.3	4.11	4.25	1.55	High	High	High	High	High	High	High	High	High	1
High	Master Protein	A0A0M3JVR8	Uncharacterized protein OS=Anisakis simplex PE=4 SV=1	1.008	0.979	0.972	0.975534	0.951557	0.995648	0	30.495	24	5	12	5	218	24.2	9.42	38.5	5	0	1	1	0.999999	1332.9	1322.6	1361.3	7.97	4.1	7.53	High	High	High	High	High	High	High	High	High	1
High	Master Protein	A0A0M3K8W6	Uncharacterized protein OS=Anisakis simplex PE=4 SV=1	1.018	0.98	0.963	0.941267	0.514946	0.700066	0	34.887	30	5	11	5	194	21.7	9.52	42.68	5	0	1	1	0.99103	638.8	627.4	651.5	1.27	6.76	8.31	High	High	High	High	High	High	High	High	High	1
High	Master Protein	A0A0M3KHR2	Uncharacterized protein OS=Anisakis simplex PE=4 SV=1	0.967	0.982	1.015	0.913744	0.99428	0.950244	0	37.486	33	5	14	5	221	25.7	6.92	40.67	5	0	1	1	0.999999	661	683.3	673.3	2.81	6.27	3.22	High	High	High	High	High	High	High	High	High	1
High	Master Protein	A0A0M3J7I3	Uncharacterized protein OS=Anisakis simplex PE=4 SV=1	1.059	0.982	0.927	0.374963	0.918018	0.232716	0	17.351	20	5	6	5	290	33.5	5.99	19.64	5	0	1	1	0.699787	528.1	498.7	538	3.54	4.62	3.42	High	High	High	High	High	High	High	High	High	1
High	Master Protein	A0A0B2W3C5	Myophilin OS=Toxocara canis GN=Tcan_18729 PE=4 SV=1	1.162	0.983	0.846	0.352217	0.995041	0.314878	0	86.673	29	6	56	5	154	16.9	8.27	239.06	6	0	1	1	0.765081	6580.8	5661	6692.6	9.97	6.46	7.45	High	High	High	High	High	High	High	High	High	1
High	Master Protein	A0A0M3K5J7	Uncharacterized protein OS=Anisakis simplex PE=4 SV=1	0.94	0.983	1.046	0.680498	0.999275	0.701078	0	29.23	50	5	10	5	135	16.2	9.17	42.51	5	0	1	1	0.991672	359.7	382.9	366	4.33	6.83	6.73	High	High	High	High	High	High	High	High	High	1
High	Master Protein	A0A0M3JD75	Uncharacterized protein OS=Anisakis simplex PE=3 SV=1	0.983	0.988	1.005	0.785201	0.732916	0.995049	0	22.91	40	7	7	5	182	20.1	7.83	29.73	7	2	1	1	0.999999	1166.8	1186.8	1180.7	3.9	2.53	5.84	High	High	High	High	High	High	High	High	High	1
High	Master Protein	A0A0M3K2B2	Beta-galactosidase OS=Anisakis simplex PE=3 SV=1	0.997	0.989	0.992	0.989519	0.976387	0.936474	0	23.972	11	5	7	5	696	78.9	7.85	27.34	5	0	1	1	0.999999	396.1	397.1	400.4	1.55	0.6	4.21	High	High	High	High	High	High	High	High	High	1
High	Master Protein	A0A0M3IGK2	Uncharacterized protein OS=Ascaris lumbricoides PE=3 SV=1	0.945	0.99	1.049	0.573947	0.777589	0.265618	0	12.028	28	5	11	5	112	13.2	10.48	36.22	5	0	1	1	0.730023	1807.2	1913.1	1824.6	3.86	1.07	7.55	High	High	High	High	High	High	High	High	High	1
High	Master Protein	A0A0M3JUV1	Uncharacterized protein OS=Anisakis simplex PE=4 SV=1	1.064	0.99	0.931	0.419187	0.362021	0.0664593	0	73.397	45	12	26	5	375	41	6.2	80.28	12	7	1	1	0.593395	1278.1	1201.5	1291	4.02	1.66	6.73	High	High	High	High	High	High	High	High	High	1
High	Master Protein	A0A0M3JVC1	Uncharacterized protein OS=Anisakis simplex PE=4 SV=1	1.005	0.99	0.984	0.928455	0.957531	0.798761	0	14.811	25	6	10	5	293	30	8.59	33.74	6	0	1	1	0.999999	1114.3	1108.2	1125.7	6.74	13.11	6	High	High	High	High	High	High	High	High	High	1
High	Master Protein	A0A0M3IYY7	Uncharacterized protein OS=Anisakis simplex PE=4 SV=1	1.015	0.991	0.976	0.70629	0.925082	0.49706	0	20.164	23	5	6	5	379	41.5	8.48	20.52	5	0	1	1	0.878233	294	289.5	296.6	2.42	2.55	2.66	High	High	High	High	High	High	High	High	High	1
High	Master Protein	A0A0M3J3P1	Uncharacterized protein OS=Anisakis simplex PE=4 SV=1	0.956	0.991	1.036	0.373623	0.775275	0.159243	0	21.372	29	5	7	5	229	26.1	6.54	28.02	5	0	1	1	0.642575	831.6	869.7	839.4	1.87	0.95	7.44	High	High	High	High	High	High	High	High	High	1
High	Master Protein	A0A0B2VTN7	ATP-dependent RNA helicase DDX3Y OS=Toxocara canis GN=Ddx3y PE=3 SV=1	0.883	0.991	1.123	0.633337	0.923359	0.431015	0	19.354	14	6	7	5	643	72.4	8.48	21.38	6	1	1	1	0.83582	302.9	343.3	305.8	6.25	4.07	20.07	High	High	High	High	High	High	High	High	High	1
High	Master Protein	A0A0M3J208	Uncharacterized protein OS=Anisakis simplex PE=4 SV=1	0.986	0.992	1.006	0.957798	0.690495	0.842619	0	18.221	31	5	6	5	258	31	8.05	20.57	5	0	1	1	0.999999	343.6	348.4	346.2	5.38	1.42	7.07	High	High	High	High	High	High	High	High	High	1
High	Master Protein	A0A0M3JRS1	Uncharacterized protein OS=Anisakis simplex PE=4 SV=1	1.094	0.992	0.907	0.654691	0.453259	0.151015	0	15.1	24	5	6	5	254	28.2	8.43	23.73	5	0	1	1	0.631421	649.3	593.6	654.4	2.55	4.4	13.02	High	High	High	High	High	High	High	High	High	1
High	Master Protein	A0A0M3J8K2	Uncharacterized protein OS=Anisakis simplex PE=3 SV=1	0.989	0.992	1.003	0.927723	0.988483	0.972322	0	25.398	33	6	9	5	156	16.5	5.33	37.15	6	1	1	1	0.999999	1725.8	1744.8	1739.9	3.54	0.98	5.12	High	High	High	High	High	High	High	High	High	1
High	Master Protein	A0A0M3JL14	Uncharacterized protein OS=Anisakis simplex PE=4 SV=1	0.947	0.993	1.049	0.16335	0.991432	0.191402	0	20.963	90	5	15	5	72	8	5.12	34.17	5	0	1	1	0.669118	1523.7	1609.8	1534.4	2.64	4.85	3.87	High	High	High	High	High	High	High	High	High	1
High	Master Protein	F1KQ22	Myosin-3 OS=Ascaris suum PE=2 SV=1	0.871	0.994	1.141	0.215967	0.988421	0.17979	0	446.88	26	57	226	5	1961	225.8	5.58	902.57	57	3	1	1	0.65637	1411.3	1620.4	1420.5	7.34	6.74	8.06	High	High	High	High	High	High	High	High	High	1
High	Master Protein	A0A0M3JTW3	Uncharacterized protein OS=Anisakis simplex PE=4 SV=1	1.072	0.996	0.929	0.454975	0.668222	0.156363	0	15.676	8	5	5	5	915	95.9	7.47	15.76	5	0	1	1	0.635422	391.5	365.2	393.1	5.03	3.24	2.62	High	High	High	High	High	High	High	High	High	1
High	Master Protein	A0A0M3JUJ4	Uncharacterized protein OS=Anisakis simplex PE=4 SV=1	1.009	1.001	0.992	0.905228	0.71494	0.479172	0	31.53	65	6	13	5	153	16.3	5.49	42.98	6	1	1	1	0.871601	361.8	358.4	361.3	1.18	1.17	5.45	High	High	High	High	High	High	High	High	High	1
High	Master Protein	A0A0M3IY22	Uncharacterized protein OS=Anisakis simplex PE=4 SV=1	1.053	1.005	0.954	0.573917	0.906745	0.364571	0	15.385	20	5	7	5	366	40.4	8.59	18.8	5	0	1	1	0.784567	676.8	642.7	673.8	2.34	4.57	1.58	High	High	High	High	High	High	High	High	High	1
High	Master Protein	A0A0M3K1M4	Uncharacterized protein OS=Anisakis simplex PE=4 SV=1	1.008	1.008	1	0.902478	0.699841	0.918881	0	14.693	29	5	6	5	249	28.5	5.97	15.9	5	0	1	1	0.999999	376.6	373.6	373.6	6.67	6.49	6.99	High	High	High	High	High	High	High	High	High	1
High	Master Protein	A0A0M3JW44	Uncharacterized protein OS=Anisakis simplex PE=4 SV=1	1.016	1.009	0.993	0.975893	0.878521	0.958207	0	14.524	22	5	7	5	213	24.7	9.72	28.23	5	0	1	1	0.999999	1840.4	1811.7	1824.1	5.61	1.3	11.24	High	High	High	High	High	High	High	High	High	1
High	Master Protein	A0A0M3K7M4	Uncharacterized protein OS=Anisakis simplex PE=4 SV=1	0.95	1.011	1.064	0.145531	0.987116	0.176924	0	21.745	26	5	7	5	324	36.2	7.94	33.2	5	0	1	1	0.65637	757.1	796.7	748.6	2.67	0.27	3.47	High	High	High	High	High	High	High	High	High	1
High	Master Protein	A0A0M3K6E3	Peptidyl-prolyl cis-trans isomerase OS=Anisakis simplex PE=4 SV=1	1.091	1.015	0.93	0.0752347	0.996452	0.0832708	0	20.971	27	5	7	5	274	30.9	4.92	26.15	5	0	1	1	0.610962	997.5	914.1	982.7	2.04	1.49	6.2	High	High	High	High	High	High	High	High	High	1
High	Master Protein	A0A0M3K269	40S ribosomal protein S24 OS=Anisakis simplex PE=3 SV=1	0.954	1.016	1.066	0.593238	0.306455	0.0850235	0	30.487	36	5	15	5	131	15.2	10.87	54.53	5	0	1	1	0.610962	1424	1493.4	1401	3.1	0.23	7.85	High	High	High	High	High	High	High	High	High	1
High	Master Protein	A0A0M3K2U5	Glycerol-3-phosphate dehydrogenase OS=Anisakis simplex PE=3 SV=1	0.9	1.017	1.131	0.509835	0.904629	0.315079	0	13.455	7	5	6	5	737	82.8	8.63	20.43	5	0	1	1	0.765081	504	560.3	495.4	8.24	2.39	7.65	High	High	High	High	High	High	High	High	High	1
High	Master Protein	A0A0M3JPP2	Uncharacterized protein OS=Anisakis simplex PE=4 SV=1	1.008	1.021	1.012	0.542804	0.20778	0.699183	0	18.835	52	5	10	5	99	11.2	4.49	36.38	5	0	1	1	0.990797	1244.7	1234.7	1219.7	0.86	1.35	1.29	High	High	High	High	High	High	High	High	High	1
High	Master Protein	A0A0M3KBX3	Coronin OS=Anisakis simplex PE=3 SV=1	0.897	1.022	1.14	0.296413	0.782584	0.126109	0	56.905	33	12	24	5	532	60	7.12	87.94	12	7	1	1	0.614178	1190.9	1328.3	1164.8	5.71	3.7	13.16	High	High	High	High	High	High	High	High	High	1
High	Master Protein	A0A0M3JS36	Uncharacterized protein OS=Anisakis simplex PE=4 SV=1	0.927	1.024	1.105	0.275505	0.585187	0.0746902	0	17.86	12	5	6	5	709	80.5	7.71	23.35	5	0	1	1	0.595226	351.7	379.4	343.4	0.42	1.6	10.34	High	High	High	High	High	High	High	High	High	1
High	Master Protein	A0A0M3KAV8	Uncharacterized protein OS=Anisakis simplex PE=3 SV=1	0.971	1.024	1.054	0.520509	0.903945	0.322144	0	26.571	48	5	15	5	120	13.5	9.33	55.36	5	0	1	1	0.771436	2188.2	2252.8	2137.7	2.67	1.89	6.23	High	High	High	High	High	High	High	High	High	1
High	Master Protein	A0A0N5ASD8	Uncharacterized protein OS=Syphacia muris PE=4 SV=1	0.942	1.025	1.088	0.892454	0.534383	0.321771	0	38.229	19	6	10	5	369	40.9	8	51.39	6	1	1	1	0.770859	981.5	1041.6	957.6	2.95	12.7	19.94	High	High	High	High	High	High	High	High	High	1
High	Master Protein	A0A0M3K213	Uncharacterized protein OS=Anisakis simplex PE=4 SV=1	1.017	1.026	1.008	0.908797	0.89508	0.999409	0	15.784	18	5	6	5	372	41.2	8.18	18.59	5	0	1	1	0.999999	326.3	320.7	318.1	7.05	10.38	6.2	High	High	High	High	High	High	High	High	High	1
High	Master Protein	A0A0M3JB60	Uncharacterized protein OS=Anisakis simplex PE=4 SV=1	0.891	1.029	1.154	0.0953337	0.974804	0.125503	0	28.781	47	8	12	5	161	18.9	5.12	50.92	8	3	1	1	0.614178	1493.1	1675.3	1451.5	4.72	4.29	8.04	High	High	High	High	High	High	High	High	High	1
High	Master Protein	A0A0M3J6B5	Uncharacterized protein OS=Anisakis simplex PE=4 SV=1	0.989	1.031	1.042	0.962859	0.463516	0.344887	0	26.531	63	5	10	5	80	9.4	5.15	34.24	5	0	1	1	0.780763	653.9	661.1	634.4	0.9	7.16	4.62	High	High	High	High	High	High	High	High	High	1
High	Master Protein	A0A0M3K6W4	Uncharacterized protein OS=Anisakis simplex PE=4 SV=1	1.056	1.033	0.978	0.872367	0.958344	0.726631	0	30.242	38	6	13	5	265	28.8	8.31	38.69	6	1	1	1	0.999999	651.1	616.6	630.6	7.7	5.81	4.64	High	High	High	High	High	High	High	High	High	1
High	Master Protein	A0A0M3KIJ0	Uncharacterized protein OS=Anisakis simplex PE=4 SV=1	0.907	1.035	1.142	0.378978	0.511598	0.0883805	0	15.477	23	5	8	5	160	18.7	11.34	28.21	5	0	1	1	0.610962	711.4	784.8	687	3.54	2.21	12.03	High	High	High	High	High	High	High	High	High	1
High	Master Protein	A0A0M3JRF6	Uncharacterized protein OS=Anisakis simplex PE=4 SV=1	0.986	1.035	1.05	0.966824	0.639372	0.503477	0	16.099	14	5	8	5	388	44.4	6.02	25.73	5	0	1	1	0.879213	620.9	630	599.7	3.32	2.66	6.68	High	High	High	High	High	High	High	High	High	1
High	Master Protein	A0A0M3KHZ5	Uncharacterized protein OS=Anisakis simplex PE=3 SV=1	1.001	1.035	1.034	0.996515	0.753992	0.797253	0	24.172	39	8	8	5	274	30.8	6.55	25.08	8	3	1	1	0.999999	739.1	738.1	714	1.34	0.84	8.23	High	High	High	High	High	High	High	High	High	1
High	Master Protein	A0A0M3K2Z5	Uncharacterized protein OS=Anisakis simplex PE=4 SV=1	1.042	1.035	0.993	0.831098	0.986043	0.745598	0	17.009	10	5	5	5	586	66.1	4.82	16.33	5	0	1	1	0.999999	359.2	344.7	347.2	10.59	11.44	7.67	High	High	High	High	High	High	High	High	High	1
High	Master Protein	A0A0N4VCI4	Uncharacterized protein OS=Enterobius vermicularis PE=4 SV=1	0.963	1.037	1.077	0.389794	0.969878	0.295452	0	30.271	33	5	15	5	126	13.7	10.15	58.25	5	0	1	1	0.747575	1305.2	1354.9	1258.1	7.11	4.47	5.42	High	High	High	High	High	High	High	High	High	1
High	Master Protein	A0A0M3JSC6	Uncharacterized protein OS=Anisakis simplex PE=4 SV=1	1.104	1.038	0.94	0.533876	0.947936	0.381046	0	25.566	22	5	9	5	357	41.1	6.47	27.05	5	0	1	1	0.793764	333.7	302.3	321.5	3.52	4.39	10.19	High	High	High	High	High	High	High	High	High	1
High	Master Protein	A0A0M3KCW4	Uncharacterized protein OS=Anisakis simplex PE=4 SV=1	0.995	1.038	1.043	0.948449	0.938235	0.797549	0	10.85	16	5	6	5	332	37.4	7.91	18.59	5	0	1	1	0.999999	777.2	780.8	748.8	2.99	1.36	13.58	High	High	High	High	High	High	High	High	High	1
High	Master Protein	A0A0M3K6M8	Ribosomal protein OS=Anisakis simplex PE=3 SV=1	0.935	1.049	1.122	0.110677	0.311445	0.0158587	0	57.542	35	5	19	5	201	22.6	9.63	85.8	5	0	1	1	0.593395	1348.6	1441.7	1285.3	3.98	3.15	1.04	High	High	High	High	High	High	High	High	High	1
High	Master Protein	A0A0M3J3Y3	Uncharacterized protein OS=Anisakis simplex PE=4 SV=1	1.024	1.05	1.025	0.91095	0.216271	0.357665	0	28.277	36	5	11	5	170	18.9	6.52	46.45	5	0	1	1	0.780763	1323.4	1292.1	1260.2	1.46	3.43	9.21	High	High	High	High	High	High	High	High	High	1
High	Master Protein	A0A0M3JGA9	Uncharacterized protein OS=Anisakis simplex PE=4 SV=1	1.28	1.051	0.822	0.162852	0.936383	0.251906	0	43.363	59	5	17	5	105	11.3	8.1	79.07	5	0	1	1	0.718571	2017	1576	1918.2	8.46	8.44	10.52	High	High	High	High	High	High	High	High	High	1
High	Master Protein	A0A0M3KD54	Uncharacterized protein OS=Anisakis simplex PE=3 SV=1	0.978	1.052	1.076	0.948082	0.804419	0.63016	0	81.546	28	15	30	5	658	71.5	5.45	109.76	15	10	1	1	0.965167	1937.3	1981	1841.8	3.07	1.26	7.6	High	High	High	High	High	High	High	High	High	1
High	Master Protein	A0A0M3J3L3	Uncharacterized protein OS=Anisakis simplex PE=4 SV=1	1.051	1.053	1.002	0.71336	0.479373	0.906546	0	46.288	57	9	11	5	270	30	8.87	51.08	9	4	1	1	0.999999	1255.8	1194.4	1192.2	1.56	1.91	16.47	High	High	High	High	High	High	High	High	High	1
High	Master Protein	A0A0M3JTS6	Uncharacterized protein OS=Anisakis simplex PE=4 SV=1	0.998	1.055	1.058	0.989841	0.251261	0.212086	0	14.472	21	5	10	5	220	25.8	8.44	29.96	5	0	1	1	0.690518	733.5	735.2	695.2	2.96	2.23	1.43	High	High	High	High	High	High	High	High	High	1
High	Master Protein	A0A0M3JA66	Uncharacterized protein OS=Anisakis simplex PE=4 SV=1	0.951	1.055	1.109	0.668347	0.330689	0.109234	0	30.011	34	5	11	5	203	22.8	5.17	35.68	5	0	1	1	0.610962	835.8	878.5	792.2	3.27	1.91	9.28	High	High	High	High	High	High	High	High	High	1
High	Master Protein	A0A0M3J4J6	Uncharacterized protein OS=Anisakis simplex PE=4 SV=1	1.055	1.057	1.001	0.810349	0.990186	0.73762	0	32.48	49	7	25	5	115	12.6	7.05	92.5	7	0	1	1	0.999999	3545.8	3359.5	3356.1	7.11	2.23	9.93	High	High	High	High	High	High	High	High	High	1
High	Master Protein	A0A0M3JY08	Uncharacterized protein OS=Anisakis simplex PE=4 SV=1	1.032	1.059	1.027	0.898769	0.689789	0.915389	0	17.457	12	5	6	5	485	54.3	5.54	19.13	5	0	1	1	0.999999	663	642.6	625.9	4.4	3.83	10.09	High	High	High	High	High	High	High	High	High	1
High	Master Protein	A0A0M3KH92	Uncharacterized protein OS=Anisakis simplex PE=4 SV=1	1.036	1.061	1.025	0.978072	0.999605	0.983465	0	21.296	20	5	9	5	258	29.8	9.32	23.7	5	0	1	1	0.999999	339.7	328	320.1	9.91	9.68	9.86	High	High	High	High	High	High	High	High	High	1
High	Master Protein	A0A0M3J201	Uncharacterized protein OS=Anisakis simplex PE=4 SV=1	0.969	1.061	1.095	0.995951	0.235503	0.211577	0	24.367	46	5	7	5	114	12.5	9.48	26.81	5	0	1	1	0.690518	1043.8	1076.8	983.8	5.42	2.66	11.12	High	High	High	High	High	High	High	High	High	1
High	Master Protein	A0A0M3KIC8	Uncharacterized protein OS=Anisakis simplex PE=4 SV=1	0.974	1.063	1.092	0.75596	0.387552	0.158598	0	40.745	62	7	20	5	203	23.3	7.01	54.65	7	2	1	1	0.640951	643.4	660.9	605	3.62	2.02	6.16	High	High	High	High	High	High	High	High	High	1
High	Master Protein	A0A0M3J7R0	Uncharacterized protein OS=Anisakis simplex PE=4 SV=1	0.992	1.063	1.072	0.999753	0.993794	0.996015	0	23.306	43	5	6	5	171	19	5.91	22.35	5	0	1	1	0.999999	89	89.7	83.7	2.66	5.65	20.19	High	High	High	High	High	High	High	High	High	1
High	Master Protein	A0A0M3JU70	Uncharacterized protein OS=Anisakis simplex PE=4 SV=1	0.92	1.066	1.159	0.42937	0.419791	0.08049	0	27.735	31	8	21	5	212	24.6	11.22	85.58	8	3	1	1	0.608484	2837.7	3085.5	2663	5.76	1.6	11.53	High	High	High	High	High	High	High	High	High	1
High	Master Protein	A0A0M3KFV4	Uncharacterized protein OS=Anisakis simplex PE=4 SV=1	0.941	1.067	1.134	0.708796	0.263314	0.0940262	0	41.482	33	10	19	5	356	40.6	10.26	64.4	10	6	1	1	0.610962	3074.1	3265.5	2879.9	2.28	4.55	16.48	High	High	High	High	High	High	High	High	High	1
High	Master Protein	A0A0M3K7J3	Uncharacterized protein OS=Anisakis simplex PE=3 SV=1	1.063	1.068	1.005	0.197053	0.0588578	0.629823	0	32.437	31	5	9	5	329	37	9.42	31.78	5	0	1	1	0.965167	329.9	310.3	308.8	2.78	0.68	7	High	High	High	High	High	High	High	High	High	1
High	Master Protein	A0A0M3JLT0	Uncharacterized protein OS=Anisakis simplex PE=4 SV=1	0.859	1.072	1.249	0.177097	0.571071	0.0465701	0	22.043	46	5	12	5	92	10.5	7.43	43.84	5	0	1	1	0.593395	2073.9	2414.6	1933.9	7.34	6.48	12.77	High	High	High	High	High	High	High	High	High	1
High	Master Protein	A0A0M3JYP0	Uncharacterized protein OS=Anisakis simplex PE=4 SV=1	0.945	1.072	1.134	0.918505	0.338164	0.208575	0	16.913	28	5	7	5	218	24.3	9.41	25.6	5	0	1	1	0.689414	794.1	840.5	741	6.18	2.87	10.54	High	High	High	High	High	High	High	High	High	1
High	Master Protein	A0A0M3K722	Uncharacterized protein OS=Anisakis simplex PE=4 SV=1	1.038	1.073	1.034	0.542876	0.0971952	0.385979	0	28.239	47	7	12	5	139	15.2	7.55	45.37	7	1	1	1	0.797066	1140.5	1099	1063.2	5.09	4.06	9.64	High	High	High	High	High	High	High	High	High	1
High	Master Protein	A0A0B2VE95	2-oxoglutarate dehydrogenase, mitochondrial OS=Toxocara canis GN=Tcan_05674 PE=4 SV=1	1.069	1.075	1.006	0.724069	0.803539	0.988489	0	60.164	17	16	32	5	1095	123.1	6.99	111.7	16	0	1	1	0.999999	610.7	571.4	568.1	5.01	2.25	6.84	High	High	High	High	High	High	High	High	High	1
High	Master Protein	A0A0M3J0D0	Uncharacterized protein OS=Anisakis simplex PE=4 SV=1	1.179	1.077	0.913	0.0231036	0.762515	0.0545637	0	10.531	14	5	7	5	345	39.3	5.39	24.51	5	0	1	1	0.593395	909.2	771.4	844.5	6.05	6.24	6.73	High	High	High	High	High	High	High	High	High	1
High	Master Protein	A0A0M3K947	Uncharacterized protein OS=Anisakis simplex PE=4 SV=1	0.969	1.078	1.112	0.606333	0.519001	0.159591	0	31.766	34	6	12	5	286	33	6.11	48.55	6	1	1	1	0.643387	663.7	684.9	615.8	1.3	0.48	8.05	High	High	High	High	High	High	High	High	High	1
High	Master Protein	A0A0M3JHZ6	Uncharacterized protein OS=Anisakis simplex PE=3 SV=1	1.026	1.081	1.053	0.964796	0.803961	0.922444	0	39.037	57	5	14	5	145	15.6	9	54.46	5	0	1	1	0.999999	890.8	868	824.3	4.02	6.81	15.62	High	High	High	High	High	High	High	High	High	1
High	Master Protein	A0A0M3J921	Uncharacterized protein OS=Anisakis simplex PE=4 SV=1	0.963	1.083	1.124	0.974998	0.105583	0.0803732	0	22.874	36	6	10	5	193	20.3	9.99	39.74	6	1	1	1	0.608181	1180.9	1226.1	1090.6	7.14	1.82	8.71	High	High	High	High	High	High	High	High	High	1
High	Master Protein	A0A0M3KF39	Uncharacterized protein OS=Anisakis simplex PE=4 SV=1	1.019	1.084	1.064	0.935828	0.566615	0.762651	0	18.917	35	5	7	5	173	19.6	8.34	23.59	5	0	1	1	0.999999	663.5	651.3	611.9	3.26	2.37	12.48	High	High	High	High	High	High	High	High	High	1
High	Master Protein	A0A0M3K2P7	40S ribosomal protein S3a OS=Anisakis simplex PE=3 SV=1	0.933	1.089	1.168	0.585905	0.467703	0.134119	0	38.434	44	10	23	5	257	29.4	9.64	81.15	10	5	1	1	0.623205	2159.1	2314.7	1982.5	2.55	1.61	15.38	High	High	High	High	High	High	High	High	High	1
High	Master Protein	D2K835	Ani s 10 allergen OS=Anisakis simplex PE=2 SV=1	0.927	1.09	1.176	0.949432	0.69173	0.520333	0	64.601	59	5	11	5	231	23.3	4.34	64.5	5	0	1	1	0.89328	438.8	473.4	402.6	23.07	6.51	4.61	High	High	High	High	High	High	High	High	High	1
High	Master Protein	A0A0M3JRZ0	UDP-glucose 6-dehydrogenase OS=Anisakis simplex PE=3 SV=1	0.929	1.09	1.173	0.690598	0.781682	0.343661	0	11.974	17	5	5	5	475	52.9	6.67	13.49	5	0	1	1	0.780763	395.8	426.2	363.2	3.61	6.23	15.44	High	High	High	High	High	High	High	High	High	1
High	Master Protein	A0A0M3K1F9	Uncharacterized protein OS=Anisakis simplex PE=3 SV=1	0.947	1.091	1.152	0.986577	0.115273	0.0944017	0	17.382	10	6	6	5	778	86.1	7.55	15.43	6	0	1	1	0.610962	100.1	105.8	91.8	8.18	3.2	7.81	High	High	High	High	High	High	High	High	High	1
High	Master Protein	A0A0M3K2T2	Aldehyde dehydrogenase OS=Anisakis simplex PE=3 SV=1	0.919	1.097	1.194	0.587455	0.405857	0.114095	0	12.382	13	5	5	5	519	58.6	6.67	18.57	5	0	1	1	0.611395	814.3	886.4	742.1	2.33	1.7	17.47	High	High	High	High	High	High	High	High	High	1
High	Master Protein	A0A0M3J2Q2	Uncharacterized protein OS=Anisakis simplex PE=4 SV=1	0.908	1.105	1.217	0.586592	0.560935	0.168473	0	40.995	23	5	13	5	277	30.9	5.81	57.59	5	0	1	1	0.653769	1247.8	1374.3	1129	7.64	5.36	20.2	High	High	High	High	High	High	High	High	High	1
High	Master Protein	F1L2X6	Glutamate dehydrogenase (Fragment) OS=Ascaris suum PE=2 SV=1	1.007	1.113	1.105	0.915475	0.30709	0.186468	0	64.3	29	16	67	5	594	66.4	8.47	231.35	16	3	1	1	0.664118	748.8	743.8	672.9	0.94	6.98	14.74	High	High	High	High	High	High	High	High	High	1
High	Master Protein	A0A0M3K0P4	Uncharacterized protein OS=Anisakis simplex PE=4 SV=1	1.005	1.116	1.111	0.976265	0.854329	0.744271	0	27.967	26	5	10	5	487	52	4.7	25.39	5	0	1	1	0.999999	35.3	35.1	31.6	13.8	10.33	13.61	High	High	High	High	High	High	High	High	High	1
High	Master Protein	A0A0M3KBB5	Uncharacterized protein OS=Anisakis simplex PE=4 SV=1	1.096	1.118	1.02	0.842052	0.765935	0.98851	0	28.405	47	5	13	5	200	22.8	5.45	49.22	5	0	1	1	0.999999	542.4	495	485.3	9.22	5.77	13.83	High	High	High	High	High	High	High	High	High	1
High	Master Protein	A0A0M3K294	Uncharacterized protein OS=Anisakis simplex PE=4 SV=1	0.964	1.119	1.161	0.958858	0.401316	0.290098	0	16.433	10	5	7	5	608	69.5	5.88	21.21	5	0	1	1	0.741242	511.6	530.9	457.3	2.04	3.65	14.61	High	High	High	High	High	High	High	High	High	1
High	Master Protein	A0A0M3KGL2	Uncharacterized protein OS=Anisakis simplex PE=4 SV=1	1.041	1.123	1.078	0.717253	0.226507	0.562911	0	178.036	50	9	87	5	322	34.8	5.39	357.63	9	1	1	1	0.92065	3032.9	2912.5	2701.3	2.81	1.65	11.97	High	High	High	High	High	High	High	High	High	1
High	Master Protein	A0A0M3K674	Uncharacterized protein OS=Anisakis simplex PE=3 SV=1	1.064	1.128	1.059	0.573785	0.0933559	0.34857	0	11.227	10	5	5	5	726	82.5	6.84	13.65	5	0	1	1	0.780763	515.9	484.7	457.5	3.89	3.95	4.08	High	High	High	High	High	High	High	High	High	1
High	Master Protein	A0A0M3IYD0	Uncharacterized protein OS=Anisakis simplex PE=4 SV=1	0.986	1.142	1.159	0.992983	0.0966338	0.111613	0	14.772	31	5	6	5	221	26.3	7.05	19.66	5	0	1	1	0.610962	511.6	518.9	447.9	0.85	7.04	13	High	High	High	High	High	High	High	High	High	1
High	Master Protein	A0A0M3IZH8	Uncharacterized protein OS=Anisakis simplex PE=3 SV=1	0.907	1.142	1.259	0.459455	0.182017	0.0369235	0	13.081	18	5	9	5	214	24.7	10.78	36.85	5	0	1	1	0.593395	1296.2	1429.2	1135.2	4.51	5.92	14.35	High	High	High	High	High	High	High	High	High	1
High	Master Protein	A0A0M3K0Y9	Uncharacterized protein OS=Anisakis simplex PE=4 SV=1	0.992	1.145	1.154	0.910798	0.549879	0.350457	0	13.653	12	5	7	5	539	60	6.65	22.12	5	0	1	1	0.780763	420.5	424.1	367.4	12.55	9.85	16	High	High	High	High	High	High	High	High	High	1
High	Master Protein	A0A0M3K583	Uncharacterized protein OS=Anisakis simplex PE=3 SV=1	1.422	1.155	0.812	0.597868	0.928147	0.407606	0	28.073	21	5	9	5	311	33.9	5.11	40.83	5	0	1	1	0.813979	672.4	472.8	582	29.26	14.1	41.02	High	High	High	High	High	High	High	High	High	1
High	Master Protein	A0A0M3JRE7	Elongation factor Ts OS=Anisakis simplex PE=3 SV=1	0.943	1.156	1.226	0.352135	0.151751	0.0235917	0	24.251	19	5	6	5	350	39.4	9.03	23.67	5	0	1	1	0.593395	250	265.2	216.3	4.42	1.34	8.52	High	High	High	High	High	High	High	High	High	1
High	Master Protein	A0A0M3K6M1	Uncharacterized protein OS=Anisakis simplex PE=4 SV=1	1.073	1.158	1.079	0.404376	0.3299	0.983052	0	13.946	26	5	6	5	150	17.6	6.93	21.04	5	0	1	1	0.999999	962.7	897.1	831.4	4.23	5.33	9.03	High	High	High	High	High	High	High	High	High	1
High	Master Protein	A0A0M3IYM3	Uncharacterized protein OS=Anisakis simplex PE=4 SV=1	0.978	1.161	1.187	0.980351	0.280979	0.222256	0	28.017	22	6	10	5	480	56	8.47	38.66	6	1	1	1	0.696159	764.8	781.9	658.7	2.31	2.85	15.62	High	High	High	High	High	High	High	High	High	1
High	Master Protein	A0A0M3KDZ4	Uncharacterized protein OS=Anisakis simplex PE=3 SV=1	0.893	1.165	1.305	0.772718	0.137932	0.0569246	0	185.158	77	20	56	5	327	36.1	5.5	258.85	20	1	1	1	0.593395	1395.5	1563.2	1197.6	3.57	10.7	16.62	High	High	High	High	High	High	High	High	High	1
High	Master Protein	A0A0M3JZ95	Uncharacterized protein OS=Anisakis simplex PE=4 SV=1	0.96	1.165	1.213	0.716639	0.333113	0.122742	0	13.696	40	5	7	5	112	12.4	9.13	29.75	5	0	1	1	0.613234	1335.7	1390.6	1146.9	15.7	5.31	4.26	High	High	High	High	High	High	High	High	High	1
High	Master Protein	A0A0M3JSQ0	Uncharacterized protein OS=Anisakis simplex PE=4 SV=1	1.011	1.167	1.155	0.879484	0.999651	0.867897	0	13.857	16	5	5	5	244	28	7.78	16.77	5	0	1	1	0.999999	721.2	713.6	617.8	1.23	24.58	38.01	High	High	High	High	High	High	High	High	High	1
High	Master Protein	A0A0M3KEL3	Uncharacterized protein OS=Anisakis simplex PE=4 SV=1	1.088	1.171	1.076	0.423869	0.0732243	0.390994	0	48.514	62	5	17	5	140	15.1	8.56	72.24	5	0	1	1	0.800494	1906.7	1752.4	1628.4	6.12	4.63	4.63	High	High	High	High	High	High	High	High	High	1
High	Master Protein	A0A0M3KF57	Metalloendopeptidase OS=Anisakis simplex PE=3 SV=1	0.843	1.199	1.422	0.407043	0.65363	0.133012	0	17.18	19	5	10	5	317	35.7	9.51	29.83	5	0	1	1	0.622024	1420.9	1685.4	1185.4	13.6	22.25	4.79	High	High	High	High	High	High	High	High	High	1
High	Master Protein	A0A0M3K762	Uncharacterized protein OS=Anisakis simplex PE=4 SV=1	1.018	1.2	1.179	0.968313	0.189857	0.25695	0	29.115	45	5	12	5	143	15.9	7.24	42.34	5	0	1	1	0.722905	887.9	871.8	739.6	3.8	1.45	14.65	High	High	High	High	High	High	High	High	High	1
High	Master Protein	A0A0M3JZ29	Uncharacterized protein OS=Anisakis simplex PE=4 SV=1	1.355	1.307	0.964	0.153093	0.190334	0.983953	0	38.137	28	7	13	5	381	41.6	5.25	59.74	7	0	1	1	0.999999	529.7	390.9	405.3	11.68	12.18	9.59	High	High	High	High	High	High	High	High	High	1
High	Master Protein	A0A0M3K3M2	Uncharacterized protein OS=Anisakis simplex PE=4 SV=1	1.471	1.328	0.903	0.262508	0.350953	0.968364	0	93.779	36	12	43	5	432	48.3	6.99	188	12	0	1	1	0.999999	2008.8	1365.2	1512.1	12.63	19.97	9.85	High	High	High	High	High	High	High	High	High	1
High	Master Protein	A0A0M3KDU7	Uncharacterized protein OS=Anisakis simplex PE=4 SV=1	0.802	0.752	0.937	0.391933	0.204521	0.855698	0	12.489	6	4	4	4	713	74.2	9.57	15.65	4	0	1	1	0.999999	332.8	414.8	442.6	12.99	7.3	9.48	High	High	High	High	High	High	High	High	High	1
High	Master Protein	A0A0M3IYS8	Uncharacterized protein OS=Anisakis simplex PE=4 SV=1	0.872	0.786	0.902	0.993985	0.891721	0.842865	0	34.651	36	4	13	4	233	23	4.7	60.64	4	0	1	1	0.999999	859.4	985.8	1093.2	36.62	14.4	15.47	High	High	High	High	High	High	High	High	High	1
High	Master Protein	A0A0M3JRW6	Uncharacterized protein OS=Anisakis simplex PE=4 SV=1	1.121	0.819	0.731	0.164313	0.418219	0.0302702	0	16.979	20	4	8	4	241	28	7.62	28.2	4	0	1	1	0.593395	818.1	729.9	999.2	13.8	2.88	8.99	High	High	High	High	High	High	High	High	High	1
High	Master Protein	A0A0M3JEQ3	Uncharacterized protein OS=Anisakis simplex PE=4 SV=1	1.044	0.823	0.788	0.880203	0.0227508	0.0404193	0	16.427	40	4	4	4	148	17.5	8.85	16.47	4	0	1	1	0.593395	311.9	298.6	378.9	4.72	11.24	1.26	High	High	High	High	High	High	High	High	High	1
High	Master Protein	A0A0M3JCG1	Uncharacterized protein OS=Anisakis simplex PE=4 SV=1	1.19	0.828	0.696	0.54724	0.292645	0.0728808	0	27.795	39	5	10	4	183	19.9	7.94	33.98	5	1	1	1	0.593493	479	402.6	578.4	10.68	12.3	10.49	High	High	High	High	High	High	High	High	High	1
High	Master Protein	A0A0M3J4K7	Uncharacterized protein OS=Anisakis simplex PE=4 SV=1	0.832	0.841	1.011	0.0332178	0.108385	0.630112	0	49.003	33	6	16	4	320	35	5.35	69.63	6	0	1	1	0.965167	1057.8	1271.8	1257.4	6.48	2.73	7.11	High	High	High	High	High	High	High	High	High	1
High	Master Protein	A0A0M3K4L9	Receptor expression-enhancing protein OS=Anisakis simplex PE=3 SV=1	1.354	0.845	0.624	0.184713	0.174638	0.0147658	0	21.156	26	4	8	4	189	22	8.31	32.43	4	0	1	1	0.593395	282.2	208.4	333.8	18.64	8.11	5.18	High	High	High	High	High	High	High	High	High	1
High	Master Protein	A0A0M3JJE8	Galectin OS=Anisakis simplex PE=4 SV=1	1.055	0.85	0.806	0.770802	0.261371	0.107504	0	47.513	88	7	29	4	84	9.6	9.11	112.74	7	1	1	1	0.610962	1188.3	1126.8	1398	6.57	6.1	16.6	High	High	High	High	High	High	High	High	High	1
High	Master Protein	A0A0M3JSS4	Uncharacterized protein OS=Anisakis simplex PE=4 SV=1	1.042	0.852	0.818	0.920276	0.294834	0.181448	0	106.682	37	11	79	4	277	31.9	5.1	263.94	11	10	1	1	0.658101	7803.2	7488.9	9156	5.59	1.19	14.02	High	High	High	High	High	High	High	High	High	1
High	Master Protein	A0A0M3IYP6	Uncharacterized protein OS=Anisakis simplex PE=4 SV=1	1.092	0.858	0.786	0.326971	0.0766566	0.012098	0	12.472	14	4	5	4	414	46.5	5.48	9.84	4	0	1	1	0.593395	211	193.3	245.9	3.32	2.33	8.38	High	High	High	High	High	High	High	High	High	1
High	Master Protein	A0A0M3KAB8	Uncharacterized protein OS=Anisakis simplex PE=3 SV=1	0.913	0.859	0.94	0.345493	0.0899583	0.561922	0	24.321	36	5	9	4	202	23.1	8.56	31.06	5	1	1	1	0.920238	481.4	527.1	560.6	0.85	5.95	10.89	High	High	High	High	High	High	High	High	High	1
High	Master Protein	A0A0B2VUI6	Phosphatidylethanolamine-binding-like protein F40A3.3 OS=Toxocara canis GN=F40A3.3 PE=4 SV=1	0.944	0.859	0.91	0.98627	0.0832729	0.101854	0	29.841	38	6	17	4	184	20.1	7.65	49.02	6	0	1	1	0.610962	294	311.4	342.3	5.49	7.25	10.72	High	High	High	High	High	High	High	High	High	1
High	Master Protein	A0A0M3K031	Uncharacterized protein OS=Anisakis simplex PE=4 SV=1	1.073	0.868	0.809	0.937047	0.0456355	0.0301233	0	13.067	30	4	5	4	162	18	9.7	17.61	4	0	1	1	0.593395	505.4	471.1	582.5	2.38	8.6	6.98	High	High	High	High	High	High	High	High	High	1
High	Master Protein	A0A0M3KA25	Uncharacterized protein OS=Anisakis simplex PE=4 SV=1	0.978	0.877	0.897	0.993929	0.0491517	0.055969	0	22.313	43	4	6	4	138	14.6	5.96	28.59	4	0	1	1	0.593395	644.5	658.9	734.6	7.23	1.48	4.34	High	High	High	High	High	High	High	High	High	1
High	Master Protein	A0A0M3K8Z2	Uncharacterized protein OS=Anisakis simplex PE=4 SV=1	0.992	0.877	0.884	0.934369	0.0466627	0.0305024	0	46.036	18	6	31	4	489	53.2	6.39	111.03	6	2	1	1	0.593395	2200.2	2217.1	2507.7	5.94	4.67	9.63	High	High	High	High	High	High	High	High	High	1
High	Master Protein	A0A0M3JZS9	Uncharacterized protein OS=Anisakis simplex PE=4 SV=1	0.951	0.881	0.926	0.998207	0.755047	0.786208	0	17.037	15	4	5	4	442	50.4	8.88	16.72	4	0	1	1	0.999999	96.5	101.4	109.6	5.74	9.02	14.2	High	High	High	High	High	High	High	High	High	1
High	Master Protein	F1KPL6	Fatty acid synthase OS=Ascaris suum PE=2 SV=1	0.98	0.882	0.9	0.9875	0.677191	0.591795	0	17.214	2	5	6	4	2641	293.4	5.94	21.43	5	1	1	1	0.941019	501.7	512	569	5.3	5.25	8.45	High	High	High	High	High	High	High	High	High	1
High	Master Protein	A0A0M3K0Y5	Uncharacterized protein OS=Anisakis simplex PE=4 SV=1	1.077	0.883	0.82	0.673479	0.367789	0.124118	0	16.195	20	4	4	4	197	20.8	6.37	17.69	4	0	1	1	0.614062	333.9	310.2	378.1	9.89	4.19	15.15	High	High	High	High	High	High	High	High	High	1
High	Master Protein	A0A0M3J4B1	Uncharacterized protein OS=Anisakis simplex PE=4 SV=1	0.928	0.891	0.961	0.386437	0.197253	0.847766	0	16.279	30	4	4	4	201	23.7	6.62	13.94	4	0	1	1	0.999999	112.1	120.8	125.7	5.91	9.44	7.6	High	High	High	High	High	High	High	High	High	1
High	Master Protein	A0A0M3JR55	Uncharacterized protein OS=Anisakis simplex PE=4 SV=1	0.971	0.893	0.92	0.946535	0.543861	0.721736	0	25.033	22	4	10	4	313	32.2	9.06	38.68	4	0	1	1	0.999999	948.7	977.4	1062.4	13.37	0.99	6.74	High	High	High	High	High	High	High	High	High	1
High	Master Protein	A0A0M3JSW9	Uncharacterized protein OS=Anisakis simplex PE=4 SV=1	0.967	0.894	0.925	0.638173	0.173865	0.52479	0	26.729	12	4	9	4	740	81.3	7.27	36.89	4	0	1	1	0.896542	538.7	557.3	602.6	1.92	4.45	12.97	High	High	High	High	High	High	High	High	High	1
High	Master Protein	A0A0M3J779	Uncharacterized protein OS=Anisakis simplex PE=4 SV=1	0.996	0.895	0.899	0.908839	0.50489	0.315372	0	41.044	40	4	14	4	164	17.4	6.51	67.08	4	0	1	1	0.765081	2110.6	2119.3	2357.7	7.76	3.04	12.38	High	High	High	High	High	High	High	High	High	1
High	Master Protein	A0A0M3JU53	Uncharacterized protein OS=Anisakis simplex PE=4 SV=1	0.963	0.895	0.929	0.655709	0.0960329	0.301011	0	24.409	23	4	8	4	163	18.5	8.92	33.62	4	0	1	1	0.749865	703.1	730	785.7	6.06	6.5	9.53	High	High	High	High	High	High	High	High	High	1
High	Master Protein	L7V0L4	Ani s 9 allergen OS=Anisakis pegreffii PE=2 SV=1	0.976	0.898	0.919	0.987571	0.339557	0.403883	0	61.043	47	6	46	4	147	15.5	9.11	168.21	6	4	1	1	0.809914	3336.4	3417.2	3716.5	7.77	2.43	5.17	High	High	High	High	High	High	High	High	High	1
High	Master Protein	A0A0M3JQZ1	Uncharacterized protein OS=Anisakis simplex PE=4 SV=1	0.937	0.901	0.962	0.615044	0.408986	0.917648	0	54.406	30	9	16	4	369	39.6	4.64	57.44	9	5	1	1	0.999999	826	881.9	917.2	12.93	3.49	6.49	High	High	High	High	High	High	High	High	High	1
High	Master Protein	A0A0M3JQX1	Uncharacterized protein OS=Anisakis simplex PE=4 SV=1	0.973	0.903	0.929	0.99925	0.338986	0.353934	0	14.238	7	4	4	4	692	77.8	5.1	14.81	4	0	1	1	0.780763	525.3	540.1	581.7	6.54	7.08	3.93	High	High	High	High	High	High	High	High	High	1
High	Master Protein	A0A0M3K595	Proteasome subunit beta type OS=Anisakis simplex PE=3 SV=1	1.088	0.903	0.83	0.825733	0.28395	0.133813	0	24.593	27	4	5	4	202	22.3	6.55	24.14	4	0	1	1	0.623152	263.4	242.1	291.8	4.52	12.86	12.06	High	High	High	High	High	High	High	High	High	1
High	Master Protein	A0A0M3J1Y7	Uncharacterized protein OS=Anisakis simplex PE=4 SV=1	0.943	0.904	0.959	0.803071	0.225285	0.478118	0	20.417	35	4	5	4	159	18.1	4.89	23.34	4	0	1	1	0.871179	491.7	521.2	543.7	6.69	1.96	10.9	High	High	High	High	High	High	High	High	High	1
High	Master Protein	A0A0M3JWZ2	Uncharacterized protein OS=Anisakis simplex PE=4 SV=1	1.052	0.91	0.865	0.647619	0.0585161	0.0195213	0	20.781	31	4	9	4	158	17.7	5.52	32.99	4	0	1	1	0.593395	881.5	838	968.4	4.73	5.19	9.09	High	High	High	High	High	High	High	High	High	1
High	Master Protein	A0A0M3IYB9	Uncharacterized protein OS=Anisakis simplex PE=4 SV=1	1.067	0.911	0.854	0.249627	0.114817	0.0134072	0	16.927	26	4	6	4	183	20.1	8.62	27.85	4	0	1	1	0.593395	775.3	726.5	850.7	3.52	2.67	4.73	High	High	High	High	High	High	High	High	High	1
High	Master Protein	A0A0M3K822	Uncharacterized protein OS=Anisakis simplex PE=4 SV=1	1.064	0.911	0.856	0.954127	0.843609	0.684631	0	18.915	41	4	7	4	188	20.3	4.82	27.58	4	0	1	1	0.988654	273.3	256.8	300	14.44	10.96	18.13	High	High	High	High	High	High	High	High	High	1
High	Master Protein	A0A0M3JGX5	Uncharacterized protein OS=Anisakis simplex PE=3 SV=1	0.961	0.912	0.949	0.740294	0.227495	0.542501	0	19.461	41	4	10	4	112	12.7	9.38	36.16	4	0	1	1	0.907472	1507.8	1569	1652.6	3.34	1.54	10.04	High	High	High	High	High	High	High	High	High	1
High	Master Protein	A0A0M3JP17	Uncharacterized protein OS=Anisakis simplex PE=4 SV=1	0.949	0.913	0.962	0.747921	0.321063	0.692812	0	14.567	36	4	5	4	136	15.5	5.02	20.29	4	0	1	1	0.989304	158.9	167.4	174.1	1.8	12.17	2.65	High	High	High	High	High	High	High	High	High	1
High	Master Protein	A0A0M3KEA7	Uncharacterized protein OS=Anisakis simplex PE=3 SV=1	1.052	0.917	0.872	0.89161	0.130909	0.072888	0	18.356	42	4	8	4	154	17.8	6.05	29.26	4	0	1	1	0.593493	335.4	318.9	365.8	6.75	2.1	10.89	High	High	High	High	High	High	High	High	High	1
High	Master Protein	A0A0M3K3J2	Uncharacterized protein OS=Anisakis simplex PE=4 SV=1	0.95	0.917	0.965	0.548264	0.604528	0.994288	0	14.602	6	4	5	4	971	111.4	6.09	21.14	4	0	1	1	0.999999	727.5	765.6	793.6	6.6	1.07	11.94	High	High	High	High	High	High	High	High	High	1
High	Master Protein	A0A0M3KHB6	Uncharacterized protein OS=Anisakis simplex PE=4 SV=1	1.08	0.918	0.85	0.918539	0.466404	0.296624	0	27.927	39	5	10	4	201	22.3	7.81	30.12	5	1	1	1	0.747824	452.2	418.8	492.5	11.66	6.75	11.95	High	High	High	High	High	High	High	High	High	1
High	Master Protein	A0A0M3KFS4	Uncharacterized protein OS=Anisakis simplex PE=4 SV=1	0.967	0.918	0.949	0.746599	0.274513	0.620424	0	19.379	42	4	5	4	128	14	7.96	19.45	4	0	1	1	0.95734	452.7	468.1	493.3	6.92	7.25	16.5	High	High	High	High	High	High	High	High	High	1
High	Master Protein	A0A0M3J613	Uncharacterized protein OS=Anisakis simplex PE=4 SV=1	0.985	0.92	0.934	0.982886	0.151681	0.120979	0	19.237	35	4	7	4	170	19.1	6.1	23.65	4	0	1	1	0.61298	231.3	234.8	251.3	6.61	1.51	4.15	High	High	High	High	High	High	High	High	High	1
High	Master Protein	A0A0M3J0Q8	Uncharacterized protein OS=Anisakis simplex PE=3 SV=1	1.011	0.921	0.911	0.997637	0.755871	0.719267	0	50.511	37	9	18	4	332	35.7	7.68	64.04	9	6	1	1	0.999999	923.9	913.7	1002.7	13.29	11.9	15.75	High	High	High	High	High	High	High	High	High	1
High	Master Protein	A0A0M3KDQ8	Uncharacterized protein OS=Anisakis simplex PE=4 SV=1	0.973	0.921	0.946	0.978309	0.652035	0.540873	0	11.068	23	4	4	4	154	17.5	5.68	12.7	4	0	1	1	0.905953	210	215.8	228.1	1	8.88	25.17	High	High	High	High	High	High	High	High	High	1
High	Master Protein	A0A0M3JVX7	Uncharacterized protein OS=Anisakis simplex PE=4 SV=1	0.951	0.923	0.971	0.215083	0.0968455	0.810992	0	12.263	13	4	4	4	369	40.6	6.61	13.46	4	0	1	1	0.999999	392	412	424.5	3.12	3.71	2.08	High	High	High	High	High	High	High	High	High	1
High	Master Protein	A0A0M3J5G4	Uncharacterized protein OS=Anisakis simplex PE=4 SV=1	1.137	0.924	0.813	0.239353	0.773968	0.098896	0	73.673	53	6	31	4	179	19.7	8.79	118.84	6	0	1	1	0.610962	1794.9	1578.5	1941.9	5.01	4.17	12.02	High	High	High	High	High	High	High	High	High	1
High	Master Protein	A0A0M3J4P0	Uncharacterized protein OS=Anisakis simplex PE=4 SV=1	1.086	0.925	0.852	0.548401	0.488656	0.129589	0	43.585	40	4	11	4	162	17.7	8.13	53.27	4	0	1	1	0.618661	991.8	913	1072.2	3.48	7.05	13.47	High	High	High	High	High	High	High	High	High	1
High	Master Protein	A0A0M3JS03	Uncharacterized protein OS=Anisakis simplex PE=3 SV=1	1.294	0.93	0.719	0.471504	0.710771	0.179426	0	23.807	10	4	11	4	407	45.1	6.92	33.8	4	0	1	1	0.65637	1078.6	833.8	1159.3	18.34	18.48	9.7	High	High	High	High	High	High	High	High	High	1
High	Master Protein	A0A0M3J4T4	Uncharacterized protein OS=Anisakis simplex PE=4 SV=1	0.802	0.93	1.159	0.105398	0.735459	0.277288	0	23.726	60	7	11	4	142	16.5	4.86	37.3	7	0	1	1	0.731432	857.9	1069	922.7	15.95	1.9	3.74	High	High	High	High	High	High	High	High	High	1
High	Master Protein	A0A0M3K5A6	Reticulon-like protein OS=Anisakis simplex PE=4 SV=1	1.053	0.932	0.885	0.850274	0.178539	0.0885933	0	24.154	29	4	14	4	138	15.7	8.35	59.23	4	0	1	1	0.610962	1563.5	1484.5	1677.4	6.5	3.73	11.11	High	High	High	High	High	High	High	High	High	1
High	Master Protein	A0A0M3K044	Uncharacterized protein OS=Anisakis simplex PE=4 SV=1	0.862	0.934	1.084	0.705156	0.976828	0.818198	0	14.39	19	4	6	4	404	45.3	6.77	15.59	4	0	1	1	0.999999	102	118.3	109.2	8.87	10.06	9.66	High	High	High	High	High	High	High	High	High	1
High	Master Protein	A0A0M3JWL9	Succinyl-CoA:3-ketoacid-coenzyme A transferase OS=Anisakis simplex PE=3 SV=1	1.032	0.938	0.91	0.86636	0.153657	0.0796016	0	9.673	13	4	4	4	467	50.7	6.32	6.34	4	0	1	1	0.605333	195	189	207.8	5.37	4.03	8.03	High	High	High	High	High	High	High	High	High	1
High	Master Protein	A0A0M3K3M1	Uncharacterized protein OS=Anisakis simplex PE=3 SV=1	0.957	0.939	0.982	0.930697	0.891099	0.702551	0	10.753	9	4	5	4	719	80.1	7.02	8.63	4	0	1	1	0.992521	128.8	134.6	137.1	11.28	0.97	22.53	High	High	High	High	High	High	High	High	High	1
High	Master Protein	A0A0M3JX28	Uncharacterized protein OS=Anisakis simplex PE=4 SV=1	0.986	0.939	0.952	0.824647	0.991506	0.884517	0	20.902	19	5	6	4	493	54.2	5.76	21.32	5	1	1	1	0.999999	163.2	165.5	173.8	7.5	2.72	7.98	High	High	High	High	High	High	High	High	High	1
High	Master Protein	A0A0M3JTW4	Uncharacterized protein OS=Anisakis simplex PE=4 SV=1	1.075	0.939	0.873	0.828022	0.599944	0.912135	0	12.791	8	4	5	4	726	81.4	7.93	17.57	4	0	1	1	0.999999	183.8	170.9	195.7	6.95	19.23	11.46	High	High	High	High	High	High	High	High	High	1
High	Master Protein	A0A0M3J8E8	Uncharacterized protein OS=Anisakis simplex PE=4 SV=1	1.091	0.939	0.861	0.567196	0.480236	0.132591	0	11.509	26	4	6	4	201	22.8	4.92	18.88	4	0	1	1	0.622024	524.7	481.1	559	4.45	3.8	9.67	High	High	High	High	High	High	High	High	High	1
High	Master Protein	A0A0M3JUL1	Uncharacterized protein OS=Anisakis simplex PE=4 SV=1	1.009	0.94	0.932	0.999385	0.609774	0.628599	0	15.028	14	4	5	4	327	37.1	6.62	16.83	4	0	1	1	0.965131	310.8	308.1	330.5	2.36	5.06	7.91	High	High	High	High	High	High	High	High	High	1
High	Master Protein	A0A0M3KIY2	Uncharacterized protein OS=Anisakis simplex PE=4 SV=1	0.863	0.94	1.09	0.0124553	0.290774	0.0898074	0	16.794	15	4	4	4	317	36.9	5.66	17.76	4	0	1	1	0.610962	351.4	407.4	373.7	3.15	1.83	5.35	High	High	High	High	High	High	High	High	High	1
High	Master Protein	A0A0M3JAY1	Uncharacterized protein OS=Anisakis simplex PE=3 SV=1	1.007	0.94	0.934	0.941737	0.299533	0.439152	0	73.16	64	8	29	4	187	20.8	7.96	141.46	8	4	1	1	0.843338	2114.1	2100.4	2248.9	2.06	4.14	11.18	High	High	High	High	High	High	High	High	High	1
High	Master Protein	A0A0M3K9Z0	Uncharacterized protein OS=Anisakis simplex PE=4 SV=1	0.82	0.94	1.146	0.0495562	0.968099	0.0670382	0	22.245	25	4	7	4	246	29	8.05	26.89	4	0	1	1	0.593395	165.1	201.4	175.7	9.06	8.19	3.47	High	High	High	High	High	High	High	High	High	1
High	Master Protein	A0A0M3K9T5	Actin-related protein 2/3 complex subunit 5 OS=Anisakis simplex PE=3 SV=1	1.107	0.94	0.849	0.729969	0.304455	0.114875	0	14.981	44	4	4	4	151	17.1	5.22	15.84	4	0	1	1	0.612274	370.2	334.4	394	0.88	10.13	14.32	High	High	High	High	High	High	High	High	High	1
High	Master Protein	A0A0M3K252	Uncharacterized protein OS=Anisakis simplex PE=4 SV=1	0.926	0.941	1.017	0.923672	0.731868	0.920288	0	24.511	15	5	12	4	293	29.1	5.5	58.27	5	0	1	1	0.999999	1403.9	1516.9	1491.3	22.43	11.02	4.31	High	High	High	High	High	High	High	High	High	1
High	Master Protein	A0A0M3JVH6	Eukaryotic translation initiation factor 6 OS=Anisakis simplex GN=EIF6 PE=3 SV=1	0.994	0.942	0.948	0.896008	0.173746	0.303958	0	25.208	33	5	6	4	230	24.7	5.02	22.09	5	1	1	1	0.753123	262.2	263.9	278.4	1.92	5.09	10.07	High	High	High	High	High	High	High	High	High	1
High	Master Protein	A0A0B2VK02	Titin OS=Toxocara canis GN=sls PE=4 SV=1	0.951	0.942	0.991	0.523367	0.968577	0.656999	0	80.444	6	9	39	4	2623	290.9	5.92	146.22	9	0	1	1	0.973815	753.7	792.9	800.1	3.18	5.59	10.6	High	High	High	High	High	High	High	High	High	1
High	Master Protein	A0A0M3JLQ6	Uncharacterized protein OS=Anisakis simplex PE=4 SV=1	1.101	0.944	0.857	0.417405	0.266496	0.0481081	0	31.87	60	4	7	4	92	9.9	5.38	39.99	4	0	1	1	0.593395	661	600.1	700	7.7	1.57	3.98	High	High	High	High	High	High	High	High	High	1
High	Master Protein	A0A0M3JT88	Uncharacterized protein OS=Anisakis simplex PE=4 SV=1	1.113	0.945	0.85	0.755565	0.270424	0.107515	0	15.676	11	4	7	4	520	58.1	4.88	20.76	4	0	1	1	0.610962	261.6	235.1	276.7	2.54	10.57	10.64	High	High	High	High	High	High	High	High	High	1
High	Master Protein	A0A0M3K7H4	Uncharacterized protein OS=Anisakis simplex PE=4 SV=1	0.948	0.946	0.999	0.914497	0.535948	0.762885	0	21.034	19	4	7	4	341	38.3	8.73	32.12	4	0	1	1	0.999999	540.6	570.4	571.2	8.86	4	16.26	High	High	High	High	High	High	High	High	High	1
High	Master Protein	A0A0M3JZ51	Uncharacterized protein OS=Anisakis simplex PE=3 SV=1	1.033	0.946	0.915	0.812703	0.340994	0.157533	0	27.671	31	4	8	4	211	22.5	6.54	36.59	4	0	1	1	0.638013	330.2	319.6	349.2	4.05	6.93	8.73	High	High	High	High	High	High	High	High	High	1
High	Master Protein	A0A0M3JTK0	Uncharacterized protein OS=Anisakis simplex PE=4 SV=1	0.937	0.947	1.01	0.0534948	0.192984	0.59585	0	12.61	4	4	6	4	1194	131.1	5.82	19.86	4	0	1	1	0.9438	192.1	205	202.9	2.11	4.36	3.41	High	High	High	High	High	High	High	High	High	1
High	Master Protein	A0A0M3K8U2	Uncharacterized protein OS=Anisakis simplex PE=4 SV=1	0.854	0.95	1.113	0.219548	0.913703	0.359808	0	10.262	11	4	6	4	604	69.4	5.21	16.1	4	0	1	1	0.780763	432.8	507	455.4	10.09	12.02	5.36	High	High	High	High	High	High	High	High	High	1
High	Master Protein	A0A0M3K1J2	Uncharacterized protein OS=Anisakis simplex PE=3 SV=1	0.961	0.951	0.99	0.524256	0.856527	0.821318	0	17.163	18	4	5	4	465	53.5	7.81	21.38	4	0	1	1	0.999999	376.1	391.4	395.3	1.46	0.8	8.41	High	High	High	High	High	High	High	High	High	1
High	Master Protein	A0A0M3JK08	Uncharacterized protein OS=Anisakis simplex PE=4 SV=1	1.021	0.951	0.931	0.956033	0.291836	0.204775	0	24.022	44	4	6	4	107	11.8	6.02	29.35	4	0	1	1	0.68554	632.4	619.1	664.9	2.05	5.49	12.62	High	High	High	High	High	High	High	High	High	1
High	Master Protein	A0A0M3K503	Uncharacterized protein OS=Anisakis simplex PE=4 SV=1	0.975	0.954	0.979	0.9083	0.95878	0.988681	0	12.006	7	4	5	4	717	79.6	7.06	16.67	4	0	1	1	0.999999	221.1	226.8	231.7	17.15	3.25	9.33	High	High	High	High	High	High	High	High	High	1
High	Master Protein	A0A0M3K163	Uncharacterized protein OS=Anisakis simplex PE=3 SV=1	1.025	0.954	0.93	0.977786	0.243698	0.311775	0	18.509	20	4	5	4	384	42.8	6.32	18.64	4	0	1	1	0.764014	71.5	69.8	75	1.19	5.89	0.17	High	High	High	High	High	High	High	High	High	1
High	Master Protein	A0A0M3KBV2	Uncharacterized protein OS=Anisakis simplex PE=4 SV=1	1.019	0.955	0.937	0.962028	0.313413	0.425827	0	16.325	21	4	6	4	339	38.3	4.82	17.9	4	0	1	1	0.830614	110.7	108.6	115.9	8.71	1.44	4.21	High	High	High	High	High	High	High	High	High	1
High	Master Protein	A0A0M3K3L3	Uncharacterized protein OS=Anisakis simplex PE=4 SV=1	0.97	0.957	0.987	0.833671	0.336534	0.624163	0	14.282	26	4	6	4	152	17	8.85	21.89	4	0	1	1	0.961984	291.4	300.4	304.5	1.82	7.53	12.13	High	High	High	High	High	High	High	High	High	1
High	Master Protein	A0A0M3KGS3	Uncharacterized protein OS=Anisakis simplex PE=4 SV=1	0.987	0.958	0.971	0.986992	0.534975	0.620052	0	13.431	46	4	5	4	78	8.7	5.2	20.28	4	0	1	1	0.957286	293.7	297.7	306.6	2.48	4.28	9.47	High	High	High	High	High	High	High	High	High	1
High	Master Protein	A0A0M3K833	Uncharacterized protein OS=Anisakis simplex PE=4 SV=1	0.999	0.962	0.963	0.921771	0.53907	0.755798	0	15.965	9	4	7	4	584	62.7	7.25	21.76	4	0	1	1	0.999999	351.1	351.5	365.1	2.61	7.42	8.6	High	High	High	High	High	High	High	High	High	1
High	Master Protein	A0A0M3JT94	Uncharacterized protein OS=Anisakis simplex PE=4 SV=1	1.125	0.963	0.856	0.341623	0.835568	0.167075	0	21.564	24	4	9	4	282	31.2	8.21	36.61	4	0	1	1	0.653769	333.7	296.6	346.4	1.18	8.72	7.09	High	High	High	High	High	High	High	High	High	1
High	Master Protein	A0A0M3JA26	Uncharacterized protein OS=Anisakis simplex PE=4 SV=1	0.927	0.963	1.039	0.438305	0.987498	0.369782	0	11.349	49	4	5	4	134	15.2	8.98	15.15	4	0	1	1	0.78794	195.8	211.1	203.3	3.27	3.79	6.6	High	High	High	High	High	High	High	High	High	1
High	Master Protein	A0A0M3KJL3	Uncharacterized protein OS=Anisakis simplex PE=4 SV=1	1.049	0.963	0.918	0.95567	0.248573	0.351551	0	13.814	41	4	5	4	98	10.9	9.41	19.85	4	0	1	1	0.780763	522	497.4	542	7.76	5.21	11.01	High	High	High	High	High	High	High	High	High	1
High	Master Protein	A0A0M3JLE5	Uncharacterized protein OS=Anisakis simplex PE=4 SV=1	1.075	0.963	0.896	0.798139	0.333003	0.148221	0	10.452	50	4	5	4	82	9.4	8.48	17.38	4	0	1	1	0.629558	810.7	753.9	841.9	5.64	2.26	15.78	High	High	High	High	High	High	High	High	High	1
High	Master Protein	A0A0M3KFZ8	Integrin beta OS=Anisakis simplex PE=3 SV=1	0.922	0.964	1.046	0.308478	0.309452	0.999996	0	34.136	34	8	10	4	306	33.5	6.58	42.06	8	0	1	1	0.999999	490	531.5	508.2	4.91	3.7	7.27	High	High	High	High	High	High	High	High	High	1
High	Master Protein	A0A0M3JNT1	Uncharacterized protein OS=Anisakis simplex PE=4 SV=1	1.026	0.966	0.942	0.948971	0.863094	0.698051	0	24.083	43	4	8	4	98	11	8	24.08	4	0	1	1	0.989332	432.7	421.8	448	3.55	7.93	8.21	High	High	High	High	High	High	High	High	High	1
High	Master Protein	A0A0M3JR44	Uncharacterized protein OS=Anisakis simplex PE=3 SV=1	0.963	0.968	1.005	0.985252	0.826288	0.737808	0	20.936	26	4	6	4	249	28.5	5.39	20.58	4	0	1	1	0.999999	178.6	185.5	184.5	8.44	2.69	15.29	High	High	High	High	High	High	High	High	High	1
High	Master Protein	A0A0M3K8N1	Uncharacterized protein OS=Anisakis simplex PE=4 SV=1	1.061	0.969	0.913	0.961331	0.976776	0.885217	0	54.99	31	10	21	4	434	47.4	8.98	87.53	10	6	1	1	0.999999	1755.9	1655.2	1812.2	2.34	6.74	10.27	High	High	High	High	High	High	High	High	High	1
High	Master Protein	A0A0B2VG79	Myosin-3 OS=Toxocara canis GN=myo-3 PE=4 SV=1	0.903	0.969	1.073	0.264779	0.976932	0.339253	0	425.893	28	58	220	4	1963	226.1	5.59	838.38	58	41	1	1	0.780763	14166.3	15689	14621.7	7.27	6.03	10.08	High	High	High	High	High	High	High	High	High	1
High	Master Protein	A0A0M3JDC6	Uncharacterized protein OS=Anisakis simplex PE=4 SV=1	0.905	0.97	1.072	0.206012	0.982126	0.163821	0	42.074	63	8	16	4	145	17.4	6.21	57.48	8	0	1	1	0.651727	266.7	294.7	275	2.27	3.34	9.34	High	High	High	High	High	High	High	High	High	1
High	Master Protein	F1KUH0	Serine/threonine-protein kinase akt-1 OS=Ascaris suum PE=2 SV=1	0.965	0.971	1.007	0.825795	0.99715	0.78803	0	12.958	12	4	4	4	533	60.9	5.86	14.02	4	0	1	1	0.999999	137.5	142.6	141.6	6.67	5.9	13.62	High	High	High	High	High	High	High	High	High	1
High	Master Protein	A0A0M3K5C1	Uncharacterized protein OS=Anisakis simplex PE=4 SV=1	0.934	0.971	1.04	0.118518	0.289438	0.766846	0	13.25	25	4	6	4	240	26.9	8.98	19.99	4	0	1	1	0.999999	456.7	489.1	470.3	0.95	3.65	1.44	High	High	High	High	High	High	High	High	High	1
High	Master Protein	A0A0M3JSB2	Uncharacterized protein OS=Anisakis simplex PE=4 SV=1	0.919	0.971	1.057	0.822044	0.624381	0.327729	0	22.881	24	6	7	4	393	45.2	5.69	20.17	6	0	1	1	0.776132	108.9	118.6	112.2	4.84	2.6	21.05	High	High	High	High	High	High	High	High	High	1
High	Master Protein	A0A0M3JWY1	Uncharacterized protein OS=Anisakis simplex PE=4 SV=1	0.962	0.972	1.011	0.550016	0.400658	0.95243	0	13.237	30	4	7	4	287	31.9	5.02	17.03	4	0	1	1	0.999999	422.3	439.2	434.3	3.74	1.37	9.41	High	High	High	High	High	High	High	High	High	1
High	Master Protein	A0A0M3HNY6	Uncharacterized protein OS=Ascaris lumbricoides PE=4 SV=1	1.004	0.972	0.968	0.981192	0.973436	0.999301	0	11.656	39	4	5	4	120	13.6	9.83	17.91	4	0	1	1	0.999999	375.1	373.6	385.8	4.65	5.3	4.98	High	High	High	High	High	High	High	High	High	1
High	Master Protein	A0A0M3K5U2	Uncharacterized protein OS=Anisakis simplex PE=4 SV=1	0.993	0.973	0.98	0.967894	0.979985	0.998503	0	27.855	20	4	9	4	269	27.2	8.7	34.14	4	0	1	1	0.999999	327.8	330.1	336.9	8.66	6.17	3.69	High	High	High	High	High	High	High	High	High	1
High	Master Protein	A0A0M3KCG9	Uncharacterized protein OS=Anisakis simplex PE=4 SV=1	1.016	0.973	0.957	0.47216	0.99963	0.459254	0	70.356	40	9	34	4	250	28.5	5.63	116.79	9	1	1	1	0.855541	931.8	917	957.9	2.86	2.39	3.08	High	High	High	High	High	High	High	High	High	1
High	Master Protein	A0A0M3KI61	Uncharacterized protein OS=Anisakis simplex PE=3 SV=1	1.016	0.974	0.959	0.713024	0.902255	0.473853	0	15.528	26	5	6	4	272	29.7	6.3	19.67	5	1	1	1	0.867156	409.9	403.5	420.9	6.73	8.85	4.48	High	High	High	High	High	High	High	High	High	1
High	Master Protein	A0A0B2UNZ4	Spectrin beta chain, non-erythrocytic 5 OS=Toxocara canis GN=SPTBN5 PE=4 SV=1	1.005	0.975	0.97	0.947351	0.834325	0.961562	0	101.727	8	25	43	4	3564	411.5	6.2	163.14	25	1	1	1	0.999999	882.9	878.3	905.7	1.7	4.92	2.66	High	High	High	High	High	High	High	High	High	1
High	Master Protein	A0A0M3J414	Uncharacterized protein OS=Anisakis simplex PE=4 SV=1	0.992	0.975	0.983	0.999973	0.364608	0.361686	0	40.464	41	4	17	4	121	13.7	6.29	60.63	4	0	1	1	0.780763	686.2	692	704.2	0.86	1.66	16.38	High	High	High	High	High	High	High	High	High	1
High	Master Protein	A0A0M3JYN9	Uncharacterized protein OS=Anisakis simplex PE=3 SV=1	1.083	0.977	0.902	0.718669	0.729402	0.32588	0	27.949	43	4	8	4	98	11.2	6.95	32.53	4	0	1	1	0.773192	278	256.8	284.6	1.72	7.98	9.54	High	High	High	High	High	High	High	High	High	1
High	Master Protein	A0A0M3K9S2	Uncharacterized protein OS=Anisakis simplex PE=4 SV=1	1.041	0.978	0.94	0.95653	0.486351	0.354354	0	22.861	33	4	12	4	181	20.6	8.47	36.31	4	0	1	1	0.780763	987.4	948.8	1009.9	6.4	2.84	9.99	High	High	High	High	High	High	High	High	High	1
High	Master Protein	A0A0M3KAE9	Uncharacterized protein OS=Anisakis simplex PE=4 SV=1	0.968	0.979	1.012	0.647963	0.774315	0.972645	0	33.173	70	8	13	4	169	19.3	4.78	42.55	8	0	1	1	0.999999	580.3	599.6	592.7	4.91	3.81	1.09	High	High	High	High	High	High	High	High	High	1
High	Master Protein	A0A0M3KAV0	Uncharacterized protein OS=Anisakis simplex PE=3 SV=1	1.132	0.981	0.866	0.268463	0.687978	0.0915591	0	16.299	31	4	5	4	249	28.1	5	17.62	4	0	1	1	0.610962	408.5	360.8	416.6	3.61	8.6	5.15	High	High	High	High	High	High	High	High	High	1
High	Master Protein	A0A0M3JYL8	Uncharacterized protein OS=Anisakis simplex PE=4 SV=1	1.048	0.982	0.936	0.532483	0.218412	0.0523631	0	33.711	42	4	11	4	85	9.7	9.41	47.48	4	0	1	1	0.593395	877.9	837.5	894.4	2.23	2.09	8.23	High	High	High	High	High	High	High	High	High	1
High	Master Protein	A0A0M3IZC9	Uncharacterized protein OS=Anisakis simplex PE=4 SV=1	0.935	0.983	1.051	0.580714	0.998734	0.554399	0	13.496	11	4	6	4	555	61.6	5.92	19.87	4	0	1	1	0.915189	163.4	174.7	166.2	6.05	11.32	2.7	High	High	High	High	High	High	High	High	High	1
High	Master Protein	F1L041	Phosphoenolpyruvate carboxykinase GTP (Fragment) OS=Ascaris suum PE=2 SV=1	0.982	0.985	1.003	0.965451	0.951353	0.847674	0	49.93	14	8	18	4	699	77.6	7.03	70.77	8	0	1	1	0.999999	394.2	401.3	400.1	9.58	7.11	21.75	High	High	High	High	High	High	High	High	High	1
High	Master Protein	A0A0M3JT02	Uncharacterized protein OS=Anisakis simplex PE=4 SV=1	1.075	0.986	0.917	0.126872	0.801305	0.0560625	0	9.316	8	4	4	4	502	56	6.64	10.69	4	0	1	1	0.593395	503.5	468.3	510.7	3.45	6.82	2.67	High	High	High	High	High	High	High	High	High	1
High	Master Protein	A0A0M3JV66	Uncharacterized protein OS=Anisakis simplex PE=4 SV=1	0.906	0.987	1.089	0.715051	0.91056	0.485903	0	12.556	30	4	8	4	102	11.2	10.49	35.5	4	0	1	1	0.873839	675.4	745.2	684.4	8.22	2.82	12.18	High	High	High	High	High	High	High	High	High	1
High	Master Protein	U1MF77	Triosephosphate isomerase OS=Ascaris suum GN=ASU_07350 PE=3 SV=1	1.076	0.988	0.918	0.602338	0.50467	0.152741	0	36.044	6	7	17	4	841	94.3	6.24	70.64	7	4	1	1	0.631947	3473	3226.6	3513.8	3.81	5.35	14.31	High	High	High	High	High	High	High	High	High	1
High	Master Protein	A0A0M3JS04	Eukaryotic translation initiation factor 3 subunit I OS=Anisakis simplex PE=3 SV=1	0.997	0.988	0.991	0.752197	0.817547	0.991904	0	12.627	16	4	5	4	326	36.3	6.07	20.2	4	0	1	1	0.999999	546.1	547.9	552.8	2.03	4.12	5.2	High	High	High	High	High	High	High	High	High	1
High	Master Protein	A0A0M3KIS5	Uncharacterized protein OS=Anisakis simplex PE=4 SV=1	0.929	0.988	1.063	0.335771	0.897022	0.54806	0	138.87	77	24	97	4	233	27.9	5.29	350.42	24	0	1	1	0.909007	1234	1327.7	1249.1	11.24	3.08	3.4	High	High	High	High	High	High	High	High	High	1
High	Master Protein	A0A0M3KI01	Uncharacterized protein OS=Anisakis simplex PE=4 SV=1	1.05	0.988	0.94	0.941546	0.581409	0.411404	0	48.829	46	5	17	4	149	16.2	8.16	79.93	5	1	1	1	0.81964	1864.6	1775	1887.6	5.93	4.27	14.67	High	High	High	High	High	High	High	High	High	1
High	Master Protein	A0A0B2VRY5	Myosin heavy chain, non-muscle OS=Toxocara canis GN=zip PE=4 SV=1	0.88	0.99	1.125	0.42666	0.999787	0.417458	0	28.669	10	10	11	4	1185	137.5	6.19	32	10	0	1	1	0.826624	334.1	379.5	337.4	4.23	3.5	13.04	High	High	High	High	High	High	High	High	High	1
High	Master Protein	A0A0M3K1L6	Uncharacterized protein OS=Anisakis simplex PE=4 SV=1	1.076	0.991	0.922	0.311513	0.759877	0.126076	0	25.748	35	4	8	4	200	22.5	6.79	25.12	4	0	1	1	0.614178	233.7	217.3	235.8	7.88	3.49	1.81	High	High	High	High	High	High	High	High	High	1
High	Master Protein	A0A0M3JZV1	Uncharacterized protein OS=Anisakis simplex PE=4 SV=1	1.12	0.991	0.885	0.120957	0.996236	0.134434	0	37.774	65	4	11	4	79	8.1	8.57	60.94	4	0	1	1	0.623514	592.3	528.8	597.7	3.35	6.96	10.03	High	High	High	High	High	High	High	High	High	1
High	Master Protein	A0A0M3JGZ2	Uncharacterized protein OS=Anisakis simplex PE=4 SV=1	0.95	0.991	1.043	0.13746	0.444964	0.622585	0	61.607	62	8	42	4	110	12.7	9.82	160.6	8	0	1	1	0.960169	2311.8	2433	2333.5	6.16	1.07	2.78	High	High	High	High	High	High	High	High	High	1
High	Master Protein	A0A0M3JSH5	Uncharacterized protein OS=Anisakis simplex PE=4 SV=1	0.967	0.992	1.026	0.660891	0.369718	0.841631	0	12.717	8	4	4	4	589	65.6	5.67	12.04	4	0	1	1	0.999999	258.9	267.9	261	4.49	1.2	10.97	High	High	High	High	High	High	High	High	High	1
High	Master Protein	A0A0M3K8R5	Uncharacterized protein OS=Anisakis simplex PE=3 SV=1	1.053	0.992	0.942	0.279904	0.77206	0.115814	0	65.962	49	17	38	4	423	47.7	5.19	133.53	17	13	1	1	0.612274	4393.7	4173.3	4429.4	2.3	2.16	5.84	High	High	High	High	High	High	High	High	High	1
High	Master Protein	A0A044UFL9	Uncharacterized protein OS=Onchocerca volvulus GN=WBGene00243710 PE=4 SV=1	1.089	0.994	0.913	0.731778	0.635293	0.274442	0	104.197	21	23	42	4	920	107.4	6.19	164.79	23	0	1	1	0.731014	1006.2	924.1	1012	5.82	2.12	12.22	High	High	High	High	High	High	High	High	High	1
High	Master Protein	A0A0B2VRD8	Sorting nexin-12 OS=Toxocara canis GN=SNX12 PE=4 SV=1	1.046	0.995	0.952	0.163613	0.996649	0.148133	0	23.565	38	6	10	4	185	21.1	9.35	34.9	6	2	1	1	0.629558	651.3	622.7	654.3	3.58	2.33	4.46	High	High	High	High	High	High	High	High	High	1
High	Master Protein	A0A0M3J741	Uncharacterized protein OS=Anisakis simplex PE=4 SV=1	0.988	0.995	1.007	0.963671	0.948862	0.99862	0	19.459	35	4	4	4	196	22	6.04	20.64	4	0	1	1	0.999999	343	347.2	344.7	3.47	6.7	0.83	High	High	High	High	High	High	High	High	High	1
High	Master Protein	A0A0M3K5E8	Uncharacterized protein OS=Anisakis simplex PE=4 SV=1	0.991	0.997	1.007	0.641879	0.457702	0.937922	0	14.565	7	4	5	4	657	75.8	7.59	18.88	4	0	1	1	0.999999	386.7	390.4	387.8	6.98	2.51	1.97	High	High	High	High	High	High	High	High	High	1
High	Master Protein	A0A0M3JV67	Uncharacterized protein OS=Anisakis simplex PE=4 SV=1	0.999	0.997	0.998	0.765627	0.927538	0.938744	0	25.758	41	4	7	4	177	19.5	6.61	33.9	4	0	1	1	0.999999	890.4	891.5	893.1	4.88	1.98	5.45	High	High	High	High	High	High	High	High	High	1
High	Master Protein	A0A0M3KDK5	Uncharacterized protein OS=Anisakis simplex PE=4 SV=1	0.947	0.998	1.053	0.0720588	0.831038	0.152358	0	13.526	35	4	5	4	159	18.3	6.64	19.64	4	0	1	1	0.631682	552.8	583.7	554.1	1.76	3.25	0.86	High	High	High	High	High	High	High	High	High	1
High	Master Protein	F1KPS0	Kalirin OS=Ascaris suum PE=2 SV=1	1.095	1	0.913	0.737976	0.997512	0.700099	0	14.542	3	4	5	4	2265	257.1	6.68	15.67	4	0	1	1	0.99103	155.6	142	155.6	8.98	7.38	13.74	High	High	High	High	High	High	High	High	High	1
High	Master Protein	A0A044UQ94	Uncharacterized protein OS=Onchocerca volvulus GN=WBGene00244328 PE=4 SV=1	1.075	1.001	0.931	0.0307784	0.932736	0.0473651	0	53.562	6	14	24	4	3129	347.1	5.48	87.48	14	1	1	1	0.593395	767	713.5	766.1	5.15	3.55	1.53	High	High	High	High	High	High	High	High	High	1
High	Master Protein	A0A0M3K5N3	Uncharacterized protein OS=Anisakis simplex PE=4 SV=1	0.938	1.002	1.068	0.477785	0.914177	0.700907	0	14.367	27	4	4	4	228	26.1	9.03	14.66	4	0	1	1	0.991659	72.5	77.3	72.4	8.47	6.68	8.72	High	High	High	High	High	High	High	High	High	1
High	Master Protein	A0A0M3J0T2	Uncharacterized protein OS=Anisakis simplex PE=3 SV=1	0.924	1.003	1.086	0.240967	0.853857	0.121243	0	29.055	48	8	20	4	151	17.4	10.8	78.92	8	4	1	1	0.61298	1948.4	2109.5	1942.1	2.83	0.64	9.3	High	High	High	High	High	High	High	High	High	1
High	Master Protein	A0A0M3JZG7	Uncharacterized protein OS=Anisakis simplex PE=4 SV=1	0.943	1.003	1.063	0.721597	0.911754	0.493372	0	17.689	15	6	6	4	692	77.1	6.29	21.83	6	2	1	1	0.877411	419.1	444.5	418	7.39	5.25	8.1	High	High	High	High	High	High	High	High	High	1
High	Master Protein	A0A0M3JYW2	Uncharacterized protein OS=Anisakis simplex PE=4 SV=1	1.026	1.004	0.979	0.978277	0.86801	0.947904	0	13.571	10	4	4	4	947	106.8	7.43	10.63	4	0	1	1	0.999999	97.3	94.8	96.9	3.12	5.74	5.1	High	High	High	High	High	High	High	High	High	1
High	Master Protein	A0A0B2UP72	26S proteasome non-ATPase regulatory subunit 14 OS=Toxocara canis GN=rpn-11 PE=4 SV=1	0.912	1.005	1.103	0.712069	0.735192	0.325353	0	19.552	28	4	7	4	405	44.7	6.4	21.32	4	0	1	1	0.773012	273.5	299.9	272	3.97	7.3	9.99	High	High	High	High	High	High	High	High	High	1
High	Master Protein	A0A0B2V3B2	Dihydrolipoyl dehydrogenase, mitochondrial OS=Toxocara canis GN=DLD PE=3 SV=1	1.061	1.005	0.947	0.714968	0.763137	0.347318	0	69.552	30	10	26	4	536	57	7.62	114.93	10	1	1	1	0.780763	718.3	676.8	714.6	6.82	2.12	12.21	High	High	High	High	High	High	High	High	High	1
High	Master Protein	A0A0M3J9T3	Uncharacterized protein OS=Anisakis simplex PE=4 SV=1	1.052	1.005	0.955	0.450918	0.770203	0.194807	0	44.46	61	7	11	4	184	20.1	6.68	48.39	7	4	1	1	0.673945	733.2	697	729.5	4.65	0.09	7.28	High	High	High	High	High	High	High	High	High	1
High	Master Protein	A0A0M3JZS7	Uncharacterized protein OS=Anisakis simplex PE=4 SV=1	0.989	1.006	1.018	0.935986	0.779701	0.939571	0	23.509	31	5	7	4	323	33	8.06	25.85	5	0	1	1	0.999999	118.5	119.9	117.8	24.72	12.59	4.14	High	High	High	High	High	High	High	High	High	1
High	Master Protein	A0A0M3JTH6	Uncharacterized protein OS=Anisakis simplex PE=4 SV=1	1.018	1.007	0.99	0.994853	0.918498	0.952366	0	13.242	34	4	8	4	147	16.9	7.84	28.86	4	0	1	1	0.999999	1304.8	1282.3	1295.3	6.79	1.73	10.12	High	High	High	High	High	High	High	High	High	1
High	Master Protein	A0A0M3KD66	Uncharacterized protein OS=Anisakis simplex PE=4 SV=1	0.774	1.008	1.302	0.465056	0.69196	0.16923	0	47.148	57	4	20	4	93	9.9	4.84	102.98	4	0	1	1	0.653769	1893.1	2445.2	1877.4	13.02	13.94	18.78	High	High	High	High	High	High	High	High	High	1
High	Master Protein	A0A0M3JJR0	Uncharacterized protein OS=Anisakis simplex PE=4 SV=1	0.946	1.011	1.069	0.871497	0.809111	0.528608	0	23.567	48	4	6	4	125	13.5	8.63	24.1	4	0	1	1	0.898809	985.5	1041.3	974.4	4.19	5.67	3.38	High	High	High	High	High	High	High	High	High	1
High	Master Protein	A0A0M3JBB0	Uncharacterized protein OS=Anisakis simplex PE=4 SV=1	0.932	1.011	1.085	0.228592	0.738376	0.0869345	0	10.335	22	4	4	4	189	21.5	6.8	13.11	4	0	1	1	0.610962	473.4	508.1	468.4	4.47	6.22	6.65	High	High	High	High	High	High	High	High	High	1
High	Master Protein	A0A0M3KBK8	Uncharacterized protein OS=Anisakis simplex PE=4 SV=1	0.946	1.012	1.07	0.988655	0.968104	0.921746	0	12.053	18	4	4	4	206	23.3	7.11	16.46	4	0	1	1	0.999999	381.7	403.5	377.1	7.45	5.35	6.22	High	High	High	High	High	High	High	High	High	1
High	Master Protein	A0A0M3JPP1	Uncharacterized protein OS=Anisakis simplex PE=4 SV=1	0.948	1.012	1.068	0.987521	0.777405	0.693083	0	16.822	38	4	7	4	53	5.9	5.21	31.98	4	0	1	1	0.989304	286	301.7	282.6	10.46	4.16	16.9	High	High	High	High	High	High	High	High	High	1
High	Master Protein	F1KXA6	Calcium/calmodulin-dependent protein kinase type II OS=Ascaris suum PE=2 SV=1	0.994	1.013	1.019	0.714753	0.94571	0.881406	0	22.867	11	4	9	4	538	60.4	8.03	27.68	4	0	1	1	0.999999	496.2	499.1	489.8	5.61	1.46	2.81	High	High	High	High	High	High	High	High	High	1
High	Master Protein	A0A0B2VGJ3	60S ribosomal protein L5 OS=Toxocara canis GN=rpl-5 PE=3 SV=1	0.949	1.013	1.068	0.355745	0.892879	0.203682	0	22.934	19	5	10	4	322	36.8	9.79	38.21	5	0	1	1	0.682978	889	937.3	877.8	4.52	1.26	5.5	High	High	High	High	High	High	High	High	High	1
High	Master Protein	A0A0M3K5U4	Uncharacterized protein OS=Anisakis simplex PE=4 SV=1	0.955	1.014	1.062	0.584102	0.916281	0.382651	0	16.841	5	4	4	4	1247	138.3	6.77	15.6	4	0	1	1	0.795953	113.7	119	112.1	7.92	6.17	9.79	High	High	High	High	High	High	High	High	High	1
High	Master Protein	A0A0M3JT06	Uncharacterized protein OS=Anisakis simplex PE=4 SV=1	1.047	1.015	0.97	0.368745	0.980735	0.455046	0	13.407	10	4	4	4	588	64.2	6.84	16.92	4	0	1	1	0.851914	283.2	270.5	278.9	3.22	2.68	4.67	High	High	High	High	High	High	High	High	High	1
High	Master Protein	A0A0H5S5P3	BMA-ABCE-1 OS=Brugia malayi GN=Bma-abce-1 PE=3 SV=1	0.894	1.015	1.135	0.571932	0.622792	0.187561	0	17.51	15	7	7	4	610	68.9	8.4	19.83	7	0	1	1	0.665204	664.1	742.5	654.4	5.89	4.87	9.77	High	High	High	High	High	High	High	High	High	1
High	Master Protein	A0A0M3J902	Uncharacterized protein OS=Anisakis simplex PE=4 SV=1	1.054	1.016	0.964	0.704398	0.901899	0.46579	0	28.858	51	5	13	4	182	20.7	5.05	34.89	5	1	1	1	0.86103	300	284.6	295.2	4.41	2.75	12.64	High	High	High	High	High	High	High	High	High	1
High	Master Protein	A0A0B2V414	Transmembrane cell adhesion receptor mua-3 OS=Toxocara canis GN=mua-3 PE=4 SV=1	1.179	1.016	0.862	0.0624505	1	0.0624925	0	81.396	8	21	38	4	3625	399.8	5.35	137.83	21	0	1	1	0.593395	396.7	336.6	390.4	4.63	5.86	3.84	High	High	High	High	High	High	High	High	High	1
High	Master Protein	A0A0M3JRM2	Uncharacterized protein OS=Anisakis simplex PE=4 SV=1	0.986	1.016	1.03	0.894023	0.613801	0.382329	0	11.582	12	4	4	4	383	44.1	6.29	14.09	4	0	1	1	0.795849	322.6	327.1	317.6	4.07	3.53	6.12	High	High	High	High	High	High	High	High	High	1
High	Master Protein	U1NFQ3	General vesicular transport factor OS=Ascaris suum GN=ASU_10118 PE=4 SV=1	0.958	1.017	1.061	0.876866	0.977486	0.955004	0	10.205	5	4	4	4	888	99.4	5.03	12.04	4	0	1	1	0.999999	340.7	355.7	335.1	2.55	8.07	10.08	High	High	High	High	High	High	High	High	High	1
High	Master Protein	A0A0B2VT55	Probable-ribose 5-phosphate isomerase OS=Toxocara canis GN=rpia-1 PE=4 SV=1	1.052	1.018	0.968	0.68424	0.787614	0.343582	0	16.013	16	6	7	4	439	48.5	8.51	26.56	6	2	1	1	0.780763	1244.7	1182.9	1222.6	3.97	11	12.09	High	High	High	High	High	High	High	High	High	1
High	Master Protein	A0A0M3KAE6	Uncharacterized protein OS=Anisakis simplex PE=4 SV=1	1.026	1.019	0.994	0.966635	0.768989	0.628854	0	11.248	11	4	6	4	419	45.4	5.64	23.15	4	0	1	1	0.965167	1267	1235.3	1242.9	3.53	3.23	5.65	High	High	High	High	High	High	High	High	High	1
High	Master Protein	A0A0M3JWA5	Uncharacterized protein OS=Anisakis simplex PE=4 SV=1	1.039	1.02	0.982	0.986398	0.967937	0.995933	0	15.779	11	4	5	4	703	77.6	6.52	12.49	4	0	1	1	0.999999	383.9	369.5	376.4	2.08	5.83	4.24	High	High	High	High	High	High	High	High	High	1
High	Master Protein	A0A0B2VIJ5	2-amino-3-ketobutyrate coenzyme A ligase, mitochondrial OS=Toxocara canis GN=Gcat PE=4 SV=1	1.02	1.021	1.001	0.999999	0.528485	0.529298	0	58.366	36	10	26	4	343	37.8	8.98	84.82	10	0	1	1	0.898809	1397.4	1370.3	1368.6	3.71	9.5	17.25	High	High	High	High	High	High	High	High	High	1
High	Master Protein	A0A0M3IZU7	Uncharacterized protein OS=Anisakis simplex PE=4 SV=1	1.138	1.021	0.897	0.111836	0.951625	0.0762886	0	26.901	21	4	9	4	359	39.2	6.46	28	4	0	1	1	0.595834	556.6	489.3	545.4	9.18	5.79	6.1	High	High	High	High	High	High	High	High	High	1
High	Master Protein	A0A0M3KEG0	Uncharacterized protein OS=Anisakis simplex PE=4 SV=1	0.958	1.022	1.067	0.848341	0.403476	0.207253	0	65.875	59	6	21	4	177	20.2	7.77	84.25	6	4	1	1	0.688361	1113.9	1162.3	1089.6	3.65	4.15	7.19	High	High	High	High	High	High	High	High	High	1
High	Master Protein	A0A0M3K4Z6	Uncharacterized protein OS=Anisakis simplex PE=4 SV=1	1.051	1.022	0.973	0.957124	0.775881	0.912619	0	39.443	12	11	17	4	983	110.4	6.55	50.68	11	0	1	1	0.999999	646.8	615.5	632.9	3.6	12.07	15.33	High	High	High	High	High	High	High	High	High	1
High	Master Protein	A0A0M3JSM3	Mitogen-activated protein kinase OS=Anisakis simplex PE=4 SV=1	1.015	1.023	1.007	0.999884	0.99601	0.997253	0	14.49	15	4	4	4	371	42.7	5.43	15.75	4	0	1	1	0.999999	388.9	383.1	380.3	4.34	3.61	6.36	High	High	High	High	High	High	High	High	High	1
High	Master Protein	A0A0B2VFZ0	Triosephosphate isomerase OS=Toxocara canis GN=tpi-1 PE=3 SV=1	1.085	1.024	0.944	0.57174	0.774407	0.262427	0	57.336	36	7	20	4	247	27	7.21	98.03	7	0	1	1	0.727278	608.3	560.5	593.8	5.99	3.85	5.35	High	High	High	High	High	High	High	High	High	1
High	Master Protein	A0A0M3KF14	Uncharacterized protein OS=Anisakis simplex PE=4 SV=1	0.927	1.024	1.104	0.883886	0.763619	0.498454	0	14.694	41	4	5	4	131	15	6.93	17.5	4	0	1	1	0.878233	319.4	344.6	312	2	9.55	13.77	High	High	High	High	High	High	High	High	High	1
High	Master Protein	A0A0M3K6Q4	Actin-related protein 2/3 complex subunit 4 OS=Anisakis simplex PE=3 SV=1	0.991	1.025	1.034	0.99556	0.941366	0.907684	0	9.972	27	4	5	4	169	19.7	8.46	17.12	4	0	1	1	0.999999	636.7	642.7	621.4	1.26	4.74	12.92	High	High	High	High	High	High	High	High	High	1
High	Master Protein	A0A0B2W411	Mesocentin OS=Toxocara canis GN=dig-1 PE=4 SV=1	0.94	1.026	1.091	0.778286	0.792436	0.420707	0	31.272	2	8	12	4	6044	648.2	4.97	36.75	8	4	1	1	0.827623	633.3	673.5	617.2	3.45	8.33	3.17	High	High	High	High	High	High	High	High	High	1
High	Master Protein	A0A0M3KBC2	Uncharacterized protein OS=Anisakis simplex PE=4 SV=1	0.99	1.026	1.036	0.964657	0.72012	0.85626	0	15.153	11	4	6	4	494	57.2	5.22	13.68	4	0	1	1	0.999999	75.1	75.8	73.2	10.72	8.69	6.33	High	High	High	High	High	High	High	High	High	1
High	Master Protein	A0A0M3J076	Uncharacterized protein OS=Anisakis simplex PE=4 SV=1	1.039	1.027	0.988	0.998605	0.99705	0.991632	0	29.595	25	4	18	4	267	29.8	5.24	46.54	4	0	1	1	0.999999	735.1	707.4	715.7	2.21	12.16	8.01	High	High	High	High	High	High	High	High	High	1
High	Master Protein	A0A0M3KGA4	Uncharacterized protein OS=Anisakis simplex PE=3 SV=1	0.993	1.027	1.034	0.99136	0.54115	0.610356	0	17.181	43	5	8	4	141	16.6	6.09	33.12	5	1	1	1	0.949119	877.9	884.4	855.2	6.94	8.83	6.12	High	High	High	High	High	High	High	High	High	1
High	Master Protein	A0A0B2VQ41	ADP-ribosylation factor-like protein 1 OS=Toxocara canis GN=Arf72A PE=3 SV=1	0.934	1.028	1.1	0.50221	0.99773	0.469451	0	10.458	29	4	7	4	206	23	8.41	15.54	4	0	1	1	0.863266	98.6	105.5	95.9	2.05	6.78	5.83	High	High	High	High	High	High	High	High	High	1
High	Master Protein	A0A0M3K9R0	Uncharacterized protein OS=Anisakis simplex PE=4 SV=1	1.002	1.028	1.026	0.788283	0.801194	0.999677	0	18.789	27	4	9	4	259	29	5.55	24.48	4	0	1	1	0.999999	244.1	243.6	237.5	12.47	4.87	10.54	High	High	High	High	High	High	High	High	High	1
High	Master Protein	A0A0M3KBF7	Uncharacterized protein OS=Anisakis simplex PE=4 SV=1	0.884	1.031	1.166	0.38673	0.903979	0.230467	0	28.085	21	4	12	4	152	15.4	5.77	55.75	4	0	1	1	0.697278	1001.9	1132.8	971.6	8.99	9.75	10.55	High	High	High	High	High	High	High	High	High	1
High	Master Protein	A0A0M3K5J2	Uncharacterized protein OS=Anisakis simplex PE=4 SV=1	0.965	1.032	1.069	0.629093	0.903523	0.404391	0	30.813	30	7	12	4	253	28.5	11.25	46.19	7	3	1	1	0.810564	1468.3	1520.9	1422.5	2.3	2.59	10.19	High	High	High	High	High	High	High	High	High	1
High	Master Protein	A0A0M3J144	Phosphomannomutase OS=Anisakis simplex PE=3 SV=1	0.988	1.033	1.046	0.99979	0.988505	0.985231	0	15.632	28	4	6	4	223	25.6	5.39	19.04	4	0	1	1	0.999999	252	255.1	243.9	11.39	9.22	7.16	High	High	High	High	High	High	High	High	High	1
High	Master Protein	A0A0M3K776	Ribosomal protein L15 OS=Anisakis simplex PE=3 SV=1	0.94	1.034	1.1	0.590219	0.681322	0.222596	0	25.201	25	4	11	4	204	24.1	11.75	42.57	4	0	1	1	0.6965	955	1016.1	923.9	6.18	8.18	12.17	High	High	High	High	High	High	High	High	High	1
High	Master Protein	A0A0M3JCR4	Uncharacterized protein OS=Anisakis simplex PE=4 SV=1	0.985	1.035	1.051	0.760002	0.94295	0.918957	0	54.493	60	8	41	4	221	24	7.74	133.44	8	0	1	1	0.999999	278.6	282.8	269.1	5.89	4.35	16.33	High	High	High	High	High	High	High	High	High	1
High	Master Protein	A0A0M3JZF0	Uncharacterized protein OS=Anisakis simplex PE=4 SV=1	1.056	1.035	0.98	0.897281	0.675446	0.435569	0	20.235	46	4	12	4	76	8.5	7.9	40.33	4	0	1	1	0.839801	600.3	568.4	580.3	8.38	4.15	15.74	High	High	High	High	High	High	High	High	High	1
High	Master Protein	A0A0M3KE43	Uncharacterized protein OS=Anisakis simplex PE=3 SV=1	1.135	1.036	0.912	0.0969627	0.974459	0.0736503	0	32.265	36	4	13	4	136	15.9	8.92	48.65	4	0	1	1	0.59502	1102.8	971.5	1064.9	4.39	5.13	11.43	High	High	High	High	High	High	High	High	High	1
High	Master Protein	A0A0B2VTV9	Ras GTPase-activating-like protein IQGAP1 OS=Toxocara canis GN=Iqgap1 PE=4 SV=1	0.937	1.037	1.107	0.621604	0.48673	0.152647	0	23.743	6	5	12	4	993	113.4	5.95	34.83	5	0	1	1	0.631947	959.6	1023.8	925.1	6.76	3.32	6.75	High	High	High	High	High	High	High	High	High	1
High	Master Protein	A0A0M3IYT5	Uncharacterized protein OS=Anisakis simplex PE=4 SV=1	0.916	1.038	1.133	0.429734	0.937315	0.287955	0	18.286	17	4	6	4	373	43.1	6.25	22.38	4	0	1	1	0.740411	524.8	572.8	505.4	1.8	5.01	10.68	High	High	High	High	High	High	High	High	High	1
High	Master Protein	A0A0M3IZB6	Catalase OS=Anisakis simplex PE=3 SV=1	1.061	1.038	0.978	0.989381	0.725536	0.801865	0	16.792	21	4	6	4	465	52.9	7.31	21.44	4	0	1	1	0.999999	82.9	78.1	79.9	14.64	3.83	19.21	High	High	High	High	High	High	High	High	High	1
High	Master Protein	A0A0M3JM12	Uncharacterized protein OS=Anisakis simplex PE=4 SV=1	1.027	1.041	1.014	0.782653	0.77416	0.999865	0	52.398	71	9	25	4	108	12	5.34	99.82	9	0	1	1	0.999999	2298.2	2238.7	2208.2	2.96	5.11	4.42	High	High	High	High	High	High	High	High	High	1
High	Master Protein	A0A0M3JVI3	Uncharacterized protein OS=Anisakis simplex PE=4 SV=1	0.973	1.042	1.071	0.763151	0.94913	0.589059	0	43.085	45	8	15	4	150	16.8	10.32	59.19	8	4	1	1	0.940097	1805.8	1855.3	1732.4	5.4	3.25	12.16	High	High	High	High	High	High	High	High	High	1
High	Master Protein	A0A0M3KJP7	Uncharacterized protein OS=Anisakis simplex PE=4 SV=1	1.154	1.042	0.903	0.884699	0.999713	0.874364	0	46.14	48	4	15	4	110	12.6	7.28	54.89	4	0	1	1	0.999999	715.6	620	686.6	14.17	5.31	15.06	High	High	High	High	High	High	High	High	High	1
High	Master Protein	A0A0M3J6P2	Uncharacterized protein OS=Anisakis simplex PE=3 SV=1	0.965	1.042	1.08	0.988192	0.593661	0.513885	0	23.286	38	6	12	4	204	22.6	7.34	32.16	6	2	1	1	0.887258	759.1	786.6	728.6	5.56	5.06	13.22	High	High	High	High	High	High	High	High	High	1
High	Master Protein	A0A0M3JYT0	Uncharacterized protein OS=Anisakis simplex PE=3 SV=1	0.991	1.043	1.053	0.876185	0.60032	0.355075	0	12.878	9	4	5	4	704	78.8	7.71	14.24	4	0	1	1	0.780763	430.6	434.5	412.7	3.99	1.58	10.93	High	High	High	High	High	High	High	High	High	1
High	Master Protein	A0A0B2VUZ8	Uncharacterized protein OS=Toxocara canis GN=Tcan_13308 PE=4 SV=1	1.001	1.046	1.045	0.786996	0.517242	0.23842	0	9.56	7	4	5	4	717	79.3	5.05	16.5	4	0	1	1	0.705342	516.3	515.9	493.6	5.59	1.81	6.86	High	High	High	High	High	High	High	High	High	1
High	Master Protein	A0A0M3JB02	Uncharacterized protein OS=Anisakis simplex PE=4 SV=1	0.927	1.046	1.128	0.541059	0.999828	0.531581	0	19.038	32	4	6	4	173	19.8	9.23	20.34	4	0	1	1	0.899122	262.7	283.3	251.2	8.1	5.14	11.78	High	High	High	High	High	High	High	High	High	1
High	Master Protein	A0A0M3JX43	Uncharacterized protein OS=Anisakis simplex PE=3 SV=1	0.958	1.048	1.094	0.998441	0.624778	0.654913	0	18.586	25	4	5	4	273	30.4	7.03	17.37	4	0	1	1	0.973004	263.4	275.1	251.3	11.09	7.31	12.54	High	High	High	High	High	High	High	High	High	1
High	Master Protein	F1LA22	Ras-related C3 botulinum toxin substrate 1 OS=Ascaris suum PE=2 SV=1	1.017	1.048	1.03	0.926342	0.821012	0.970571	0	23.643	36	5	7	4	192	21.5	8.22	28.82	5	1	1	1	0.999999	730.1	717.6	696.6	2.33	3.36	5.48	High	High	High	High	High	High	High	High	High	1
High	Master Protein	A0A0M3KB67	Uncharacterized protein OS=Anisakis simplex PE=4 SV=1	0.908	1.048	1.154	0.703591	0.438163	0.161964	0	18.231	17	4	8	4	301	33.5	9.19	25.77	4	0	1	1	0.647707	695	765.5	663.2	9.54	6.87	14.62	High	High	High	High	High	High	High	High	High	1
High	Master Protein	A0A0M3KEE2	Uncharacterized protein OS=Anisakis simplex PE=4 SV=1	1.157	1.048	0.905	0.410486	0.977252	0.511435	0	21.271	36	4	8	4	245	27	5.95	26.87	4	0	1	1	0.884917	140.1	121	133.7	11.08	11.68	4.46	High	High	High	High	High	High	High	High	High	1
High	Master Protein	A0A016SIN8	Uncharacterized protein OS=Ancylostoma ceylanicum GN=Acey_s0222.g2635 PE=3 SV=1	0.986	1.049	1.065	0.998318	0.918018	0.895342	0	91.179	7	14	33	4	3082	346.5	6.25	107.46	14	0	1	1	0.999999	263.9	267.7	251.5	1.88	7.41	15.07	High	High	High	High	High	High	High	High	High	1
High	Master Protein	A0A0B2VDU9	Ribose-phosphate pyrophosphokinase 2 OS=Toxocara canis GN=prps2 PE=3 SV=1	0.986	1.053	1.067	0.998754	0.295727	0.279172	0	13.508	14	4	5	4	318	34.9	7.14	17.66	4	0	1	1	0.731867	448.6	454.9	426.2	2.64	2.13	13.27	High	High	High	High	High	High	High	High	High	1
High	Master Protein	A0A0B2W5Z0	Glucose-6-phosphate isomerase OS=Toxocara canis GN=GPI PE=3 SV=1	1.081	1.054	0.974	0.939589	0.758039	0.921414	0	154.396	34	16	64	4	605	67.6	7.97	283.56	16	0	1	1	0.999999	722.6	668.2	685.8	32.91	24.09	12.44	High	High	High	High	High	High	High	High	High	1
High	Master Protein	A0A0M3IY41	Uncharacterized protein OS=Anisakis simplex PE=4 SV=1	1.031	1.054	1.022	0.83121	0.84884	0.999309	0	16.58	8	4	4	4	759	85.9	6.55	17.36	4	0	1	1	0.999999	237.2	230.2	225.2	6.76	3.51	6.8	High	High	High	High	High	High	High	High	High	1
High	Master Protein	A0A0M3KDV8	Uncharacterized protein OS=Anisakis simplex PE=4 SV=1	1.03	1.056	1.025	0.91826	0.725404	0.921277	0	11.381	19	4	4	4	262	30.2	8.15	13.11	4	0	1	1	0.999999	242.1	235	229.2	5.72	5.33	20.46	High	High	High	High	High	High	High	High	High	1
High	Master Protein	A0A0M3K821	Uncharacterized protein OS=Anisakis simplex PE=3 SV=1	0.996	1.056	1.06	0.649436	0.0939951	0.298912	0	139.062	57	15	52	4	428	47.8	4.93	207.86	15	4	1	1	0.748428	843	846.3	798.6	6.63	2.02	2.13	High	High	High	High	High	High	High	High	High	1
High	Master Protein	F1L2B3	Spliceosome RNA helicase BAT1 OS=Ascaris suum PE=2 SV=1	1.013	1.058	1.044	0.95748	0.914313	0.778847	0	14.055	23	6	7	4	429	49	5.68	21.48	6	2	1	1	0.999999	398.4	393.3	376.6	4.89	6.32	8.42	High	High	High	High	High	High	High	High	High	1
High	Master Protein	A0A0M3J5E3	Uncharacterized protein OS=Anisakis simplex PE=3 SV=1	0.982	1.059	1.079	0.836893	0.46479	0.236518	0	36.591	47	8	19	4	232	25.3	5.34	65.97	8	1	1	1	0.702178	1380.9	1406.5	1303.4	1.86	1.92	7.46	High	High	High	High	High	High	High	High	High	1
High	Master Protein	F1L132	Polyadenylate-binding protein (Fragment) OS=Ascaris suum PE=2 SV=1	1.017	1.059	1.041	0.601176	0.0816987	0.290037	0	54.597	20	10	21	4	661	72.4	9.06	76.03	10	6	1	1	0.741242	2401.8	2361	2267.4	2.06	2.35	3.61	High	High	High	High	High	High	High	High	High	1
High	Master Protein	F1KX89	T-complex protein 1 subunit gamma OS=Ascaris suum PE=2 SV=1	0.972	1.059	1.089	0.794609	0.842799	0.483139	0	15.233	8	4	7	4	543	59.8	7.9	25.23	4	0	1	1	0.873839	679.3	698.7	641.4	8.54	1.91	12.14	High	High	High	High	High	High	High	High	High	1
High	Master Protein	F1L9V4	60S ribosomal protein L3 (Fragment) OS=Ascaris suum PE=2 SV=1	0.801	1.062	1.326	0.015543	0.797263	0.00777064	0	40.183	19	7	15	4	402	46	10.2	58.33	7	0	1	1	0.58158	371	463.1	349.2	5.5	4.79	9.29	High	High	High	High	High	High	High	High	High	1
High	Master Protein	A0A0M3JXS5	Uncharacterized protein OS=Anisakis simplex PE=3 SV=1	0.891	1.062	1.192	0.44485	0.446088	0.0899422	0	34.292	35	6	17	4	161	18.7	10.86	76.87	6	3	1	1	0.610962	2751.2	3087	2590	2.83	3.24	14.33	High	High	High	High	High	High	High	High	High	1
High	Master Protein	A0A0M3JB92	Uncharacterized protein OS=Anisakis simplex PE=4 SV=1	1.058	1.063	1.005	0.722869	0.492606	0.910242	0	13.577	13	4	6	4	190	21.6	5.34	23.38	4	0	1	1	0.999999	1067.4	1009	1004.3	3.71	3.48	13.17	High	High	High	High	High	High	High	High	High	1
High	Master Protein	A0A0B2VAZ2	Inosine-5'-monophosphate dehydrogenase OS=Toxocara canis GN=T22D1.3 PE=3 SV=1	0.948	1.065	1.124	0.64433	0.102664	0.0325355	0	18.635	17	5	8	4	631	68.5	8.38	19.68	5	1	1	1	0.593395	397.6	419.4	373.2	3.12	3.91	3.71	High	High	High	High	High	High	High	High	High	1
High	Master Protein	A0A0N4V3E5	Uncharacterized protein OS=Enterobius vermicularis PE=4 SV=1	1.009	1.066	1.056	0.997226	0.184469	0.20176	0	29.06	60	8	16	4	192	21.6	6.24	48.98	8	4	1	1	0.682009	1701.3	1685.8	1596.4	3.57	1.8	3.45	High	High	High	High	High	High	High	High	High	1
High	Master Protein	A0A0M3JNJ2	Uncharacterized protein OS=Anisakis simplex PE=4 SV=1	0.893	1.067	1.195	0.753427	0.855547	0.458298	0	28.592	58	5	15	4	137	15.3	5.53	62.08	5	0	1	1	0.854965	1779	1992.5	1667.6	9.71	9.06	23.96	High	High	High	High	High	High	High	High	High	1
High	Master Protein	A0A0M3J817	Uncharacterized protein OS=Anisakis simplex PE=4 SV=1	0.947	1.069	1.129	0.991606	0.226767	0.194157	0	14.327	33	4	5	4	231	25.7	4.84	12.84	4	0	1	1	0.672576	200.2	211.3	187.2	5.42	7.61	4.59	High	High	High	High	High	High	High	High	High	1
High	Master Protein	A0A0M3KFL0	Uncharacterized protein OS=Anisakis simplex PE=3 SV=1	1.101	1.07	0.972	0.209585	0.698363	0.547308	0	17.411	38	4	5	4	143	15.9	9.01	18.72	4	0	1	1	0.908255	477.4	433.4	446	2.74	4.59	6.84	High	High	High	High	High	High	High	High	High	1
High	Master Protein	A0A0M3HWZ6	Uncharacterized protein OS=Ascaris lumbricoides PE=3 SV=1	0.931	1.07	1.149	0.367428	0.440171	0.0714035	0	10.504	40	4	8	4	84	9.5	9.2	23.9	4	0	1	1	0.593395	540.6	580.9	505.4	5.49	1.01	9.78	High	High	High	High	High	High	High	High	High	1
High	Master Protein	A0A0M3K1U9	Uncharacterized protein OS=Anisakis simplex PE=4 SV=1	0.955	1.071	1.121	0.238552	0.110412	0.0124657	0	17.977	12	4	6	4	657	65.8	7.46	21	4	0	1	1	0.593395	291.5	305.1	272.1	3.84	4.85	3.49	High	High	High	High	High	High	High	High	High	1
High	Master Protein	A0A0M3J7P2	Uncharacterized protein OS=Anisakis simplex PE=4 SV=1	0.962	1.075	1.118	0.852815	0.445118	0.234241	0	24.667	20	4	8	4	132	14.7	5.05	39.7	4	0	1	1	0.702059	639.7	664.7	594.8	3.81	8.65	11.55	High	High	High	High	High	High	High	High	High	1
High	Master Protein	A0A0M3K3Z7	Uncharacterized protein OS=Anisakis simplex PE=4 SV=1	1.012	1.076	1.064	0.897712	0.154929	0.271195	0	14.493	13	4	6	4	403	45.1	9.19	23.32	4	0	1	1	0.730023	636.7	629.4	591.6	2.15	2.14	10.61	High	High	High	High	High	High	High	High	High	1
High	Master Protein	A0A0M3K0A5	Uncharacterized protein OS=Anisakis simplex PE=4 SV=1	0.932	1.077	1.155	0.962617	0.267742	0.192786	0	13.88	26	4	9	4	132	15.6	9.85	31.46	4	0	1	1	0.670116	535.6	574.8	497.5	4.41	6.02	12.83	High	High	High	High	High	High	High	High	High	1
High	Master Protein	A0A0B2V255	Nedd8-conjugating enzyme ubc-12 OS=Toxocara canis GN=ubc-12 PE=3 SV=1	1.083	1.077	0.994	0.736946	0.43223	0.843723	0	20.985	9	4	4	4	179	20.4	7.21	15.05	4	0	1	1	0.999999	150.3	138.8	139.6	8.09	1.14	4.37	High	High	High	High	High	High	High	High	High	1
High	Master Protein	A0A0B2V7F6	Tubulin beta chain OS=Toxocara canis GN=TBB PE=3 SV=1	1.002	1.079	1.077	0.947664	0.466774	0.327361	0	48.771	38	14	22	4	442	49.6	5.07	76.61	14	1	1	1	0.775463	399	398.2	369.7	5.99	4.15	11.12	High	High	High	High	High	High	High	High	High	1
High	Master Protein	A0A0M3JKD1	Uncharacterized protein OS=Anisakis simplex PE=4 SV=1	0.858	1.083	1.261	0.190841	0.957184	0.133193	0	55.236	56	9	20	4	149	17.8	4.83	78.03	9	0	1	1	0.622024	318.1	370.6	293.9	8.07	8.3	15.35	High	High	High	High	High	High	High	High	High	1
High	Master Protein	A0A0M3KE04	Uncharacterized protein OS=Anisakis simplex PE=4 SV=1	1.075	1.085	1.009	0.274914	0.532657	0.832311	0	27.003	24	4	7	4	282	30.9	9.16	24.89	4	0	1	1	0.999999	185.9	172.9	171.3	1.9	8.68	7.65	High	High	High	High	High	High	High	High	High	1
High	Master Protein	A0A0M3K2V8	Uncharacterized protein OS=Anisakis simplex PE=4 SV=1	0.983	1.085	1.104	0.986651	0.831563	0.748085	0	19.29	23	4	6	4	220	24.5	5.54	32.49	4	0	1	1	0.999999	591.2	601.6	545	22.08	20.89	32.18	High	High	High	High	High	High	High	High	High	1
High	Master Protein	A0A0M3J236	Uncharacterized protein OS=Anisakis simplex PE=3 SV=1	0.951	1.088	1.144	0.395009	0.20258	0.0346873	0	27.353	34	4	13	4	154	17.8	10.46	63.66	4	0	1	1	0.593395	1403.5	1475.3	1289.9	1.78	3.64	10.66	High	High	High	High	High	High	High	High	High	1
High	Master Protein	A0A0M3JSM2	Uncharacterized protein OS=Anisakis simplex PE=4 SV=1	0.969	1.088	1.122	0.828622	0.997797	0.795655	0	12.818	25	4	6	4	239	25.7	7.23	18.91	4	0	1	1	0.999999	288.3	297.4	265	7.35	1.83	11.99	High	High	High	High	High	High	High	High	High	1
High	Master Protein	A0A0M3JC40	Uncharacterized protein OS=Anisakis simplex PE=4 SV=1	1.007	1.089	1.081	0.948229	0.484986	0.655225	0	35.06	44	4	6	4	143	15.7	10.51	29.95	4	0	1	1	0.973346	239.9	238.2	220.3	0.8	4.57	14.22	High	High	High	High	High	High	High	High	High	1
High	Master Protein	A0A0M3K470	Uncharacterized protein OS=Anisakis simplex PE=4 SV=1	0.954	1.089	1.141	0.416435	0.380777	0.0697026	0	11.522	5	4	5	4	751	84.5	7.28	17.31	4	0	1	1	0.593395	402.2	421.4	369.4	5.33	4.19	6.06	High	High	High	High	High	High	High	High	High	1
High	Master Protein	A0A0M3KAX2	Uncharacterized protein OS=Anisakis simplex PE=4 SV=1	0.9	1.091	1.213	0.577825	0.328757	0.0884557	0	32.881	30	7	14	4	182	20.9	9.11	44.05	7	0	1	1	0.610962	368.6	409.8	337.8	4.08	3.97	18.95	High	High	High	High	High	High	High	High	High	1
High	Master Protein	A0A0M3JJT3	Uncharacterized protein OS=Anisakis simplex PE=4 SV=1	0.974	1.095	1.125	0.913609	0.358836	0.218844	0	15.375	37	4	5	4	121	13.5	4.84	19.03	4	0	1	1	0.694437	307.6	315.9	280.9	1.52	6.42	14.07	High	High	High	High	High	High	High	High	High	1
High	Master Protein	A0A0M3JRW5	Uncharacterized protein OS=Anisakis simplex PE=4 SV=1	0.971	1.097	1.13	0.999861	0.523195	0.514803	0	15.697	33	4	6	4	204	23.4	7.37	21.24	4	0	1	1	0.888281	237.8	245	216.7	2.34	9.09	8.39	High	High	High	High	High	High	High	High	High	1
High	Master Protein	A0A0B2UT85	Putative methylmalonyl-CoA mutase, mitochondrial OS=Toxocara canis GN=mmcm-1 PE=4 SV=1	0.996	1.098	1.103	0.962129	0.148194	0.105602	0	237.481	38	26	102	4	1126	124.6	7.09	443.25	26	28	1	1	0.610962	13270.4	13324.8	12083.6	2.69	3.1	9.58	High	High	High	High	High	High	High	High	High	1
High	Master Protein	A0A0M3KE65	Uncharacterized protein OS=Anisakis simplex PE=4 SV=1	1.018	1.1	1.08	0.737494	0.0312825	0.0798792	0	21.414	16	5	6	4	371	42.8	5.19	24.97	5	1	1	1	0.605706	898.2	882.2	816.5	0.87	2.08	4.81	High	High	High	High	High	High	High	High	High	1
High	Master Protein	A0A0M3JR88	Innexin OS=Anisakis simplex GN=inx PE=3 SV=1	0.986	1.101	1.117	0.945987	0.202543	0.135098	0	13.085	17	4	6	4	358	41.2	6.1	21.4	4	0	1	1	0.624262	272.7	276.7	247.7	7.83	4.56	10.64	High	High	High	High	High	High	High	High	High	1
High	Master Protein	A0A0M3KC42	Uncharacterized protein OS=Anisakis simplex PE=4 SV=1	0.956	1.102	1.154	0.541986	0.302536	0.0745393	0	16.842	26	4	9	4	133	14.9	11.6	33.1	4	0	1	1	0.595226	1010.8	1057.9	917	3.05	1.94	10.03	High	High	High	High	High	High	High	High	High	1
High	Master Protein	A0A0M3J315	Uncharacterized protein OS=Anisakis simplex PE=4 SV=1	0.884	1.102	1.247	0.635798	0.158762	0.0482984	0	12.305	24	5	9	4	126	14.3	9.85	31.32	5	1	1	1	0.593395	1852.6	2096.5	1681.4	4.91	6.27	13.01	High	High	High	High	High	High	High	High	High	1
High	Master Protein	A0A0M3KAH1	Uncharacterized protein OS=Anisakis simplex PE=3 SV=1	0.962	1.11	1.153	0.764149	0.843601	0.455826	0	24.304	13	7	13	4	646	74.2	6.54	45.05	7	4	1	1	0.85307	1105.8	1149.5	996.5	3.53	0.79	15.66	High	High	High	High	High	High	High	High	High	1
High	Master Protein	A0A0M3JSC7	Uncharacterized protein OS=Anisakis simplex PE=4 SV=1	0.982	1.112	1.132	0.997066	0.288754	0.264168	0	27.586	27	8	14	4	347	39.6	6.3	52.44	8	3	1	1	0.729496	1131	1151.8	1017.4	2.39	2.9	13.37	High	High	High	High	High	High	High	High	High	1
High	Master Protein	A0A0M3K8A2	Uncharacterized protein OS=Anisakis simplex PE=4 SV=1	0.964	1.113	1.155	0.969491	0.453935	0.347218	0	12.714	10	4	4	4	853	95.7	6.51	8.73	4	0	1	1	0.780763	75.2	78	67.5	4.01	4	26.41	High	High	High	High	High	High	High	High	High	1
High	Master Protein	A0A0M3JSA6	Uncharacterized protein OS=Anisakis simplex PE=4 SV=1	1.098	1.114	1.014	0.461828	0.218488	0.807291	0	18.596	40	4	9	4	144	16.8	7.88	36.27	4	0	1	1	0.999999	875.3	797.1	785.7	6.43	5.13	16.34	High	High	High	High	High	High	High	High	High	1
High	Master Protein	A0A0M3KJS5	Uncharacterized protein OS=Anisakis simplex PE=4 SV=1	0.941	1.117	1.187	0.529545	0.224716	0.0534931	0	15.942	25	4	12	4	134	16	11.56	38.4	4	0	1	1	0.593395	1154	1226.9	1033.3	1.78	5.73	10.71	High	High	High	High	High	High	High	High	High	1
High	Master Protein	A0A0M3JVL1	Uncharacterized protein OS=Anisakis simplex PE=4 SV=1	0.969	1.118	1.154	0.873566	0.89175	0.625229	0	13.171	26	4	5	4	169	20.4	9.29	10.86	4	0	1	1	0.963065	61.1	63	54.6	6.65	4.82	19.39	High	High	High	High	High	High	High	High	High	1
High	Master Protein	A0A0M3K5W7	Uncharacterized protein OS=Anisakis simplex PE=4 SV=1	0.949	1.122	1.182	0.989481	0.322406	0.272812	0	15.925	14	4	5	4	564	64.5	5.43	19.48	4	0	1	1	0.73023	251.7	265.3	224.4	7.36	2.81	10.86	High	High	High	High	High	High	High	High	High	1
High	Master Protein	F1L6L5	Guanine nucleotide-binding protein G(Q) subunit alpha (Fragment) OS=Ascaris suum PE=2 SV=1	0.938	1.124	1.199	0.367389	0.190391	0.0303373	0	15.261	35	4	4	4	181	21.2	6.25	12.94	4	0	1	1	0.593395	199.9	213.2	177.9	1.12	2	8.23	High	High	High	High	High	High	High	High	High	1
High	Master Protein	A0A0M3K458	Uncharacterized protein OS=Anisakis simplex PE=4 SV=1	0.971	1.125	1.159	0.966365	0.854759	0.721982	0	20.695	33	4	12	4	211	23.7	4.92	37.58	4	0	1	1	0.999999	1002.8	1033.2	891.7	7.55	6.94	24.46	High	High	High	High	High	High	High	High	High	1
High	Master Protein	A0A0M3JD69	Uncharacterized protein OS=Anisakis simplex PE=4 SV=1	0.898	1.126	1.254	0.187202	0.472869	0.0391766	0	33.48	55	9	13	4	157	18.1	10.36	41.52	9	5	1	1	0.593395	743.2	828	660.3	3.4	4.25	13.46	High	High	High	High	High	High	High	High	High	1
High	Master Protein	A0A0M3K4A4	Uncharacterized protein OS=Anisakis simplex PE=4 SV=1	0.902	1.127	1.249	0.805334	0.987989	0.724219	0	17.91	40	4	5	4	128	14.1	7.5	16.05	4	0	1	1	0.999999	70.7	78.3	62.7	5.8	3.45	22.3	High	High	High	High	High	High	High	High	High	1
High	Master Protein	A0A0M3J384	Uncharacterized protein OS=Anisakis simplex PE=4 SV=1	0.872	1.129	1.295	0.538131	0.993303	0.598764	0	6.515	8	4	5	4	618	69.3	4.79	7.93	4	0	1	1	0.9438	177.2	203.2	156.9	19.5	25.71	7.96	High	High	High	High	High	High	High	High	High	1
High	Master Protein	A0A0B2VX48	Tubulin beta-1 chain OS=Toxocara canis GN=Tcan_13288 PE=3 SV=1	0.987	1.129	1.143	0.995276	0.236326	0.210494	0	142.794	45	20	61	4	456	51.4	4.83	236.78	20	16	1	1	0.690518	2920.7	2958.4	2587.4	1.4	2.94	14.83	High	High	High	High	High	High	High	High	High	1
High	Master Protein	A0A0M3JXB3	Uncharacterized protein OS=Anisakis simplex PE=3 SV=1	0.907	1.132	1.248	0.566918	0.182535	0.047511	0	6.651	11	4	4	4	406	45.3	7.58	10.97	4	0	1	1	0.593395	630.7	695.2	557.1	4.31	6.98	14.35	High	High	High	High	High	High	High	High	High	1
High	Master Protein	A0A0M3IYZ9	Uncharacterized protein OS=Anisakis simplex PE=4 SV=1	0.786	1.134	1.442	0.444142	0.929415	0.290758	0	12.473	5	4	4	4	1514	172.9	5.92	11.93	4	0	1	1	0.741466	28.2	35.9	24.9	5.54	7.08	35.59	High	High	High	High	High	High	High	High	High	1
High	Master Protein	A0A0M3KFW1	Uncharacterized protein OS=Anisakis simplex PE=4 SV=1	1.171	1.137	0.971	0.650594	0.928318	0.851816	0	15.685	43	4	10	4	84	9.2	5.5	36.18	4	0	1	1	0.999999	1966.2	1679.5	1729.8	19.77	0.77	5.26	High	High	High	High	High	High	High	High	High	1
High	Master Protein	A0A0M3K867	Uncharacterized protein OS=Anisakis simplex PE=3 SV=1	0.937	1.143	1.22	0.53433	0.501165	0.129283	0	17.733	23	4	9	4	195	22.3	9.89	36.95	4	0	1	1	0.617423	1060.2	1131.7	927.3	5.09	0.71	15.34	High	High	High	High	High	High	High	High	High	1
High	Master Protein	A0A0M3JV41	Uncharacterized protein OS=Anisakis simplex PE=4 SV=1	1.018	1.144	1.124	0.894327	0.155635	0.275019	0	54.669	78	5	35	4	50	5.6	4.64	146.44	5	1	1	1	0.731036	3493.3	3432.1	3053.5	1.66	4.63	8.31	High	High	High	High	High	High	High	High	High	1
High	Master Protein	A0A0M3KJ75	Uncharacterized protein OS=Anisakis simplex PE=4 SV=1	0.962	1.145	1.191	0.956689	0.190813	0.132888	0	18.516	58	4	7	4	92	10.1	5.45	28.65	4	0	1	1	0.622024	734.3	763.7	641.3	1.63	2.61	18.26	High	High	High	High	High	High	High	High	High	1
High	Master Protein	A0A0M3JBK1	Uncharacterized protein OS=Anisakis simplex PE=3 SV=1	0.98	1.145	1.168	0.993232	0.344761	0.302183	0	50.361	88	8	22	4	150	15.7	8.25	90.24	8	0	1	1	0.750439	464.3	473.8	405.5	4.4	4.55	15.89	High	High	High	High	High	High	High	High	High	1
High	Master Protein	A0A0M3J258	Uncharacterized protein OS=Anisakis simplex PE=4 SV=1	1.013	1.145	1.13	0.967915	0.395891	0.297582	0	15.799	12	4	7	4	541	61.5	6.16	18.44	4	0	1	1	0.748428	308.7	304.8	269.7	10.38	9.16	15.82	High	High	High	High	High	High	High	High	High	1
High	Master Protein	A0A0M3KI89	Uncharacterized protein OS=Anisakis simplex PE=4 SV=1	0.889	1.152	1.296	0.515683	0.620547	0.163494	0	16.957	33	4	5	4	105	12.5	10.24	24.64	4	0	1	1	0.651727	211.6	237.9	183.6	10.58	9.12	18.77	High	High	High	High	High	High	High	High	High	1
High	Master Protein	A0A0M3KFG0	Uncharacterized protein OS=Anisakis simplex PE=4 SV=1	0.974	1.171	1.202	0.665702	0.584923	0.212521	0	32.168	42	5	10	4	90	10	10.15	47.61	5	1	1	1	0.690518	1058.1	1086.2	904	6.64	4.32	13.91	High	High	High	High	High	High	High	High	High	1
High	Master Protein	A0A0M3JH52	Uncharacterized protein OS=Anisakis simplex PE=4 SV=1	0.975	1.181	1.211	0.972825	0.245525	0.322299	0	61.98	73	6	32	4	112	12.5	7.46	91.94	6	0	1	1	0.771495	792	812.2	670.9	3.24	7.83	20.59	High	High	High	High	High	High	High	High	High	1
High	Master Protein	A0A0M3J171	Uncharacterized protein OS=Anisakis simplex PE=4 SV=1	0.849	1.211	1.427	0.788569	0.693173	0.35069	0	32.774	89	4	5	4	89	8.9	4.56	27.1	4	0	1	1	0.780763	534	629.2	441	2.42	17.38	19.84	High	High	High	High	High	High	High	High	High	1
High	Master Protein	A0A0M3J0L3	Uncharacterized protein OS=Anisakis simplex PE=4 SV=1	1.108	1.216	1.097	0.369219	0.3517	0.999031	0	14.163	38	4	6	4	142	16.1	5.07	18.55	4	0	1	1	0.999999	713.8	644	586.8	22.28	14.1	3.54	High	High	High	High	High	High	High	High	High	1
High	Master Protein	A0A0M3JPS4	Uncharacterized protein OS=Anisakis simplex PE=4 SV=1	0.996	1.22	1.226	0.845063	0.0956438	0.047396	0	22.033	62	4	10	4	109	11.5	6.79	36.96	4	0	1	1	0.593395	733.6	736.8	601.2	1.61	3.15	11.42	High	High	High	High	High	High	High	High	High	1
High	Master Protein	A0A0M3K4F3	Uncharacterized protein OS=Anisakis simplex PE=4 SV=1	1.36	1.221	0.898	0.793151	0.886898	0.530654	0	18.604	17	4	6	4	342	38	7.75	26.06	4	0	1	1	0.898809	719.6	529.2	589.2	26.46	6.03	46.59	High	High	High	High	High	High	High	High	High	1
High	Master Protein	A0A0M3IY40	Uncharacterized protein OS=Anisakis simplex PE=4 SV=1	1.118	1.222	1.094	0.507733	0.145494	0.577863	0	15.925	7	5	8	4	768	84.7	5.62	24.43	5	1	1	1	0.93371	868	776.7	710.1	7.49	4.45	10.97	High	High	High	High	High	High	High	High	High	1
High	Master Protein	A0A0M3K3R8	Phosphoinositide phospholipase C OS=Anisakis simplex PE=4 SV=1	0.988	1.228	1.242	0.995922	0.504094	0.460356	0	9.951	6	4	4	4	794	89.6	6.71	9.33	4	0	1	1	0.856445	30.4	30.7	24.7	17.96	9.57	38.73	High	High	High	High	High	High	High	High	High	1
High	Master Protein	A0A0M3K5B0	Uncharacterized protein OS=Anisakis simplex PE=4 SV=1	1.359	1.254	0.923	0.159005	0.246097	0.936418	0	36.321	32	10	24	4	341	37.8	6.09	84.67	10	2	1	1	0.999999	1439.5	1059	1147.9	9.95	16.51	9.23	High	High	High	High	High	High	High	High	High	1
High	Master Protein	A0A0M3K3P1	Uncharacterized protein OS=Anisakis simplex PE=4 SV=1	1.446	1.35	0.933	0.163514	0.104715	0.935639	0	62.569	40	9	21	4	270	30.7	7.56	93.83	9	0	1	1	0.999999	968.1	669.4	717.1	27.55	19.78	10.82	High	High	High	High	High	High	High	High	High	1
High	Master Protein	A0A0M3J2S3	Uncharacterized protein OS=Anisakis simplex PE=4 SV=1	1.428	1.465	1.026	0.210522	0.212952	0.999954	0	17.823	55	4	5	4	201	20.1	8.87	24.15	4	0	1	1	0.999999	1252.7	877.3	854.9	40.91	3.67	5.91	High	High	High	High	High	High	High	High	High	1
High	Master Protein	A0A0M3JLC5	Uncharacterized protein OS=Anisakis simplex PE=4 SV=1	1.773	1.516	0.855	0.0920865	0.386995	0.518972	0	23.302	24	5	11	4	180	16.4	4.97	44.57	5	1	1	1	0.891684	1588.9	896.1	1048.1	25.15	8	23.24	High	High	High	High	High	High	High	High	High	1
High	Master Protein	A0A0M3K3B8	Uncharacterized protein OS=Anisakis simplex PE=4 SV=1							0	13.984	6	4	5	4	1132	122.8	4.86	9.84	4	0										High	High	High	High	High	High	High	High	High	1
High	Master Protein	U1MLF6	Autophagy-related protein 3 OS=Ascaris suum GN=ASU_04274 PE=3 SV=1	1.368	0.654	0.478	0.259499	0.0519632	0.00717353	0	7.456	12	3	3	3	314	35.5	5.06	8	3	0	1	1	0.571203	37.3	27.3	57	24.31	20.66	4.53	High	High	High	High	High	High	High	High	High	1
High	Master Protein	A0A0M3K7D2	Uncharacterized protein OS=Anisakis simplex PE=4 SV=1	1.003	0.712	0.71	0.989278	0.0495578	0.0589306	0	16.789	18	3	4	3	333	37.3	6.79	15.81	3	0	1	1	0.593395	21.2	21.1	29.7	4.58	23.28	14.08	High	High	High	High	High	High	High	High	High	1
High	Master Protein	A0A0B2W434	Chaperonin-like protein Hsp-60, mitochondrial OS=Toxocara canis GN=hsp-60 PE=3 SV=1	0.985	0.721	0.732	0.551865	0.0461055	0.183244	0	60.082	19	14	38	3	803	85.7	7.53	142.22	14	0	1	1	0.65885	45.3	46	62.9	4.93	21.22	12.51	High	High	High	High	High	High	High	High	High	1
High	Master Protein	A0A0B2VDB8	Tropomyosin OS=Toxocara canis GN=Tcan_04719 PE=3 SV=1	0.881	0.757	0.859	0.711499	0.334882	0.74937	0	129.293	48	21	87	3	270	31.3	4.6	359.47	21	0	1	1	0.999999	173.8	197.3	229.7	7.37	4.66	27.1	High	High	High	High	High	High	High	High	High	1
High	Master Protein	A0A0M3J020	Uncharacterized protein OS=Anisakis simplex PE=4 SV=1	0.914	0.774	0.847	0.661299	0.103156	0.318181	0	12.657	13	3	3	3	370	38.3	4.67	11.81	3	0	1	1	0.766224	142.6	156.1	184.2	5.19	12.67	9.04	High	High	High	High	High	High	High	High	High	1
High	Master Protein	A0A0M3JV22	Uncharacterized protein OS=Anisakis simplex PE=4 SV=1	0.983	0.777	0.791	0.874894	0.259519	0.462845	0	11.08	17	3	3	3	289	33.2	5.33	12.17	3	0	1	1	0.85882	125.6	127.9	161.7	19.62	17.08	21.56	High	High	High	High	High	High	High	High	High	1
High	Master Protein	A0A0M3JMG2	Uncharacterized protein OS=Anisakis simplex PE=4 SV=1	1.241	0.78	0.629	0.208277	0.296588	0.0266592	0	30.015	65	6	24	3	37	4.3	4.82	92.21	6	0	1	1	0.593395	1402.8	1130.8	1799.2	16.85	9.72	19.01	High	High	High	High	High	High	High	High	High	1
High	Master Protein	A0A0M3JRM1	Uncharacterized protein OS=Anisakis simplex PE=4 SV=1	0.891	0.789	0.886	0.483092	0.240668	0.825578	0	7.648	9	3	3	3	482	52.9	5.57	7.71	3	0	1	1	0.999999	36.7	41.2	46.5	9.02	9.77	11.99	High	High	High	High	High	High	High	High	High	1
High	Master Protein	A0A0M3JA87	Uncharacterized protein OS=Anisakis simplex PE=4 SV=1	0.895	0.792	0.885	0.140606	0.00355385	0.0385848	0	12.196	21	3	5	3	202	23.7	6.54	17.27	3	0	1	1	0.593395	394.3	440.5	497.6	4.78	5.1	3.58	High	High	High	High	High	High	High	High	High	1
High	Master Protein	A0A0M3J700	Uncharacterized protein OS=Anisakis simplex PE=4 SV=1	1.132	0.797	0.704	0.999998	0.182857	0.182386	0	12.071	35	3	5	3	140	15.3	9.76	19.8	3	0	1	1	0.65885	158.9	140.3	199.3	22.92	17.6	10.32	High	High	High	High	High	High	High	High	High	1
High	Master Protein	A0A0M3K0V7	Uncharacterized protein OS=Anisakis simplex PE=4 SV=1	0.905	0.817	0.903	0.939739	0.525374	0.713761	0	7.63	16	3	3	3	188	20.9	4.98	7.72	3	0	1	1	0.999999	84.3	93.1	103.2	15.33	10.21	11.45	High	High	High	High	High	High	High	High	High	1
High	Master Protein	U1NYF4	Ubiquitin-conjugating enzyme e2 n OS=Ascaris suum GN=ASU_03696 PE=3 SV=1	0.935	0.824	0.881	0.709648	0.0662466	0.185935	0	15.594	41	3	4	3	152	16.9	6.8	12.13	3	0	1	1	0.663603	61.5	65.7	74.6	4.76	3.75	15.43	High	High	High	High	High	High	High	High	High	1
High	Master Protein	A0A0M3JZ96	Uncharacterized protein OS=Anisakis simplex PE=4 SV=1	0.85	0.83	0.977	0.676546	0.698735	0.999158	0	5.041	15	3	5	3	119	12.6	6	16.5	3	0	1	1	0.999999	802	943.3	965.9	25.54	1.79	9.11	High	High	High	High	High	High	High	High	High	1
High	Master Protein	A0A0M3KDS4	Uncharacterized protein OS=Anisakis simplex PE=4 SV=1	1.021	0.841	0.824	0.901556	0.0935499	0.163412	0	10.197	22	3	5	3	228	25.8	5.64	7.62	3	0	1	1	0.651727	144	141.1	171.2	5.14	11.05	6.58	High	High	High	High	High	High	High	High	High	1
High	Master Protein	A0A0M3JSV9	MICOS complex subunit MIC13 OS=Anisakis simplex PE=3 SV=1	0.905	0.849	0.939	0.886628	0.258344	0.448247	0	23.31	54	3	6	3	98	10.9	7.39	29.29	3	0	1	1	0.848716	46	50.8	54.1	10.49	9.51	4.14	High	High	High	High	High	High	High	High	High	1
High	Master Protein	A0A0B2VBC9	Eukaryotic translation initiation factor 4 gamma 3 (Fragment) OS=Toxocara canis GN=Eif4g3 PE=4 SV=1	0.888	0.857	0.965	0.238115	0.136233	0.899739	0	10.28	6	4	6	3	697	77.7	6.52	15.61	4	0	1	1	0.999999	152.4	171.6	177.8	11.85	2.87	4.26	High	High	High	High	High	High	High	High	High	1
High	Master Protein	A0A0M3J4Y2	Uncharacterized protein OS=Anisakis simplex PE=3 SV=1	1.069	0.858	0.803	0.586642	0.179074	0.0487283	0	9.823	15	3	3	3	266	28.9	6.11	10.22	3	0	1	1	0.593395	180.5	168.8	210.2	6.08	9.19	2.58	High	High	High	High	High	High	High	High	High	1
High	Master Protein	A0A0M3KHK3	Uncharacterized protein OS=Anisakis simplex PE=4 SV=1	0.956	0.865	0.905	0.579701	0.259707	0.761862	0	14.766	33	3	5	3	129	14	5.05	18.67	3	0	1	1	0.999999	399.4	418	462	5.87	9.63	5.07	High	High	High	High	High	High	High	High	High	1
High	Master Protein	A0A0N5ABP6	Uncharacterized protein OS=Syphacia muris PE=4 SV=1	1.082	0.867	0.801	0.851859	0.261322	0.131166	0	58.719	21	8	46	3	303	35.4	5.07	153.48	8	0	1	1	0.621983	2147.1	1985.1	2477.7	6.93	0.31	15	High	High	High	High	High	High	High	High	High	1
High	Master Protein	A0A0M3KFU2	Galectin OS=Anisakis simplex PE=4 SV=1	1.224	0.869	0.711	0.423837	0.0830136	0.016592	0	78.021	58	9	50	3	143	15.9	6.09	182.12	9	0	1	1	0.593395	526.3	430.1	605.3	7.62	10.36	14.89	High	High	High	High	High	High	High	High	High	1
High	Master Protein	A0A0M3JUY1	Uncharacterized protein OS=Anisakis simplex PE=4 SV=1	0.902	0.869	0.964	0.849723	0.808531	0.996372	0	18.018	21	3	5	3	149	16.8	9.52	13.87	3	0	1	1	0.999999	97.9	108.5	112.6	19.54	7.86	8.99	High	High	High	High	High	High	High	High	High	1
High	Master Protein	F1KZM0	Myosin regulatory light chain OS=Ascaris suum GN=ASU_04170 PE=2 SV=1	1.027	0.869	0.846	0.943531	0.0273657	0.0403731	0	24.601	40	5	9	3	171	19.9	4.78	24.66	5	2	1	1	0.593395	219.4	213.6	252.6	1.34	7.58	8.78	High	High	High	High	High	High	High	High	High	1
High	Master Protein	A0A044SDX9	Uncharacterized protein OS=Onchocerca volvulus GN=WBGene00239136 PE=4 SV=1	0.697	0.871	1.25	0.12447	0.999019	0.131359	0	51.473	5	8	33	3	1754	166.8	8.97	124.04	8	7	1	1	0.621983	2648	3799.2	3039.2	18.26	2.33	14	High	High	High	High	High	High	High	High	High	1
High	Master Protein	A0A0M3JR85	Uncharacterized protein OS=Anisakis simplex PE=4 SV=1	1.006	0.871	0.866	0.887295	0.280731	0.481287	0	18.714	27	3	6	3	228	25.4	4.16	23	3	0	1	1	0.873839	184.9	183.8	212.3	5.97	9.16	9.55	High	High	High	High	High	High	High	High	High	1
High	Master Protein	A0A0M3JVB9	Uncharacterized protein OS=Anisakis simplex PE=4 SV=1	0.847	0.872	1.03	0.817482	0.582164	0.907511	0	26.025	21	6	19	3	292	29.1	6.55	87.16	6	2	1	1	0.999999	1868.8	2207.4	2143	19.43	14.64	9.03	High	High	High	High	High	High	High	High	High	1
High	Master Protein	A0A0M3JSY6	Uncharacterized protein OS=Anisakis simplex PE=3 SV=1	0.971	0.88	0.905	0.954794	0.0637093	0.091941	0	6.662	12	3	4	3	336	36.1	5.34	12.57	3	0	1	1	0.610962	325.5	335.1	370.1	3.86	4.58	10.71	High	High	High	High	High	High	High	High	High	1
High	Master Protein	A0A0B2USZ6	Protein bicaudal D-like protein 1 OS=Toxocara canis GN=Bicd1 PE=4 SV=1	0.942	0.881	0.936	0.937407	0.279293	0.417808	0	7.611	5	3	4	3	839	94.6	5.27	13.24	3	0	1	1	0.826904	92.1	97.8	104.5	12.9	8.6	11.48	High	High	High	High	High	High	High	High	High	1
High	Master Protein	A0A0M3K3W4	Uncharacterized protein OS=Anisakis simplex PE=4 SV=1	0.917	0.885	0.964	0.800199	0.990915	0.729677	0	10.13	4	3	3	3	1269	130.5	8.91	6.8	3	0	1	1	0.999999	14.2	15.5	16	15.27	6.05	29.77	High	High	High	High	High	High	High	High	High	1
High	Master Protein	A0A0M3IYC4	Uncharacterized protein OS=Anisakis simplex PE=4 SV=1	0.811	0.886	1.093	0.119737	0.48837	0.515608	0	7.994	2	3	4	3	1577	181.6	6.67	8.76	3	0	1	1	0.889496	146.8	181.1	165.7	14.3	10.62	7.14	High	High	High	High	High	High	High	High	High	1
High	Master Protein	A0A0B2VA41	Galectin OS=Toxocara canis GN=lec-3 PE=4 SV=1	1.024	0.887	0.866	0.807064	0.190241	0.0847506	0	8.842	5	3	3	3	482	54.1	6.83	12.56	3	0	1	1	0.610962	495.5	484	558.8	7.44	4.5	10.49	High	High	High	High	High	High	High	High	High	1
High	Master Protein	A0A0M3JTR7	Tetraspanin OS=Anisakis simplex PE=3 SV=1	0.955	0.892	0.934	0.44378	0.0229149	0.11314	0	13.435	20	3	4	3	234	25.4	6.35	14.46	3	0	1	1	0.610962	285.9	299.3	320.4	3.05	3.57	5.27	High	High	High	High	High	High	High	High	High	1
High	Master Protein	A0A0M3KFH7	Uncharacterized protein OS=Anisakis simplex PE=4 SV=1	0.942	0.893	0.948	0.522081	0.196475	0.69595	0	11.798	10	3	5	3	362	41.3	6.77	16.62	3	0	1	1	0.989332	106.2	112.7	118.9	6.76	5.56	11.66	High	High	High	High	High	High	High	High	High	1
High	Master Protein	A0A0M3K1F1	Uncharacterized protein OS=Anisakis simplex PE=4 SV=1	0.984	0.896	0.911	0.971576	0.477842	0.600619	0	18.997	25	5	6	3	329	37.1	6.74	26.37	5	2	1	1	0.9438	354.9	360.8	396.1	3.94	4.57	8.37	High	High	High	High	High	High	High	High	High	1
High	Master Protein	A0A0B2UWI5	Myosin-9 (Fragment) OS=Toxocara canis GN=MYH9 PE=4 SV=1	0.873	0.897	1.028	0.663649	0.911089	0.883409	0	21.413	8	5	8	3	797	92.2	5.33	25.04	5	0	1	1	0.999999	528.9	605.7	589.3	10	5.05	10.58	High	High	High	High	High	High	High	High	High	1
High	Master Protein	A0A0M3K7F9	Uncharacterized protein OS=Anisakis simplex PE=4 SV=1	0.934	0.899	0.963	0.204252	0.073004	0.711249	0	11.118	18	3	6	3	209	23.9	6.81	25.52	3	0	1	1	0.999999	891.6	954.2	991.3	3.74	2.6	4.26	High	High	High	High	High	High	High	High	High	1
High	Master Protein	A0A0M3JRK4	Uncharacterized protein OS=Anisakis simplex PE=4 SV=1	0.875	0.9	1.028	0.34992	0.389554	0.995232	0	13.969	12	3	3	3	358	39.5	7.49	13.29	3	0	1	1	0.999999	113.7	129.9	126.4	11.07	3.71	6.89	High	High	High	High	High	High	High	High	High	1
High	Master Protein	A0A0M3K900	Uncharacterized protein OS=Anisakis simplex PE=4 SV=1	1.007	0.9	0.893	0.948939	0.15075	0.101537	0	8.166	20	3	3	3	202	22.7	8.06	11.82	3	0	1	1	0.610962	181.7	180.4	202	5.06	1.68	5.79	High	High	High	High	High	High	High	High	High	1
High	Master Protein	A0A0B2V054	Galectin OS=Toxocara canis GN=GAL-1 PE=4 SV=1	1.017	0.901	0.885	0.895987	0.178317	0.10041	0	94.545	30	10	63	3	266	30.9	7.93	251.85	10	10	1	1	0.610962	6223.5	6117.3	6910.6	4.68	3.05	10.94	High	High	High	High	High	High	High	High	High	1
High	Master Protein	A0A0M3IY10	Uncharacterized protein OS=Anisakis simplex PE=4 SV=1	0.951	0.904	0.951	0.990457	0.301667	0.256905	0	9.034	9	3	4	3	466	52.8	6.86	12.63	3	0	1	1	0.722905	85.1	89.5	94.1	5.24	7.43	7.9	High	High	High	High	High	High	High	High	High	1
High	Master Protein	A0A0M3JLP8	Uncharacterized protein OS=Anisakis simplex PE=4 SV=1	0.914	0.904	0.988	0.555122	0.106472	0.407937	0	13.123	35	3	4	3	139	15.9	5.31	17.8	3	0	1	1	0.814453	97.7	106.9	108.2	6.43	2.73	12.01	High	High	High	High	High	High	High	High	High	1
High	Master Protein	A0A0M3JZU3	Uncharacterized protein OS=Anisakis simplex PE=4 SV=1	1.016	0.904	0.889	0.86079	0.424126	0.707508	0	12.85	15	3	11	3	308	29.6	5.12	27.19	3	0	1	1	0.997124	330.6	325.3	365.9	7.51	9	5.2	High	High	High	High	High	High	High	High	High	1
High	Master Protein	A0A0M3KE24	Uncharacterized protein OS=Anisakis simplex PE=4 SV=1	0.925	0.905	0.978	0.99481	0.332239	0.372098	0	12.208	30	3	4	3	136	15.4	6.3	15.83	3	0	1	1	0.790196	430.7	465.6	476.1	5.69	10.05	6.3	High	High	High	High	High	High	High	High	High	1
High	Master Protein	J0XM05	Spectrin protein 1 OS=Loa loa GN=LOAG_16411 PE=4 SV=1	0.979	0.906	0.926	0.918743	0.177838	0.290625	0	350.923	31	72	162	3	2424	280.9	5.39	627.5	72	0	1	1	0.741466	384.4	392.7	424	2.89	4.31	12.64	High	High	High	High	High	High	High	High	High	1
High	Master Protein	A0A0M3J9C0	Uncharacterized protein OS=Anisakis simplex PE=4 SV=1	1.07	0.906	0.846	0.716693	0.37829	0.14115	0	18.856	42	3	7	3	171	16	6.06	27.14	3	0	1	1	0.629558	190.6	178.1	210.4	9.14	12.36	6.6	High	High	High	High	High	High	High	High	High	1
High	Master Protein	A0A0M3IYL1	Uncharacterized protein OS=Anisakis simplex PE=4 SV=1	1.029	0.906	0.881	0.97198	0.140082	0.187095	0	6.243	15	3	5	3	342	39.1	5.21	13.85	3	0	1	1	0.665204	269.9	262.4	298	5.49	9.44	5.47	High	High	High	High	High	High	High	High	High	1
High	Master Protein	A0A0M3J182	Uncharacterized protein OS=Anisakis simplex PE=4 SV=1	0.878	0.909	1.035	0.256513	0.282149	0.996663	0	8.771	14	3	3	3	298	31.8	6.52	10.48	3	0	1	1	0.999999	343.5	391.3	378	7.55	4.62	10.07	High	High	High	High	High	High	High	High	High	1
High	Master Protein	A0A0N4TZ68	Uncharacterized protein OS=Brugia pahangi PE=4 SV=1	0.91	0.91	1	0.108434	0.103658	0.999312	0	71.841	23	17	38	3	591	68.3	5.21	151.84	17	0	1	1	0.999999	386.9	425.1	425	5.1	2.34	5.74	High	High	High	High	High	High	High	High	High	1
High	Master Protein	A0A0M3JFK6	Uncharacterized protein OS=Anisakis simplex PE=4 SV=1	1.117	0.913	0.817	0.260249	0.211306	0.0238495	0	15.81	33	3	3	3	83	9.7	4.86	15.62	3	0	1	1	0.593395	628.8	563.2	689.1	0.54	4.55	11.78	High	High	High	High	High	High	High	High	High	1
High	Master Protein	A0A0N5CLX8	Uncharacterized protein OS=Thelazia callipaeda PE=4 SV=1	0.998	0.914	0.916	0.946411	0.0990508	0.148535	0	361.988	32	75	171	3	2440	283.3	5.49	636.07	75	12	1	1	0.629558	2011.5	2015.1	2201	3.02	1.33	9.82	High	High	High	High	High	High	High	High	High	1
High	Master Protein	A0A0M3J6U7	Uncharacterized protein OS=Anisakis simplex PE=4 SV=1	1.014	0.914	0.901	0.779964	0.143117	0.059996	0	11.493	30	3	3	3	143	16.6	6.52	12.16	3	0	1	1	0.593395	348.9	344	382	1.2	5.88	7.91	High	High	High	High	High	High	High	High	High	1
High	Master Protein	F1LAD2	Galectin OS=Ascaris suum GN=ASU_10130 PE=2 SV=1	1.022	0.916	0.896	0.962699	0.227335	0.163068	0	107.476	34	9	66	3	277	31.8	6.86	259.11	9	0	1	1	0.650781	1383.8	1353.5	1510.1	5.73	6.51	13.19	High	High	High	High	High	High	High	High	High	1
High	Master Protein	A0A0B2VS44	Glutathione reductase, mitochondrial OS=Toxocara canis GN=Gsr PE=4 SV=1	1.029	0.916	0.89	0.978753	0.340646	0.268671	0	15.925	7	3	5	3	595	65.8	8.68	19.75	3	0	1	1	0.730023	308.6	299.8	336.9	2.57	7.94	10.57	High	High	High	High	High	High	High	High	High	1
High	Master Protein	A0A0M3K1J5	Uncharacterized protein OS=Anisakis simplex PE=4 SV=1	1.015	0.918	0.905	0.995001	0.471719	0.520927	0	7.379	15	3	3	3	190	21.6	7.42	11.32	3	0	1	1	0.89328	417.6	411.5	454.7	2.41	8.86	7.03	High	High	High	High	High	High	High	High	High	1
High	Master Protein	A0A0M3IZX7	Uncharacterized protein OS=Anisakis simplex PE=4 SV=1	0.854	0.92	1.078	0.998038	0.790797	0.758307	0	16.287	13	3	3	3	363	41.8	9.1	14.29	3	0	1	1	0.999999	77.1	90.3	83.8	30.4	12.57	11.62	High	High	High	High	High	High	High	High	High	1
High	Master Protein	A0A0M3J5T8	Uncharacterized protein OS=Anisakis simplex PE=4 SV=1	1.025	0.922	0.899	0.975108	0.261786	0.200493	0	6.433	22	3	4	3	128	14.9	5.26	12.63	3	0	1	1	0.680852	464.9	453.5	504.4	2.75	2.82	14.7	High	High	High	High	High	High	High	High	High	1
High	Master Protein	A0A0M3J5T3	Uncharacterized protein OS=Anisakis simplex PE=4 SV=1	0.932	0.923	0.991	0.463543	0.296696	0.92084	0	10.953	27	3	5	3	199	21.9	4.7	10.89	3	0	1	1	0.999999	170.3	182.7	184.4	1.99	6.21	14.98	High	High	High	High	High	High	High	High	High	1
High	Master Protein	A0A0B2VIP3	Dipeptidyl peptidase 3 OS=Toxocara canis GN=dpp3 PE=4 SV=1	1.049	0.924	0.88	0.762285	0.542256	0.238864	0	14.043	7	4	9	3	763	86.5	7.21	26.38	4	1	1	1	0.706102	226.2	215.6	245	5.14	4.38	7.9	High	High	High	High	High	High	High	High	High	1
High	Master Protein	A0A0M3KDJ2	Uncharacterized protein OS=Anisakis simplex PE=4 SV=1	0.992	0.926	0.934	0.999967	0.092693	0.0936079	0	7.84	12	3	3	3	299	32.1	5.01	9.73	3	0	1	1	0.610962	227	228.8	245.1	2.75	4.27	9.52	High	High	High	High	High	High	High	High	High	1
High	Master Protein	F1KPJ6	Transmembrane cell adhesion receptor mua-3 OS=Ascaris suum PE=2 SV=1	1.09	0.926	0.849	0.0823192	0.269834	0.0108388	0	79.756	7	21	38	3	3675	404.9	5.3	135.83	21	19	1	1	0.593395	3472.8	3186.7	3752.2	3.65	3.84	4.81	High	High	High	High	High	High	High	High	High	1
High	Master Protein	A0A0M3KDD0	Uncharacterized protein OS=Anisakis simplex PE=4 SV=1	0.845	0.927	1.097	0.0098685	0.174623	0.114479	0	15.146	19	3	3	3	240	26.8	6.93	12.87	3	0	1	1	0.612274	182	215.3	196.2	5.17	3.95	2.51	High	High	High	High	High	High	High	High	High	1
High	Master Protein	F1KPF9	Nuclear anchorage protein 1 OS=Ascaris suum PE=2 SV=1	1.02	0.928	0.91	0.961311	0.310266	0.423065	0	4.899	1	3	3	3	4947	560.2	4.97	9.2	3	0	1	1	0.829901	120.5	118.1	129.8	5.85	8.75	6.2	High	High	High	High	High	High	High	High	High	1
High	Master Protein	G0NAK9	Putative uncharacterized protein OS=Caenorhabditis brenneri GN=CAEBREN_24840 PE=4 SV=1	0.926	0.928	1.003	0.433512	0.208426	0.818054	0	6.98	3	3	3	3	1412	151.1	4.54	12.98	3	0	1	1	0.999999	361.2	390.2	389.1	3.07	0.71	13.79	High	High	High	High	High	High	High	High	High	1
High	Master Protein	A0A0M3JVH2	Peptidyl-prolyl cis-trans isomerase OS=Anisakis simplex PE=4 SV=1	0.976	0.929	0.952	0.947352	0.769695	0.592609	0	20.168	29	3	10	3	161	17.7	9.07	34.94	3	0	1	1	0.941814	1254.6	1285.7	1350.1	6.57	1.62	8.19	High	High	High	High	High	High	High	High	High	1
High	Master Protein	A0A0M3JU69	Uncharacterized protein OS=Anisakis simplex PE=4 SV=1	1.132	0.929	0.821	0.919936	0.516041	0.33434	0	15.788	3	3	6	3	1065	119.9	6.13	27.08	3	0	1	1	0.779319	372.3	328.8	400.7	5.35	9.17	21.01	High	High	High	High	High	High	High	High	High	1
High	Master Protein	A0A0M3IY89	Uncharacterized protein OS=Anisakis simplex PE=4 SV=1	0.945	0.929	0.983	0.422578	0.253551	0.903208	0	5.392	14	3	4	3	229	26.1	6.02	12.06	3	0	1	1	0.999999	358.4	379.2	385.8	6.87	5.49	7.37	High	High	High	High	High	High	High	High	High	1
High	Master Protein	A0A0M3JAJ1	Uncharacterized protein OS=Anisakis simplex PE=4 SV=1	1.049	0.93	0.887	0.924813	0.511256	0.335795	0	8.107	32	3	3	3	113	12.8	7.53	11.19	3	0	1	1	0.780763	388.2	370.2	417.5	7.64	6.43	10.39	High	High	High	High	High	High	High	High	High	1
High	Master Protein	A0A0M3KAJ1	Uncharacterized protein OS=Anisakis simplex PE=4 SV=1	0.967	0.931	0.963	0.994579	0.792927	0.7385	0	17.95	14	3	3	3	365	42.2	7.11	16.38	3	0	1	1	0.999999	206.1	213	221.3	8.2	7.36	9.99	High	High	High	High	High	High	High	High	High	1
High	Master Protein	A0A0M3KF04	Uncharacterized protein OS=Anisakis simplex PE=4 SV=1	1.01	0.931	0.922	0.850737	0.839866	0.537422	0	8.752	26	3	6	3	164	18.4	5.86	13.98	3	0	1	1	0.903557	517.2	512.3	555.7	6.72	3.18	7.66	High	High	High	High	High	High	High	High	High	1
High	Master Protein	A0A0M3JKQ5	Uncharacterized protein OS=Anisakis simplex PE=4 SV=1	0.923	0.931	1.008	0.112386	0.294867	0.735252	0	29.785	72	4	12	3	82	9.8	5.69	51.83	4	0	1	1	0.999999	1154.3	1250.8	1240.5	2.89	2.64	5.17	High	High	High	High	High	High	High	High	High	1
High	Master Protein	A0A0B2VHB6	Glycogenin-1 OS=Toxocara canis GN=GYG1 PE=4 SV=1	0.984	0.932	0.947	0.913037	0.26359	0.426103	0	13.317	10	3	10	3	532	58.1	4.88	39.1	3	0	1	1	0.830614	1181.5	1200.4	1267.8	0.98	2.37	16.8	High	High	High	High	High	High	High	High	High	1
High	Master Protein	U1MJ10	Myosin-4 OS=Ascaris suum GN=ASU_05345 PE=4 SV=1	1.025	0.932	0.909	0.919776	0.283447	0.446359	0	31.424	6	9	14	3	1240	143.5	5.55	50.99	9	0	1	1	0.848716	192.8	188.1	207	8.42	8.04	13.35	High	High	High	High	High	High	High	High	High	1
High	Master Protein	A0A0M3K390	Uncharacterized protein OS=Anisakis simplex PE=4 SV=1	1.022	0.933	0.913	0.62238	0.975537	0.742528	0	10.507	15	3	4	3	369	41.2	4.73	8.48	3	0	1	1	0.999999	19	18.6	20.4	13.14	11.89	22.88	High	High	High	High	High	High	High	High	High	1
High	Master Protein	A0A0M3K391	Uncharacterized protein OS=Anisakis simplex PE=4 SV=1	0.989	0.934	0.945	0.901062	0.20003	0.342079	0	24.089	48	6	12	3	172	19.2	4.41	45.84	6	0	1	1	0.780763	542.5	548.6	580.7	0.66	9.11	3.43	High	High	High	High	High	High	High	High	High	1
High	Master Protein	A0A0M3JRT0	Uncharacterized protein OS=Anisakis simplex PE=4 SV=1	0.964	0.937	0.972	0.992243	0.926649	0.87717	0	9.635	12	3	4	3	435	49.3	5.59	8.31	3	0	1	1	0.999999	51.2	53.1	54.6	2.07	6.88	10.83	High	High	High	High	High	High	High	High	High	1
High	Master Protein	A0A0M3JUY6	Serine/threonine-protein phosphatase OS=Anisakis simplex PE=3 SV=1	1.165	0.937	0.804	0.596147	0.840658	0.322526	0	49.744	43	9	18	3	322	36.9	5.19	72.01	9	6	1	1	0.771655	1000	858.6	1067.6	15.35	10.6	15.81	High	High	High	High	High	High	High	High	High	1
High	Master Protein	A0A0M3J172	Uncharacterized protein OS=Anisakis simplex PE=4 SV=1	0.733	0.938	1.281	0.147381	0.890505	0.0816916	0	57.423	53	8	22	3	172	19.3	9.52	93.87	8	0	1	1	0.610962	640	873.6	682	14.2	9.93	16.9	High	High	High	High	High	High	High	High	High	1
High	Master Protein	F1KQG0	Titin OS=Ascaris suum PE=2 SV=1	0.989	0.938	0.949	0.887369	0.639701	0.88957	0	10.311	4	3	7	3	1568	176.7	6.89	25.03	3	0	1	1	0.999999	214.2	216.5	228.3	5.17	5.93	3.97	High	High	High	High	High	High	High	High	High	1
High	Master Protein	A0A0M3J1T3	Uncharacterized protein OS=Anisakis simplex PE=4 SV=1	1.091	0.939	0.861	0.385405	0.402914	0.0680677	0	59.601	42	3	20	3	81	8.3	9.63	102.88	3	0	1	1	0.593395	2129.1	1951.4	2266.8	4.53	6.98	10.06	High	High	High	High	High	High	High	High	High	1
High	Master Protein	A0A0M3JLZ8	Uncharacterized protein OS=Anisakis simplex PE=4 SV=1	1.082	0.939	0.868	0.889968	0.302839	0.170034	0	15.586	36	3	6	3	92	10.4	8.41	24.3	3	0	1	1	0.654169	599.9	554.5	638.9	3.11	8.88	16.53	High	High	High	High	High	High	High	High	High	1
High	Master Protein	A0A0M3KEK1	Uncharacterized protein OS=Anisakis simplex PE=4 SV=1	1.025	0.94	0.917	0.844144	0.925114	0.981517	0	19.977	30	3	7	3	158	16.9	8.78	24.56	3	0	1	1	0.999999	156.4	152.7	166.5	4.9	7.8	11	High	High	High	High	High	High	High	High	High	1
High	Master Protein	A0A0M3KJK3	Uncharacterized protein OS=Anisakis simplex PE=4 SV=1	0.962	0.941	0.978	0.913314	0.640493	0.862026	0	12.598	28	3	4	3	142	14.6	11.08	17.96	3	0	1	1	0.999999	189.5	197	201.4	7.24	4.59	1.5	High	High	High	High	High	High	High	High	High	1
High	Master Protein	A0A0M3K3E6	Uncharacterized protein OS=Anisakis simplex PE=4 SV=1	1.018	0.941	0.924	0.828356	0.801891	0.475516	0	8.619	15	3	3	3	276	31.5	5.68	10.93	3	0	1	1	0.868199	378.5	371.6	402.3	7.4	3.55	10.02	High	High	High	High	High	High	High	High	High	1
High	Master Protein	A0A0M3KGX4	Uncharacterized protein OS=Anisakis simplex PE=4 SV=1	0.967	0.941	0.973	0.972426	0.588945	0.716532	0	14.632	13	3	6	3	253	28.6	7.66	23.41	3	0	1	1	0.999999	379.1	391.9	402.9	2.3	6.45	12.9	High	High	High	High	High	High	High	High	High	1
High	Master Protein	A0A0M3JT85	Uncharacterized protein OS=Anisakis simplex PE=4 SV=1	1.079	0.942	0.874	0.0574195	0.16702	0.00548648	0	15.315	36	3	4	3	180	19.9	8.35	13.22	3	0	1	1	0.504413	352	326.4	373.5	1.87	3.64	4.21	High	High	High	High	High	High	High	High	High	1
High	Master Protein	A0A0M3KK68	Uncharacterized protein OS=Anisakis simplex PE=4 SV=1	1.042	0.943	0.905	0.489522	0.461371	0.104883	0	19.67	68	5	10	3	118	13.2	9.17	40.83	5	2	1	1	0.610962	1100.6	1056.3	1167.6	4.21	5.09	6.58	High	High	High	High	High	High	High	High	High	1
High	Master Protein	A0A0M3J6P9	Uncharacterized protein OS=Anisakis simplex PE=4 SV=1	0.808	0.944	1.169	0.579698	0.963813	0.726083	0	9.267	21	3	3	3	243	26.9	6.86	6.2	3	0	1	1	0.999999	37.9	46.9	40.1	18.09	8.05	15.79	High	High	High	High	High	High	High	High	High	1
High	Master Protein	A0A0M3JEZ3	Uncharacterized protein OS=Anisakis simplex PE=4 SV=1	0.919	0.946	1.029	0.858245	0.969443	0.953326	0	19.692	43	3	4	3	130	14.2	8	17.25	3	0	1	1	0.999999	228.1	248.2	241.2	8.57	2.11	6.94	High	High	High	High	High	High	High	High	High	1
High	Master Protein	A0A0M3KI13	Uncharacterized protein OS=Anisakis simplex PE=4 SV=1	0.897	0.947	1.057	0.263101	0.522911	0.823349	0	26.631	27	3	8	3	136	15.2	8.44	28.77	3	0	1	1	0.999999	257.8	287.5	272.1	2.92	5.13	9.15	High	High	High	High	High	High	High	High	High	1
High	Master Protein	A0A0M3KA81	Uncharacterized protein OS=Anisakis simplex PE=4 SV=1	1.069	0.947	0.886	0.872042	0.445724	0.719537	0	13.06	47	3	7	3	104	11.2	5.52	25.09	3	0	1	1	0.999999	418.4	391.2	441.7	29.86	29.34	41.82	High	High	High	High	High	High	High	High	High	1
High	Master Protein	A0A0M3KAU7	Galectin OS=Anisakis simplex PE=4 SV=1	0.964	0.949	0.985	0.994138	0.527968	0.584207	0	28.883	36	3	21	3	141	16.4	4.54	52.19	3	0	1	1	0.939474	595.3	617.8	627.1	5.34	6	9.58	High	High	High	High	High	High	High	High	High	1
High	Master Protein	U1MRY1	Hexokinase OS=Ascaris suum GN=ASU_01353 PE=3 SV=1	1.123	0.95	0.846	0.0541484	0.186166	0.00569527	0	43.353	16	6	19	3	519	57.7	5.29	62.23	6	3	1	1	0.519984	1718.5	1529.9	1808.2	4.95	2.78	2.82	High	High	High	High	High	High	High	High	High	1
High	Master Protein	A0A0M3J362	Uncharacterized protein OS=Anisakis simplex PE=4 SV=1	1.094	0.95	0.868	0.875216	0.640056	0.384199	0	14.581	32	3	5	3	154	17	4.63	15.43	3	0	1	1	0.796721	85.5	78.1	89.9	8.4	10.4	6.46	High	High	High	High	High	High	High	High	High	1
High	Master Protein	A0A0M3KI33	Uncharacterized protein OS=Anisakis simplex PE=4 SV=1	0.884	0.95	1.075	0.0395509	0.202356	0.446274	0	35.096	23	3	6	3	186	20.3	9.29	32.06	3	0	1	1	0.848716	320.7	362.9	337.5	1.79	4.92	3.22	High	High	High	High	High	High	High	High	High	1
High	Master Protein	A0A0M3K8B6	Uncharacterized protein OS=Anisakis simplex PE=4 SV=1	1.016	0.95	0.934	0.999771	0.999081	0.99977	0	8.628	9	3	3	3	513	58	7.06	5.93	3	0	1	1	0.999999	98.2	96.6	103.4	9.48	4.39	10.03	High	High	High	High	High	High	High	High	High	1
High	Master Protein	A0A0M3JGR5	Uncharacterized protein OS=Anisakis simplex PE=4 SV=1	1.022	0.95	0.929	0.302127	0.0664333	0.00999385	0	13.512	28	4	12	3	107	12.2	5.24	41.02	4	0	1	1	0.593395	635.9	622.2	669.7	2.39	1.56	3.02	High	High	High	High	High	High	High	High	High	1
High	Master Protein	A0A0M3K9J4	Uncharacterized protein OS=Anisakis simplex PE=3 SV=1	0.983	0.951	0.967	0.857594	0.578421	0.869312	0	17.413	72	3	6	3	116	12	4.64	9.45	3	0	1	1	0.999999	179.6	182.8	188.9	7.36	3.65	13.31	High	High	High	High	High	High	High	High	High	1
High	Master Protein	A0A0M3JVG7	Uncharacterized protein OS=Anisakis simplex PE=4 SV=1	1.425	0.952	0.668	0.533299	0.579071	0.155172	0	7.168	15	3	4	3	307	33.5	7.88	10.52	3	0	1	1	0.633703	20.2	14.1	21.2	13.59	31.69	12.29	High	High	High	High	High	High	High	High	High	1
High	Master Protein	A0A0M3KEM9	Uncharacterized protein OS=Anisakis simplex PE=4 SV=1	1.101	0.952	0.864	0.412899	0.376977	0.0682813	0	9.699	15	3	3	3	221	24.5	6.55	11.43	3	0	1	1	0.593395	238.7	216.7	250.7	3.18	6.42	8.15	High	High	High	High	High	High	High	High	High	1
High	Master Protein	A0A0M3K016	Uncharacterized protein OS=Anisakis simplex PE=4 SV=1	1.065	0.952	0.894	0.810185	0.168998	0.0758748	0	9.351	4	3	4	3	962	110.7	5.14	12.45	3	0	1	1	0.595834	276.1	259.2	290	3.55	6.01	7.63	High	High	High	High	High	High	High	High	High	1
High	Master Protein	A0A0M3K9B2	Uncharacterized protein OS=Anisakis simplex PE=4 SV=1	0.944	0.952	1.008	0.670479	0.892461	0.907631	0	10.169	40	3	3	3	67	7.6	5.17	13.52	3	0	1	1	0.999999	198.9	210.7	209	8.04	0.72	3.27	High	High	High	High	High	High	High	High	High	1
High	Master Protein	A0A0M3K646	Uncharacterized protein OS=Anisakis simplex PE=4 SV=1	1.037	0.953	0.918	0.991812	0.329106	0.379419	0	8.192	14	3	4	3	322	34.4	8.85	14.73	3	0	1	1	0.7927	503	484.8	527.9	7.66	7.65	13.4	High	High	High	High	High	High	High	High	High	1
High	Master Protein	A0A0M3JGJ0	Uncharacterized protein OS=Anisakis simplex PE=4 SV=1	1.033	0.954	0.923	0.994281	0.464931	0.415885	0	34.901	46	3	13	3	142	15.4	5.36	60.3	3	0	1	1	0.826071	801.9	776	840.6	6.18	6.86	5.23	High	High	High	High	High	High	High	High	High	1
High	Master Protein	A0A0M3HQV8	Uncharacterized protein OS=Ascaris lumbricoides PE=4 SV=1	1.074	0.955	0.889	0.905919	0.688734	0.4569	0	10.488	21	3	4	3	188	21.6	7.68	16.18	3	0	1	1	0.853422	195.6	182.2	204.9	13.98	7.22	4.38	High	High	High	High	High	High	High	High	High	1
High	Master Protein	A0A0M3JK60	Uncharacterized protein OS=Anisakis simplex PE=4 SV=1	0.898	0.956	1.065	0.739389	0.605754	0.969829	0	18.565	57	3	7	3	102	11.3	5.08	29.21	3	0	1	1	0.999999	375.3	417.9	392.4	12.99	8.45	14.5	High	High	High	High	High	High	High	High	High	1
High	Master Protein	A0A0B2VHD1	Uncharacterized protein OS=Toxocara canis GN=unc-112 PE=4 SV=1	0.957	0.956	0.999	0.712883	0.408004	0.839176	0	5.781	4	3	3	3	757	85.3	7.75	12.39	3	0	1	1	0.999999	343.1	358.5	358.8	4.25	4.54	5.52	High	High	High	High	High	High	High	High	High	1
High	Master Protein	A0A0M3JMY4	Uncharacterized protein OS=Anisakis simplex PE=4 SV=1	1.1	0.956	0.869	0.309969	0.872945	0.1661	0	34.566	31	4	10	3	113	12.3	9.39	43.55	4	1	1	1	0.653744	1604.2	1458.3	1678.4	0.08	4.89	9.32	High	High	High	High	High	High	High	High	High	1
High	Master Protein	A0A0M3KE78	Uncharacterized protein OS=Anisakis simplex PE=4 SV=1	1.019	0.957	0.939	0.653667	0.253619	0.0799773	0	13.821	35	3	4	3	146	16.8	7.17	14.4	3	0	1	1	0.605706	278.5	273.3	291	1.43	1.63	4.79	High	High	High	High	High	High	High	High	High	1
High	Master Protein	A0A0M3J595	Uncharacterized protein OS=Anisakis simplex PE=4 SV=1	1.035	0.958	0.925	0.919418	0.81821	0.97365	0	20.572	28	3	13	3	148	17.7	4.98	48.43	3	0	1	1	0.999999	860.8	831.3	898.5	17.94	15.45	4.94	High	High	High	High	High	High	High	High	High	1
High	Master Protein	A0A0M3J3K0	Uncharacterized protein OS=Anisakis simplex PE=4 SV=1	1.057	0.958	0.906	0.434706	0.56892	0.118295	0	22.304	51	4	5	3	129	15.2	7.81	24.57	4	1	1	1	0.612274	394	372.8	411.4	4.22	4.62	7.66	High	High	High	High	High	High	High	High	High	1
High	Master Protein	A0A0M3KDZ7	Uncharacterized protein OS=Anisakis simplex PE=4 SV=1	1.054	0.959	0.91	0.938608	0.36405	0.241641	0	7.511	23	3	4	3	151	15.6	9.33	13.79	3	0	1	1	0.709258	253.2	240.2	263.9	2.4	6.47	6.66	High	High	High	High	High	High	High	High	High	1
High	Master Protein	F1KUF1	Endoplasmin OS=Ascaris suum PE=2 SV=1	1.043	0.959	0.92	0.863075	0.161161	0.0827315	0	52.612	16	12	18	3	796	91.6	5.33	68.01	12	9	1	1	0.610962	1434	1375.1	1495.5	2.78	4.24	0.75	High	High	High	High	High	High	High	High	High	1
High	Master Protein	A0A0M3KAG6	Uncharacterized protein OS=Anisakis simplex PE=4 SV=1	1.018	0.96	0.943	0.9814	0.254177	0.31804	0	10.811	61	3	5	3	124	13.7	5.19	9.54	3	0	1	1	0.766094	86.5	84.9	90.1	6.2	4.88	8.5	High	High	High	High	High	High	High	High	High	1
High	Master Protein	A0A0M3K382	Uncharacterized protein OS=Anisakis simplex PE=3 SV=1	0.974	0.961	0.987	0.959198	0.901927	0.765519	0	6.715	8	4	5	3	648	74.2	5.33	10.59	4	1	1	1	0.999999	465.5	477.7	484.1	5.46	6.42	4.23	High	High	High	High	High	High	High	High	High	1
High	Master Protein	A0A0M3IZQ5	Uncharacterized protein OS=Anisakis simplex PE=4 SV=1	1.11	0.963	0.868	0.598485	0.799905	0.294825	0	7.529	10	3	3	3	301	33.4	8.09	11.54	3	0	1	1	0.747274	165.8	149.4	172	6.03	8.53	9.12	High	High	High	High	High	High	High	High	High	1
High	Master Protein	A0A0M3K925	Proteasome subunit alpha type OS=Anisakis simplex PE=3 SV=1	0.985	0.963	0.978	0.999441	0.287435	0.298704	0	40.755	52	8	15	3	221	24.7	7.9	62.5	8	0	1	1	0.748428	783.1	795.2	813.4	0.96	3.46	14.01	High	High	High	High	High	High	High	High	High	1
High	Master Protein	A0A0M3K0H1	Uncharacterized protein OS=Anisakis simplex PE=4 SV=1	0.926	0.965	1.042	0.961539	0.539116	0.688704	0	8.16	9	3	5	3	471	52.6	5	10.59	3	0	1	1	0.988654	58.2	62.9	60.3	8.51	5.28	31.35	High	High	High	High	High	High	High	High	High	1
High	Master Protein	F1L4Y8	RRNA 2'-O-methyltransferase fibrillarin OS=Ascaris suum PE=2 SV=1	0.923	0.965	1.045	0.263227	0.495513	0.84978	0	18.371	23	5	6	3	317	34.3	5.95	19.44	5	2	1	1	0.999999	301.7	326.7	312.6	11.44	2.36	4.79	High	High	High	High	High	High	High	High	High	1
High	Master Protein	A0A0M3K2F2	Uncharacterized protein OS=Anisakis simplex PE=4 SV=1	1.011	0.966	0.955	0.970621	0.94389	0.99534	0	6.87	5	3	3	3	759	86.1	6.7	8.55	3	0	1	1	0.999999	64.5	63.8	66.8	4.88	9.67	15.11	High	High	High	High	High	High	High	High	High	1
High	Master Protein	A0A0B2VJL7	Actin-depolymerizing factor 2, isoform c OS=Toxocara canis GN=unc-60 PE=4 SV=1	1.029	0.966	0.938	0.54834	0.226133	0.0562106	0	40.671	32	7	20	3	164	18.4	7.9	84.85	7	4	1	1	0.593395	2005	1948.5	2076.5	2.97	3.95	2.27	High	High	High	High	High	High	High	High	High	1
High	Master Protein	A0A0M3K349	Uncharacterized protein OS=Anisakis simplex PE=4 SV=1	0.885	0.967	1.093	0.769738	0.822638	0.440565	0	12.687	8	3	4	3	774	81.6	7.68	11.59	3	0	1	1	0.845067	82.8	93.5	85.6	2.26	10.05	13.5	High	High	High	High	High	High	High	High	High	1
High	Master Protein	A0A0M3JTN1	Uncharacterized protein OS=Anisakis simplex PE=4 SV=1	1.009	0.967	0.958	0.752462	0.999117	0.77446	0	10.101	7	3	6	3	474	55	6.43	19.28	3	0	1	1	0.999999	248	245.7	256.6	2.94	1.07	4.18	High	High	High	High	High	High	High	High	High	1
High	Master Protein	A0A0M3IZQ1	Integrin beta OS=Anisakis simplex PE=3 SV=1	0.96	0.968	1.009	0.42728	0.54557	0.970737	0	27.635	36	6	9	3	242	27.7	5.4	39.58	6	0	1	1	0.999999	265	275.9	273.6	2.64	4.65	4.62	High	High	High	High	High	High	High	High	High	1
High	Master Protein	A0A0M3K6L1	Superoxide dismutase [Cu-Zn] OS=Anisakis simplex PE=3 SV=1	1.043	0.968	0.928	0.380395	0.999459	0.394205	0	18.351	24	3	7	3	200	21.2	6.2	32.62	3	0	1	1	0.803051	756.8	725.6	781.8	2.5	5.55	6.66	High	High	High	High	High	High	High	High	High	1
High	Master Protein	A0A0M3K5C8	Uncharacterized protein OS=Anisakis simplex PE=4 SV=1	1.049	0.969	0.924	0.531311	0.904385	0.330408	0	6.676	4	3	3	3	1137	129.8	6.98	7.13	3	0	1	1	0.777852	35.9	34.2	37	11.68	7.71	13.92	High	High	High	High	High	High	High	High	High	1
High	Master Protein	A0A0M3JVJ6	Uncharacterized protein OS=Anisakis simplex PE=3 SV=1	0.929	0.971	1.045	0.851482	0.817769	0.997523	0	14.277	40	3	3	3	196	22.1	4.54	13.14	3	0	1	1	0.999999	144.4	155.4	148.8	15.67	10.92	3.93	High	High	High	High	High	High	High	High	High	1
High	Master Protein	A0A0M3KKQ6	Uncharacterized protein OS=Anisakis simplex PE=4 SV=1	0.859	0.973	1.133	0.263492	0.720198	0.62812	0	25.236	39	3	12	3	92	10.4	9.2	46.64	3	0	1	1	0.965131	480.2	559	493.5	11.13	8.22	10.34	High	High	High	High	High	High	High	High	High	1
High	Master Protein	A0A0B2V4B5	Serine/threonine-protein phosphatase 2A 56 kDa regulatory subunit alpha isoform OS=Toxocara canis GN=Ppp2r5a PE=4 SV=1	1.038	0.973	0.938	0.373973	0.921728	0.234837	0	25.225	20	6	13	3	566	64.8	8.19	46.71	6	3	1	1	0.702059	659.3	635.5	677.7	2.53	3.93	4.53	High	High	High	High	High	High	High	High	High	1
High	Master Protein	A0A0M3JVG4	Uncharacterized protein OS=Anisakis simplex PE=4 SV=1	1.056	0.973	0.922	0.835049	0.835647	0.51608	0	16.932	24	3	7	3	141	15.5	8.15	31.46	3	0	1	1	0.889502	899.9	852.5	925	3.32	0.85	14.16	High	High	High	High	High	High	High	High	High	1
High	Master Protein	A0A0M3K073	Uncharacterized protein OS=Anisakis simplex PE=4 SV=1	0.93	0.974	1.047	0.946001	0.600114	0.779283	0	16.077	3	3	4	3	2467	276.6	5.12	14.03	3	0	1	1	0.999999	69.9	75.1	71.7	4.32	10.86	6.7	High	High	High	High	High	High	High	High	High	1
High	Master Protein	A0A0M3JZK2	Uncharacterized protein OS=Anisakis simplex PE=3 SV=1	1.03	0.974	0.946	0.977653	0.259706	0.33172	0	22.941	43	5	8	3	175	19.5	8.22	30.38	5	2	1	1	0.777852	1157.8	1124.5	1188.9	5.86	2.38	13.65	High	High	High	High	High	High	High	High	High	1
High	Master Protein	A0A0B2V0L0	Collagen alpha-2(IV) chain OS=Toxocara canis GN=Tcan_07047 PE=4 SV=1	0.896	0.975	1.088	0.183283	0.76822	0.429456	0	71.145	6	8	39	3	1752	166.3	8.32	154.67	8	0	1	1	0.83341	826.8	922.4	847.7	6.14	3.01	4.82	High	High	High	High	High	High	High	High	High	1
High	Master Protein	A0A0M3KBV1	Uncharacterized protein OS=Anisakis simplex PE=4 SV=1	0.929	0.975	1.049	0.672571	0.985807	0.581724	0	7.138	14	3	4	3	253	28.3	6.34	11.79	3	0	1	1	0.936966	144.2	155.2	148	8.98	5.47	11.08	High	High	High	High	High	High	High	High	High	1
High	Master Protein	A0A044SAI0	Uncharacterized protein OS=Onchocerca volvulus GN=WBGene00238895 PE=4 SV=1	1.081	0.976	0.902	0.633077	0.817609	0.330372	0	10.101	9	3	3	3	469	54.2	6.15	10.01	3	0	1	1	0.777852	292.7	270.7	300	3.89	6.24	5.58	High	High	High	High	High	High	High	High	High	1
High	Master Protein	A0A0M3JNY8	Uncharacterized protein OS=Anisakis simplex PE=4 SV=1	1.087	0.976	0.898	0.172272	0.468691	0.0358389	0	33.81	73	3	30	3	78	8.4	7.46	101.94	3	0	1	1	0.593395	1887.3	1736.4	1934	4.94	1.01	3.78	High	High	High	High	High	High	High	High	High	1
High	Master Protein	A0A0M3JG68	Uncharacterized protein OS=Anisakis simplex PE=4 SV=1	1.066	0.976	0.916	0.69959	0.985777	0.789167	0	18.333	52	4	5	3	125	13.9	5.85	15.81	4	0	1	1	0.999999	365.4	342.9	374.5	6.27	9.81	6.65	High	High	High	High	High	High	High	High	High	1
High	Master Protein	A0A0M3K5V2	Uncharacterized protein OS=Anisakis simplex PE=4 SV=1	0.897	0.976	1.087	0.00346347	0.29473	0.0187206	0	6.959	12	3	3	3	278	31.2	6.8	8.66	3	0	0.904824	1	0.593395	178.8	199.3	183.3	2.01	2.71	1.6	High	High	High	High	High	High	High	High	High	1
High	Master Protein	A0A016U4V9	Uncharacterized protein OS=Ancylostoma ceylanicum GN=Acey_s0058.g2918 PE=4 SV=1	0.975	0.977	1.003	0.999744	0.415999	0.426063	0	63.049	8	16	32	3	2241	260.5	5.39	115.56	16	0	1	1	0.830614	271.2	278.2	277.5	2.94	3.88	10.27	High	High	High	High	High	High	High	High	High	1
High	Master Protein	U1NFY6	Muscle m-line assembly protein unc-89 OS=Ascaris suum GN=ASU_11847 PE=4 SV=1	0.972	0.977	1.005	0.99888	0.913241	0.89451	0	108.166	5	28	54	3	6321	698.5	5.05	203.03	28	27	1	1	0.999999	7017.8	7219	7180.1	5.93	1.21	5.39	High	High	High	High	High	High	High	High	High	1
High	Master Protein	F1KPR5	Talin-1 OS=Ascaris suum PE=2 SV=1	0.902	0.977	1.084	0.129521	0.543758	0.492849	0	106.744	15	25	40	3	2542	277	6.49	145.44	25	0	1	1	0.877411	240.6	266.8	246.2	4.15	2.13	7.2	High	High	High	High	High	High	High	High	High	1
High	Master Protein	A0A0M3K8J6	Uncharacterized protein OS=Anisakis simplex PE=4 SV=1	0.948	0.977	1.031	0.980895	0.985766	0.99963	0	6.767	17	3	4	3	162	18.9	6	14.31	3	0	1	1	0.999999	431.5	455.4	441.9	11.13	3.74	10.04	High	High	High	High	High	High	High	High	High	1
High	Master Protein	A0A0M3JS17	Uncharacterized protein OS=Anisakis simplex PE=4 SV=1	1.119	0.978	0.874	0.00110534	0.998973	0.00114316	0	12.829	6	3	4	3	600	65.7	5.74	12.28	3	0	0.435306	1	0.413196	57	50.9	58.3	3.94	0.85	0.57	High	High	High	High	High	High	High	High	High	1
High	Master Protein	A0A0M3K7F2	Uncharacterized protein OS=Anisakis simplex PE=3 SV=1	1.075	0.978	0.909	0.962043	0.35072	0.2548	0	8.374	11	3	3	3	301	34	7.42	9.63	3	0	1	1	0.721059	248.6	231.2	254.3	5.92	4.65	17.03	High	High	High	High	High	High	High	High	High	1
High	Master Protein	A0A0M3J7M0	Uncharacterized protein OS=Anisakis simplex PE=4 SV=1	0.926	0.979	1.058	0.599215	0.898323	0.3754	0	9.648	38	3	3	3	114	12.6	7.05	9.47	3	0	1	1	0.791664	210.5	227.3	214.9	4.76	7.49	5.29	High	High	High	High	High	High	High	High	High	1
High	Master Protein	A0A0M3JST9	Uncharacterized protein OS=Anisakis simplex PE=4 SV=1	1.072	0.979	0.913	0.204221	0.915311	0.33474	0	9.186	33	3	7	3	90	9.4	11.84	25.95	3	0	1	1	0.779808	1297.1	1209.6	1324.7	5.9	5.51	2.31	High	High	High	High	High	High	High	High	High	1
High	Master Protein	A0A0N4U7I1	Uncharacterized protein OS=Dracunculus medinensis PE=4 SV=1	1.082	0.979	0.905	0.203781	0.986655	0.16723	0	33.071	23	10	18	3	563	66.8	7.23	50.95	10	0	1	1	0.653769	494.5	457.2	505.2	4.64	5.74	4.47	High	High	High	High	High	High	High	High	High	1
High	Master Protein	A0A0R3R0Q8	Uncharacterized protein OS=Brugia timori PE=4 SV=1	0.96	0.979	1.02	0.569815	0.961855	0.72	0	11.336	13	3	6	3	343	39.8	5.86	23.29	3	0	1	1	0.999999	266.2	277.3	271.9	8.68	8.63	2.53	High	High	High	High	High	High	High	High	High	1
High	Master Protein	A0A0M3K1W9	Uncharacterized protein OS=Anisakis simplex PE=4 SV=1	1.005	0.98	0.974	0.976306	0.840526	0.72864	0	7.68	18	3	4	3	261	29.9	5.02	8.66	3	0	1	1	0.999999	101.2	100.7	103.3	13.03	5.46	10.32	High	High	High	High	High	High	High	High	High	1
High	Master Protein	A0A0M3K040	Uncharacterized protein OS=Anisakis simplex PE=4 SV=1	0.927	0.981	1.058	0.624713	0.940898	0.447096	0	12.696	20	3	5	3	245	27	6.3	6.59	3	0	1	1	0.848716	150.9	162.8	153.8	5.48	7.55	8.1	High	High	High	High	High	High	High	High	High	1
High	Master Protein	A0A0M3K367	Uncharacterized protein OS=Anisakis simplex PE=3 SV=1	0.977	0.982	1.004	0.841895	0.90653	0.60767	0	7.261	3	3	3	3	963	108.4	8.32	4.42	3	0	1	1	0.946796	84.8	86.7	86.4	10.66	5.17	14.48	High	High	High	High	High	High	High	High	High	1
High	Master Protein	A0A0N5E3H2	Uncharacterized protein OS=Trichuris muris PE=4 SV=1	0.962	0.983	1.022	0.933814	0.445574	0.63444	0	19.857	37	3	7	3	97	11	9.2	26.39	3	0	1	1	0.966922	538.6	560.1	548.1	4.93	7.23	13.88	High	High	High	High	High	High	High	High	High	1
High	Master Protein	A0A0N4V4G1	Uncharacterized protein OS=Enterobius vermicularis PE=4 SV=1	1.025	0.985	0.96	0.934624	0.43189	0.286872	0	7.002	26	3	4	3	186	21	6.06	11.42	3	0	1	1	0.739273	433.7	423	440.4	2	5.9	10.83	High	High	High	High	High	High	High	High	High	1
High	Master Protein	A0A0B2V9A2	PDZ and LIM domain protein Zasp OS=Toxocara canis GN=Zasp52 PE=4 SV=1	0.989	0.986	0.997	0.983174	0.806994	0.710493	0	18.026	7	4	13	3	733	81.4	7.99	53.61	4	1	1	1	0.999204	1456	1472.6	1476.4	2.2	2.53	11.24	High	High	High	High	High	High	High	High	High	1
High	Master Protein	A0A0B2V9L0	Basement membrane proteoglycan OS=Toxocara canis GN=unc-52 PE=4 SV=1	0.995	0.986	0.991	0.9584	0.683479	0.835422	0	14.786	2	6	11	3	5738	620.7	4.89	39.91	6	0	1	1	0.999999	619.3	622.6	628.2	7.8	3.29	3.1	High	High	High	High	High	High	High	High	High	1
High	Master Protein	A0A0M3JZ30	Uncharacterized protein OS=Anisakis simplex PE=4 SV=1	1.075	0.987	0.918	0.590233	0.511423	0.151043	0	4.681	7	3	3	3	387	43.6	5.31	8.97	3	0	1	1	0.631421	457.9	426	464	6.27	2.73	5.4	High	High	High	High	High	High	High	High	High	1
High	Master Protein	A0A0M3J2F9	Uncharacterized protein OS=Anisakis simplex PE=4 SV=1	0.93	0.988	1.062	0.743102	0.860577	0.972776	0	12.597	24	3	9	3	235	23	4.88	30.91	3	0	1	1	0.999999	1049.7	1128.4	1062.7	37.5	11.79	11.3	High	High	High	High	High	High	High	High	High	1
High	Master Protein	A0A0M3IYC1	Uncharacterized protein OS=Anisakis simplex PE=4 SV=1	0.969	0.989	1.02	0.779477	0.674163	0.980724	0	13.64	4	3	5	3	1073	122.4	7.08	14.19	3	0	1	1	0.999999	51	52.7	51.6	19.31	7.29	6.46	High	High	High	High	High	High	High	High	High	1
High	Master Protein	A0A0M3K119	Uncharacterized protein OS=Anisakis simplex PE=4 SV=1	1.016	0.989	0.973	0.993204	0.629425	0.692584	0	11.475	13	3	3	3	416	47.3	6.23	9.44	3	0	1	1	0.989255	39.9	39.2	40.3	9.42	10.17	5.9	High	High	High	High	High	High	High	High	High	1
High	Master Protein	A0A0M3KCN6	Uncharacterized protein OS=Anisakis simplex PE=3 SV=1	0.952	0.99	1.041	0.684699	0.670667	0.999664	0	35.845	21	6	13	3	493	56.4	7.97	47.48	6	3	1	1	0.999999	993.2	1043.7	1002.9	6.96	6.02	7.94	High	High	High	High	High	High	High	High	High	1
High	Master Protein	A0A0M3K366	Uncharacterized protein OS=Anisakis simplex PE=4 SV=1	0.932	0.99	1.062	0.583138	0.958448	0.438133	0	13.662	26	3	6	3	109	11.9	7.05	20.92	3	0	1	1	0.841933	718.2	770.4	725.3	4.72	10.15	9.57	High	High	High	High	High	High	High	High	High	1
High	Master Protein	A0A0M3JZT4	Uncharacterized protein OS=Anisakis simplex PE=4 SV=1	0.921	0.992	1.078	0.323811	0.918951	0.503213	0	9.619	8	3	3	3	624	68.8	4.68	11.29	3	0	1	1	0.87892	312.7	339.7	315.1	4.74	3.44	6.62	High	High	High	High	High	High	High	High	High	1
High	Master Protein	A0A0B2V3A5	Plastin-2 OS=Toxocara canis GN=Lcp1 PE=4 SV=1	0.991	0.992	1.002	0.849386	0.994309	0.896205	0	33.966	13	7	9	3	790	88.7	6.09	36.43	7	4	1	1	0.999999	852.7	860.9	859.6	2.8	2.23	2.86	High	High	High	High	High	High	High	High	High	1
High	Master Protein	A0A0M3K124	Guanine nucleotide-binding protein subunit gamma OS=Anisakis simplex PE=3 SV=1	0.983	0.993	1.01	0.760694	0.282769	0.619795	0	15.834	44	3	8	3	91	10.4	9.88	36.28	3	0	1	1	0.957264	882.7	897.8	888.5	5.86	2.21	10.06	High	High	High	High	High	High	High	High	High	1
High	Master Protein	A0A0M3JRK1	Uncharacterized protein OS=Anisakis simplex PE=3 SV=1	0.977	0.993	1.017	0.735624	0.931264	0.533286	0	15.169	10	3	6	3	513	58.3	7.09	18.18	3	0	1	1	0.900966	200	204.8	201.4	3.92	3.93	4.63	High	High	High	High	High	High	High	High	High	1
High	Master Protein	A0A0M3JMW2	Uncharacterized protein OS=Anisakis simplex PE=4 SV=1	1.045	0.993	0.951	0.951231	0.45431	0.615168	0	8.505	48	3	3	3	71	7.7	8.72	10.7	3	0	1	1	0.952963	355.8	340.6	358.2	5.08	9.28	14.41	High	High	High	High	High	High	High	High	High	1
High	Master Protein	A0A0B2VIH7	Translational activator GCN1 OS=Toxocara canis GN=GCN1L1 PE=4 SV=1	1.007	0.994	0.987	0.881565	0.943199	0.986692	0	23.48	4	8	10	3	2692	295.6	6.42	35.7	8	0	1	1	0.999999	349.4	346.8	351.4	7.44	4.45	6.86	High	High	High	High	High	High	High	High	High	1
High	Master Protein	A0A044RIV9	Uncharacterized protein OS=Onchocerca volvulus GN=WBGene00248886 PE=4 SV=1	0.978	0.995	1.018	0.421992	0.997644	0.392144	0	5.175	6	3	3	3	375	41.1	8.78	8.84	3	0	1	1	0.801616	296	302.8	297.3	2.1	5.93	4.99	High	High	High	High	High	High	High	High	High	1
High	Master Protein	A0A0M3KDJ8	Uncharacterized protein OS=Anisakis simplex PE=4 SV=1	1.115	0.995	0.893	0.815791	0.847216	0.508524	0	20.784	29	3	6	3	139	15.8	6.18	28.06	3	0	1	1	0.882948	274.2	245.9	275.4	1.61	10.08	18.24	High	High	High	High	High	High	High	High	High	1
High	Master Protein	A0A0B2UY88	Proteasome subunit alpha type OS=Toxocara canis GN=pas-1 PE=3 SV=1	1.014	0.997	0.984	0.972891	0.537569	0.662167	0	68.433	39	8	18	3	246	27.4	7.33	85.62	8	5	1	1	0.975922	1311.4	1293.5	1315.1	6.01	4.57	15.46	High	High	High	High	High	High	High	High	High	1
High	Master Protein	A0A0M3KAD9	Uncharacterized protein OS=Anisakis simplex PE=4 SV=1	1.071	0.997	0.931	0.372825	0.861568	0.196565	0	12.033	18	4	4	3	309	34.5	6.52	14.03	4	1	1	1	0.67514	336.2	314	337.4	1.7	2.61	10.44	High	High	High	High	High	High	High	High	High	1
High	Master Protein	A0A0M3KHP4	Uncharacterized protein OS=Anisakis simplex PE=4 SV=1	1.446	0.998	0.69	0.331145	0.5628	0.0861096	0	10.416	14	3	6	3	222	23.5	4.41	21.76	3	0	1	1	0.610962	949.6	656.7	951.1	24.99	14.09	9.68	High	High	High	High	High	High	High	High	High	1
High	Master Protein	A0A0M3KFX5	Uncharacterized protein OS=Anisakis simplex PE=4 SV=1	0.913	1	1.096	0.995911	0.914572	0.945842	0	10.593	20	3	3	3	321	36.2	6.55	12.92	3	0	1	1	0.999999	198.6	217.5	198.6	14.89	7.3	7.39	High	High	High	High	High	High	High	High	High	1
High	Master Protein	A0A0M3J018	Uncharacterized protein OS=Anisakis simplex PE=4 SV=1	1.043	1.001	0.96	0.810633	0.843841	0.4998	0	8.73	15	3	3	3	238	27.3	8.02	9.67	3	0	1	1	0.878233	113.1	108.4	112.9	6.13	10.24	8.86	High	High	High	High	High	High	High	High	High	1
High	Master Protein	A0A0M3K0B3	Uncharacterized protein OS=Anisakis simplex PE=4 SV=1	1.014	1.003	0.989	0.926542	0.751107	0.541309	0	11.057	25	3	3	3	164	18.5	5.15	11.07	3	0	1	1	0.90651	242	238.6	241.2	9.88	4.9	7.94	High	High	High	High	High	High	High	High	High	1
High	Master Protein	A0A0M3JUD4	Uncharacterized protein OS=Anisakis simplex PE=4 SV=1	0.896	1.005	1.121	0.601303	0.582353	0.183018	0	14.515	20	3	4	3	203	23.5	6.35	15.13	3	0	1	1	0.65885	345.2	385.1	343.4	4.34	8.42	4.48	High	High	High	High	High	High	High	High	High	1
High	Master Protein	A0A0M3J9L6	Uncharacterized protein OS=Anisakis simplex PE=4 SV=1	0.95	1.007	1.061	0.558918	0.965085	0.428505	0	10.454	36	3	5	3	114	13.1	6.16	15.13	3	0	1	1	0.8324	237.2	249.7	235.4	9.35	9.7	11.42	High	High	High	High	High	High	High	High	High	1
High	Master Protein	A0A0M3J6L0	Uncharacterized protein OS=Anisakis simplex PE=4 SV=1	0.986	1.008	1.022	0.931213	0.362367	0.536664	0	26.6	33	5	10	3	228	26.1	8.87	33.47	5	0	1	1	0.902973	434.8	441.2	431.5	5.09	3.72	4.98	High	High	High	High	High	High	High	High	High	1
High	Master Protein	A0A0M3K5E3	Uncharacterized protein OS=Anisakis simplex PE=4 SV=1	0.925	1.01	1.092	0.369344	0.617265	0.109867	0	6.563	14	3	3	3	263	28.7	6.24	5.42	3	0	1	1	0.610962	225.9	244.3	223.6	5.09	2.94	8.81	High	High	High	High	High	High	High	High	High	1
High	Master Protein	A0A0M3K2E4	Uncharacterized protein OS=Anisakis simplex PE=4 SV=1	1.056	1.01	0.956	0.711217	0.507032	0.928977	0	9.9	4	3	3	3	1156	130.6	5.52	9.85	3	0	1	1	0.999999	58.9	55.8	58.4	9.42	3.67	9.23	High	High	High	High	High	High	High	High	High	1
High	Master Protein	F1KR95	Alpha-actinin, sarcomeric OS=Ascaris suum PE=2 SV=1	1.066	1.01	0.947	0.619918	0.998969	0.64438	0	163.361	38	33	67	3	901	104.7	6.71	264.33	33	10	1	1	0.967778	3372.5	3163.5	3339.2	4.2	1.49	11.06	High	High	High	High	High	High	High	High	High	1
High	Master Protein	W2SHI4	Threonyl-tRNA synthetase, cytoplasmic family protein OS=Necator americanus GN=NECAME_01128 PE=3 SV=1	0.967	1.01	1.045	0.730476	0.973117	0.604397	0	15.531	8	5	5	3	690	79.9	6.44	19.17	5	2	1	1	0.946158	446.5	461.9	442.1	5.31	0.72	4.98	High	High	High	High	High	High	High	High	High	1
High	Master Protein	A0A0M3KB03	Uncharacterized protein OS=Anisakis simplex PE=4 SV=1	1.169	1.011	0.865	0.0489929	0.760315	0.0208097	0	15.319	8	3	4	3	547	57.6	6.71	19.87	3	0	1	1	0.593395	645.2	551.9	638	3.15	3.84	6.59	High	High	High	High	High	High	High	High	High	1
High	Master Protein	A0A0D6LU95	Ubiquitin--protein ligase OS=Ancylostoma ceylanicum GN=ANCCEY_09684 PE=3 SV=1	0.977	1.011	1.035	0.998668	0.778291	0.751302	0	20.204	36	3	9	3	147	16.7	7.3	28.74	3	0	1	1	0.999999	703	719.5	695.4	3.36	3.31	5.69	High	High	High	High	High	High	High	High	High	1
High	Master Protein	A0A0M3IZC3	Uncharacterized protein OS=Anisakis simplex PE=3 SV=1	1.049	1.011	0.963	0.802983	0.566909	0.907539	0	16.875	10	4	4	3	577	63.4	5.5	16.33	4	1	1	1	0.999999	433.3	412.9	428.7	1.11	3.84	15.83	High	High	High	High	High	High	High	High	High	1
High	Master Protein	A0A0M3J2G9	Uncharacterized protein OS=Anisakis simplex PE=3 SV=1	0.976	1.012	1.037	0.849351	0.703826	0.410105	0	9.135	17	3	4	3	290	33.5	6.46	14.59	3	0	1	1	0.817916	513.1	525.5	506.8	5.6	4.19	13.92	High	High	High	High	High	High	High	High	High	1
High	Master Protein	A0A0M3K419	Uncharacterized protein OS=Anisakis simplex PE=4 SV=1	0.905	1.012	1.119	0.55033	0.969401	0.683704	0	16.862	11	3	4	3	256	29	9.29	15.91	3	0	1	1	0.988654	301.5	333.3	297.8	4.48	6.55	6.43	High	High	High	High	High	High	High	High	High	1
High	Master Protein	A0A044UIR8	Uncharacterized protein OS=Onchocerca volvulus GN=WBGene00243907 PE=4 SV=1	0.965	1.012	1.048	0.706381	0.884102	0.938712	0	189.05	13	24	99	3	1940	224.1	5.68	390.95	24	2	1	1	0.999999	455	471.4	449.7	10.62	3.9	9.69	High	High	High	High	High	High	High	High	High	1
High	Master Protein	A0A0M3JUS7	Uncharacterized protein OS=Anisakis simplex PE=4 SV=1	1.106	1.012	0.915	0.701918	0.693432	0.291426	0	38.138	33	3	26	3	115	12.9	4.81	66.31	3	0	1	1	0.742964	785.5	710.2	776.5	6.68	5.35	7.26	High	High	High	High	High	High	High	High	High	1
High	Master Protein	A0A0M3J0G5	Uncharacterized protein OS=Anisakis simplex PE=4 SV=1	1.073	1.013	0.944	0.835123	0.939469	0.649211	0	31.348	34	7	11	3	147	16.2	8.84	44.02	7	0	1	1	0.969501	629.6	586.7	621.4	5.59	2.4	10.07	High	High	High	High	High	High	High	High	High	1
High	Master Protein	A0A0M3J225	Uncharacterized protein OS=Anisakis simplex PE=4 SV=1	0.963	1.015	1.054	0.931434	0.980641	0.850409	0	8.955	19	3	3	3	251	29.5	5.01	7.99	3	0	1	1	0.999999	69.5	72.2	68.5	16.23	8.36	18.04	High	High	High	High	High	High	High	High	High	1
High	Master Protein	A0A0N5A8H5	Uncharacterized protein OS=Syphacia muris PE=4 SV=1	1.164	1.016	0.873	0.751872	0.995388	0.801589	0	18.415	48	3	4	3	111	12.9	7.37	16.92	3	0	1	1	0.999999	136	116.9	133.9	7.95	13.67	7.85	High	High	High	High	High	High	High	High	High	1
High	Master Protein	A0A0M3JT50	Uncharacterized protein OS=Anisakis simplex PE=3 SV=1	0.895	1.017	1.136	0.0698689	0.964834	0.0508248	0	6.945	14	3	3	3	353	38.4	9.73	9.71	3	0	1	1	0.593395	236	263.7	232	1.79	5.74	6.34	High	High	High	High	High	High	High	High	High	1
High	Master Protein	A0A0M3KKG4	Uncharacterized protein OS=Anisakis simplex PE=4 SV=1	1.007	1.017	1.011	0.941269	0.953738	0.811151	0	28.242	79	3	11	3	82	9.4	4.92	40.3	3	0	1	1	0.999999	221.1	219.7	217.4	3.88	4.27	7.67	High	High	High	High	High	High	High	High	High	1
High	Master Protein	A0A0M3JZZ0	Uncharacterized protein OS=Anisakis simplex PE=3 SV=1	1.012	1.018	1.006	0.928153	0.999447	0.916068	0	11.83	20	3	5	3	260	30.3	5.12	18.79	3	0	1	1	0.999999	244.1	241.2	239.8	7.16	5.85	16.59	High	High	High	High	High	High	High	High	High	1
High	Master Protein	A0A0M3JSU0	Uncharacterized protein OS=Anisakis simplex PE=4 SV=1	0.964	1.019	1.057	0.94475	0.992521	0.976993	0	7.341	9	3	3	3	594	67.6	6.7	10.88	3	0	1	1	0.999999	347.7	360.7	341.1	2.07	6.02	6.24	High	High	High	High	High	High	High	High	High	1
High	Master Protein	A0A0B2VJK9	Phosphatidylinositol phosphatase PTPRQ OS=Toxocara canis GN=PTPRQ PE=4 SV=1	0.686	1.019	1.485	0.0950235	0.347718	0.0154005	0	35.243	4	12	13	3	3999	449.3	6.33	44.21	12	9	1	1	0.593395	913.5	1330.7	896.2	19.69	6.35	6.22	High	High	High	High	High	High	High	High	High	1
High	Master Protein	A0A0N5AU02	Uncharacterized protein OS=Syphacia muris PE=4 SV=1	0.942	1.019	1.082	0.00908365	0.892848	0.00572728	0	13.939	10	3	5	3	134	15.5	9.66	21.76	3	0	1	1	0.521103	743.6	789.3	729.5	1.81	2.93	1.31	High	High	High	High	High	High	High	High	High	1
High	Master Protein	A0A0M3JMM6	Uncharacterized protein OS=Anisakis simplex PE=4 SV=1	0.906	1.02	1.126	0.7839	0.889027	0.524054	0	13.287	31	3	5	3	105	11.8	5.03	17.97	3	0	1	1	0.89546	307.6	339.7	301.6	6.72	4.74	20.56	High	High	High	High	High	High	High	High	High	1
High	Master Protein	Q0GK34	Peptidyl-prolyl cis-trans isomerase (Fragment) OS=Steinernema carpocapsae PE=2 SV=1	1.022	1.02	0.997	0.996763	0.966674	0.943847	0	51.617	36	4	19	3	170	18.4	8.44	98.06	4	1	1	1	0.999999	1231.8	1204.8	1208.2	8.73	3.99	6.81	High	High	High	High	High	High	High	High	High	1
High	Master Protein	A0A0M3JVV7	Uncharacterized protein OS=Anisakis simplex PE=4 SV=1	0.988	1.021	1.033	0.894951	0.999413	0.908624	0	6.41	3	3	3	3	995	110.4	8.19	10.53	3	0	1	1	0.999999	599.9	607.1	587.8	5.44	1.93	4.3	High	High	High	High	High	High	High	High	High	1
High	Master Protein	A0A0B2VVW7	Myosin-4 OS=Toxocara canis GN=unc-54 PE=4 SV=1	0.96	1.022	1.064	0.934398	0.892817	0.710613	0	384.718	21	44	173	3	1966	225.4	5.64	734.34	44	16	1	1	0.999213	3673.5	3826	3595.1	6.28	3.24	10.72	High	High	High	High	High	High	High	High	High	1
High	Master Protein	A0A0B2VCF7	GTP-binding protein Rheb-like protein 1 OS=Toxocara canis GN=rheb-1 PE=4 SV=1	1.022	1.022	1	0.896782	0.8565	0.611396	0	13.911	26	3	5	3	185	20.9	5.87	17.16	3	0	1	1	0.949726	329.5	322.5	322.6	5.16	5.07	5.44	High	High	High	High	High	High	High	High	High	1
High	Master Protein	A0A0M3K4N1	Uncharacterized protein OS=Anisakis simplex PE=4 SV=1	0.944	1.024	1.085	0.406669	0.73964	0.161295	0	19.258	17	3	8	3	194	22.6	9	28.85	3	0	1	1	0.647035	473.4	501.5	462.1	1.08	4.6	5.18	High	High	High	High	High	High	High	High	High	1
High	Master Protein	J9EVQ4	Fructose-bisphosphate aldolase OS=Wuchereria bancrofti GN=WUBG_07869 PE=3 SV=1	1.134	1.026	0.905	0.296279	0.946013	0.428693	0	67.005	24	9	34	3	363	39.6	7.77	140.88	9	2	1	1	0.8324	2614.4	2304.7	2547.2	9.95	5.27	13.63	High	High	High	High	High	High	High	High	High	1
High	Master Protein	A0A0M3JQ70	Uncharacterized protein OS=Anisakis simplex PE=4 SV=1	1.011	1.026	1.015	0.960757	0.99853	0.974084	0	17.612	40	4	8	3	70	8.5	9.41	29.96	4	0	1	1	0.999999	616.8	610.2	601.1	10.51	3.06	2.39	High	High	High	High	High	High	High	High	High	1
High	Master Protein	A0A0M3K741	Uncharacterized protein OS=Anisakis simplex PE=4 SV=1	0.93	1.026	1.102	0.984973	0.77635	0.683547	0	12.372	12	3	5	3	235	27.6	8.02	15.89	3	0	1	1	0.988654	262.9	282.6	256.3	11.49	4	10.28	High	High	High	High	High	High	High	High	High	1
High	Master Protein	A0A0M3K8G3	Uncharacterized protein OS=Anisakis simplex PE=4 SV=1	1.084	1.027	0.948	0.953765	0.939371	0.998913	0	8.129	17	3	3	3	280	31	5.21	6.54	3	0	1	1	0.999999	60.3	55.7	58.7	12.47	4.55	9.38	High	High	High	High	High	High	High	High	High	1
High	Master Protein	U1MS22	Neutral alpha-glucosidase ab OS=Ascaris suum GN=ASU_01307 PE=3 SV=1	1.037	1.027	0.99	0.748577	0.937445	0.555223	0	8.606	4	3	3	3	914	104.8	6.44	11.7	3	0	1	1	0.916091	390.2	376.2	380.1	6.49	1.4	11.47	High	High	High	High	High	High	High	High	High	1
High	Master Protein	A0A0M3JWE2	Uncharacterized protein OS=Anisakis simplex PE=4 SV=1	1.056	1.028	0.974	0.766172	0.68229	0.987777	0	6.727	13	3	3	3	374	42.1	6.35	6.86	3	0	1	1	0.999999	276.3	261.7	268.7	6.82	4.85	11.02	High	High	High	High	High	High	High	High	High	1
High	Master Protein	A0A0B2VJV3	Titin OS=Toxocara canis GN=sls PE=4 SV=1	0.931	1.028	1.104	0.493996	0.858597	0.268206	0	46.745	7	8	17	3	1474	165.7	5.27	64.97	8	0	1	1	0.730023	156.8	168.4	152.6	9.35	9.62	10.53	High	High	High	High	High	High	High	High	High	1
High	Master Protein	A0A0M3KFP5	Uncharacterized protein OS=Anisakis simplex PE=3 SV=1	0.852	1.029	1.209	0.368392	0.751724	0.148447	0	25.695	41	6	9	3	227	23.9	5.41	35.78	6	0	1	1	0.629558	224.6	263.7	218.2	9.03	2.57	12.88	High	High	High	High	High	High	High	High	High	1
High	Master Protein	A0A0N4UQ91	Galectin OS=Dracunculus medinensis PE=4 SV=1	1.014	1.032	1.018	0.895218	0.999849	0.902237	0	7.926	6	3	5	3	318	36.3	9.29	20.27	3	0	1	1	0.999999	1082.7	1068.1	1049.1	4.69	12.7	11.19	High	High	High	High	High	High	High	High	High	1
High	Master Protein	A0A0M3K336	Uncharacterized protein OS=Anisakis simplex PE=4 SV=1	0.942	1.032	1.095	0.61032	0.426515	0.127256	0	25.353	19	3	15	3	194	21.7	9.69	39.29	3	0	1	1	0.614991	862.9	916.3	836.5	5.08	4.9	2.74	High	High	High	High	High	High	High	High	High	1
High	Master Protein	A0A0M3JXH4	Uncharacterized protein OS=Anisakis simplex PE=4 SV=1	0.872	1.033	1.185	0.782833	0.432685	0.191253	0	18.392	19	3	4	3	254	29.7	8	15.01	3	0	1	1	0.669118	668.6	766.5	647	14.45	5.82	3.36	High	High	High	High	High	High	High	High	High	1
High	Master Protein	A0A0M3JUI7	Signal peptidase complex catalytic subunit SEC11 OS=Anisakis simplex PE=3 SV=1	1.075	1.035	0.963	0.799017	0.99294	0.737017	0	4.691	18	3	3	3	181	20.4	8.63	9.11	3	0	1	1	0.999999	388.2	361.1	375	1.77	6.73	7.93	High	High	High	High	High	High	High	High	High	1
High	Master Protein	A0A0N5AE46	Uncharacterized protein OS=Syphacia muris PE=3 SV=1	0.971	1.035	1.065	0.99837	0.848023	0.873897	0	20.099	19	5	7	3	404	46	6.04	27.13	5	1	1	1	0.999999	271.3	279.3	262.2	8.63	12.37	15.55	High	High	High	High	High	High	High	High	High	1
High	Master Protein	A0A0R3QN28	Uncharacterized protein OS=Brugia timori PE=3 SV=1	0.986	1.036	1.051	0.86159	0.683633	0.405439	0	7.789	29	3	3	3	122	13.6	10.13	9.42	3	0	1	1	0.811977	645.9	655.3	623.2	0.79	3.67	7.03	High	High	High	High	High	High	High	High	High	1
High	Master Protein	A0A0M3IZT4	Uncharacterized protein OS=Anisakis simplex PE=4 SV=1	1.074	1.037	0.966	0.613731	0.799226	0.304167	0	222.97	52	13	70	3	440	47.6	6.67	305.88	13	23	1	1	0.75345	2132.6	1985.8	2055.8	6.04	3.68	11.34	High	High	High	High	High	High	High	High	High	1
High	Master Protein	A0A0M3KCQ8	Uncharacterized protein OS=Anisakis simplex PE=4 SV=1	1.137	1.037	0.912	0.0532668	0.784068	0.125414	0	21.002	29	5	8	3	310	30.4	6.2	34.43	5	2	1	1	0.614178	604.9	532.1	583.3	1.12	7.18	3.86	High	High	High	High	High	High	High	High	High	1
High	Master Protein	F1KR99	Ras GTPase-activating-like protein OS=Ascaris suum PE=2 SV=1	0.959	1.037	1.081	0.974002	0.460399	0.360291	0	27.731	4	5	12	3	1469	169.8	6.01	37.61	5	0	1	1	0.780763	418.9	437	404.1	8.15	2.17	8.57	High	High	High	High	High	High	High	High	High	1
High	Master Protein	A0A0M3JSH8	Uncharacterized protein OS=Anisakis simplex PE=4 SV=1	0.905	1.037	1.146	0.159725	0.527578	0.0382657	0	11.418	12	3	3	3	481	53.2	7.08	8.96	3	0	1	1	0.593395	104	115	100.4	1.88	10.82	4.93	High	High	High	High	High	High	High	High	High	1
High	Master Protein	A0A0M3J7F3	Galectin OS=Anisakis simplex PE=4 SV=1	0.983	1.039	1.057	0.994496	0.775692	0.828508	0	22.245	42	3	6	3	105	12.3	7.52	30.95	3	0	1	1	0.999999	582.3	592.5	560.6	4.53	5.53	18.46	High	High	High	High	High	High	High	High	High	1
High	Master Protein	F1KXH4	Suppressor/enhancer of lin-12 protein 9 OS=Ascaris suum PE=2 SV=1	1.104	1.04	0.942	0.0306163	0.173363	0.40325	0	6.282	14	3	3	3	203	22.9	5.29	11.83	3	0	1	1	0.809014	616.6	558.3	592.6	1.95	4.8	1.6	High	High	High	High	High	High	High	High	High	1
High	Master Protein	A0A0M3KJJ2	Uncharacterized protein OS=Anisakis simplex PE=4 SV=1	0.961	1.041	1.083	0.999995	0.629682	0.62796	0	9.256	26	3	3	3	187	21.7	5.34	11.51	3	0	1	1	0.965018	115.7	120.3	111.1	12.11	9.65	28	High	High	High	High	High	High	High	High	High	1
High	Master Protein	A0A0M3JCB6	Uncharacterized protein OS=Anisakis simplex PE=4 SV=1	0.926	1.042	1.125	0.764136	0.96259	0.895758	0	19.392	38	3	5	3	153	16.4	5.53	20.24	3	0	1	1	0.999999	24.3	26.3	23.3	14.9	15.91	9.38	High	High	High	High	High	High	High	High	High	1
High	Master Protein	A0A0M3JLV2	Uncharacterized protein OS=Anisakis simplex PE=4 SV=1	1.054	1.042	0.988	0.383338	0.37065	0.999525	0	44.791	49	10	17	3	199	23.1	4.88	64.93	10	1	1	1	0.999999	1849	1754	1775.2	0.45	3.17	3.84	High	High	High	High	High	High	High	High	High	1
High	Master Protein	A0A0B2VH09	Threonine--tRNA ligase, cytoplasmic OS=Toxocara canis GN=trs-1 PE=3 SV=1	1.102	1.043	0.946	0.875197	0.994329	0.918411	0	14.533	13	4	4	3	405	46.6	7.52	16.62	4	0	1	1	0.999999	318.7	289.2	305.6	7.95	6.63	7.23	High	High	High	High	High	High	High	High	High	1
High	Master Protein	A0A0N5D7Z7	Uncharacterized protein OS=Thelazia callipaeda PE=3 SV=1	1.101	1.044	0.949	0.495375	0.999418	0.478767	0	76.774	29	10	27	3	506	54.7	8.85	112.57	10	10	1	1	0.871284	2312.2	2100.7	2214.7	10.04	7.79	7.55	High	High	High	High	High	High	High	High	High	1
High	Master Protein	A0A0M3JZA0	Uncharacterized protein OS=Anisakis simplex PE=4 SV=1	0.945	1.044	1.104	0.855583	0.959404	0.708665	0	7.864	15	3	3	3	304	32.8	7.55	9.14	3	0	1	1	0.997964	170	179.9	162.9	3.12	6.06	7.72	High	High	High	High	High	High	High	High	High	1
High	Master Protein	A0A0M3JQ85	Uncharacterized protein OS=Anisakis simplex PE=4 SV=1	0.997	1.047	1.05	0.672539	0.65397	0.251312	0	16.423	64	3	6	3	92	9.7	9.55	19	3	0	1	1	0.717224	175.3	175.8	167.4	6.73	2.69	3.47	High	High	High	High	High	High	High	High	High	1
High	Master Protein	A0A0M3JW43	Peptidyl-prolyl cis-trans isomerase OS=Anisakis simplex PE=4 SV=1	0.987	1.048	1.062	0.89114	0.576281	0.35105	0	23.299	36	4	10	3	121	13.7	8.48	42.51	4	1	1	1	0.780763	542.9	550	518	1.97	0.71	5.56	High	High	High	High	High	High	High	High	High	1
High	Master Protein	A0A0M3KBW7	Uncharacterized protein OS=Anisakis simplex PE=4 SV=1	0.986	1.048	1.062	0.999434	0.867173	0.88189	0	29.8	18	4	6	3	387	44.4	5.49	30.3	4	1	1	1	0.999999	199.4	202.2	190.3	4.96	1.88	7.87	High	High	High	High	High	High	High	High	High	1
High	Master Protein	F1KQV9	Contactin-associated protein OS=Ascaris suum PE=2 SV=1	1.045	1.048	1.003	0.284643	0.783018	0.599885	0	8.269	2	3	8	3	1568	174.2	5.07	27.63	3	0	1	1	0.9438	961.4	920	917.7	2.08	1.39	5.51	High	High	High	High	High	High	High	High	High	1
High	Master Protein	A0A0B2VN83	Sodium/potassium-transporting ATPase subunit alpha OS=Toxocara canis GN=Atpalpha PE=3 SV=1	0.965	1.05	1.089	0.557678	0.159653	0.0409217	0	65.173	13	13	21	3	1010	112.3	5.59	83.02	13	0	1	1	0.593395	323.2	334.9	307.6	1.72	0.56	7.14	High	High	High	High	High	High	High	High	High	1
High	Master Protein	A0A0M3K9L0	Uncharacterized protein OS=Anisakis simplex PE=4 SV=1	0.983	1.05	1.069	0.673047	0.930024	0.868442	0	12.309	6	3	3	3	830	92.8	5.76	10.88	3	0	1	1	0.999999	53	53.9	50.4	15.29	2.46	9.76	High	High	High	High	High	High	High	High	High	1
High	Master Protein	A0A0M3JYD1	Uncharacterized protein OS=Anisakis simplex PE=3 SV=1	1.072	1.051	0.981	0.316316	0.773641	0.659161	0	5.577	7	3	3	3	435	47.9	6.11	10.08	3	0	1	1	0.973815	280.4	261.6	266.7	0.59	4.03	8.09	High	High	High	High	High	High	High	High	High	1
High	Master Protein	A0A0M3JRF8	Uncharacterized protein OS=Anisakis simplex PE=4 SV=1	1.107	1.051	0.949	0.839175	0.906452	0.6045	0	12.856	26	3	4	3	171	19	5.96	13.24	3	0	1	1	0.946158	306.2	276.6	291.3	8.87	5.48	7.16	High	High	High	High	High	High	High	High	High	1
High	Master Protein	F1KVN7	LIM domain and actin-binding protein 1 OS=Ascaris suum PE=2 SV=1	1.148	1.051	0.916	0.225944	0.742417	0.5375	0	8.457	4	3	3	3	835	94.7	5.11	12.49	3	0	1	1	0.90363	539.4	470	513.2	7.37	3.52	7.88	High	High	High	High	High	High	High	High	High	1
High	Master Protein	A0A0M3K7V6	Uncharacterized protein OS=Anisakis simplex PE=4 SV=1	1.008	1.052	1.044	0.950142	0.938366	0.9993	0	19.644	10	3	5	3	426	48	8.51	20.75	3	0	1	1	0.999999	392.1	388.9	372.5	2.29	4.76	12.25	High	High	High	High	High	High	High	High	High	1
High	Master Protein	A0A0M3JYU9	Uncharacterized protein OS=Anisakis simplex PE=4 SV=1	1.1	1.052	0.956	0.681261	0.977931	0.793393	0	10.524	9	3	3	3	497	54.1	8.65	9.73	3	0	1	1	0.999999	116.7	106.1	110.9	9.42	10.25	7.36	High	High	High	High	High	High	High	High	High	1
High	Master Protein	A0A0M3K0Z8	Uncharacterized protein OS=Anisakis simplex PE=4 SV=1	0.833	1.053	1.263	0.655219	0.473155	0.159115	0	61.982	32	6	26	3	157	18	7.24	110.56	6	0	1	1	0.642254	689.7	827.5	655	9.05	11.21	15.44	High	High	High	High	High	High	High	High	High	1
High	Master Protein	A0A0M3JXT7	Uncharacterized protein OS=Anisakis simplex PE=4 SV=1	1.254	1.053	0.84	0.169381	0.80188	0.0745461	0	10.133	10	3	3	3	351	37.5	6.21	10.25	3	0	1	1	0.595226	656.2	523.4	623.2	12.55	2.46	9.47	High	High	High	High	High	High	High	High	High	1
High	Master Protein	A0A0M3K4L7	Uncharacterized protein OS=Anisakis simplex PE=4 SV=1	1.026	1.055	1.028	0.575629	0.502465	0.989832	0	10.786	23	3	7	3	172	18.9	7.61	22.62	3	0	1	1	0.999999	1419	1383.2	1345.4	6.07	6.33	4.27	High	High	High	High	High	High	High	High	High	1
High	Master Protein	A0A0M3JFN8	Uncharacterized protein OS=Anisakis simplex PE=4 SV=1	1.06	1.056	0.997	0.89433	0.626692	0.872014	0	32.342	30	4	8	3	185	18.9	11.53	35.05	4	0	1	1	0.999999	818.6	772.4	775	4.83	3.89	5.3	High	High	High	High	High	High	High	High	High	1
High	Master Protein	F1KU54	Dimethylglycine dehydrogenase OS=Ascaris suum PE=2 SV=1	0.984	1.056	1.073	0.908793	0.474615	0.293745	0	53.588	18	13	24	3	833	92.8	6.96	89.7	13	0	1	1	0.745983	316.7	321.8	299.9	3.78	6.41	12.33	High	High	High	High	High	High	High	High	High	1
High	Master Protein	P11141	Heat shock 70 kDa protein F, mitochondrial OS=Caenorhabditis elegans GN=hsp-6 PE=1 SV=2	1.054	1.056	1.002	0.806557	0.795485	0.999759	0	33.739	7	4	14	3	657	70.8	6.2	51.1	4	0	1	1	0.999999	701.2	665.2	663.9	1.85	6.81	4.78	High	High	High	High	High	High	High	High	High	1
High	Master Protein	A0A0M3JGN4	Uncharacterized protein OS=Anisakis simplex PE=4 SV=1	0.988	1.056	1.068	0.993778	0.329676	0.290249	0	16.612	20	3	8	3	123	14.3	4.91	30.97	3	0	1	1	0.74137	842.3	852.2	797.7	3.88	3.56	10.83	High	High	High	High	High	High	High	High	High	1
High	Master Protein	A0A0B2VB65	Eukaryotic peptide chain release factor GTP-binding subunit ERF3A OS=Toxocara canis GN=GSPT1 PE=4 SV=1	1.033	1.057	1.024	0.999773	0.972892	0.967865	0	22.742	10	5	5	3	751	83.5	5.4	22.01	5	2	1	1	0.999999	241.7	234	228.6	9.11	4.12	9.97	High	High	High	High	High	High	High	High	High	1
High	Master Protein	A0A0M3JJ74	Uncharacterized protein OS=Anisakis simplex PE=4 SV=1	1.012	1.057	1.044	0.995202	0.99394	0.999926	0	7.604	30	3	4	3	112	13	8.62	14.6	3	0	1	1	0.999999	303.4	299.8	287.2	3.96	3.15	9.07	High	High	High	High	High	High	High	High	High	1
High	Master Protein	A0A0B2VUR0	2,3-bisphosphoglycerate-independent phosphoglycerate mutase OS=Toxocara canis GN=gpmI PE=3 SV=1	1.053	1.058	1.005	0.587956	0.41237	0.938228	0	35.59	17	8	16	3	579	63.9	7.56	63.41	8	2	1	1	0.999999	1341	1273	1266.9	3.51	4.2	9.83	High	High	High	High	High	High	High	High	High	1
High	Master Protein	A0A0B2VH61	Putative 26S protease regulatory subunit 10B OS=Toxocara canis GN=rpt-4 PE=3 SV=1	0.98	1.058	1.079	0.826866	0.679029	0.370818	0	51.446	36	13	21	3	400	45.3	7.72	73.7	13	10	1	1	0.789128	1941.2	1980	1835.6	2.38	2.33	12.3	High	High	High	High	High	High	High	High	High	1
High	Master Protein	A0A0M3K4U2	Uncharacterized protein OS=Anisakis simplex PE=3 SV=1	0.814	1.059	1.301	0.22067	0.337298	0.0319652	0	13.295	19	3	4	3	335	36.8	9.64	15.77	3	0	1	1	0.593395	156.9	192.7	148.1	7.23	7.66	16.35	High	High	High	High	High	High	High	High	High	1
High	Master Protein	A0A0M3JK21	Uncharacterized protein OS=Anisakis simplex PE=4 SV=1	1.03	1.059	1.028	0.981257	0.32916	0.407708	0	30.475	52	4	10	3	84	9.4	7.42	45.29	4	1	1	1	0.81412	1148.2	1114.7	1084	3.57	2.42	10.11	High	High	High	High	High	High	High	High	High	1
High	Master Protein	A0A0M3JJ69	Uncharacterized protein OS=Anisakis simplex PE=4 SV=1	1.077	1.059	0.983	0.367806	0.998353	0.391548	0	40.894	63	3	11	3	68	7.3	9.82	59.06	3	0	1	1	0.801222	1630.6	1513.9	1539.6	4.4	1.35	8.37	High	High	High	High	High	High	High	High	High	1
High	Master Protein	A0A0M3K826	Thioredoxin OS=Anisakis simplex PE=3 SV=1	1.101	1.059	0.962	0.840468	0.964553	0.701678	0	7.227	35	3	5	3	106	11.8	4.56	16.88	3	0	1	1	0.991941	773.3	702.4	730.5	9.22	4.31	4.8	High	High	High	High	High	High	High	High	High	1
High	Master Protein	F1L3T9	Glutamate dehydrogenase OS=Ascaris suum PE=2 SV=1	0.918	1.06	1.154	0.882055	0.905457	0.654093	0	55.214	18	9	42	3	503	55.2	7.42	158.64	9	1	1	1	0.972489	362.9	395.3	342.5	8.85	6.33	11.62	High	High	High	High	High	High	High	High	High	1
High	Master Protein	A0A0M3J1J8	Uncharacterized protein OS=Anisakis simplex PE=4 SV=1	1.045	1.061	1.015	0.939411	0.727497	0.899502	0	6.839	5	3	4	3	385	42.7	6	16.19	3	0	1	1	0.999999	545.8	522.3	514.5	4.51	4.44	12.46	High	High	High	High	High	High	High	High	High	1
High	Master Protein	A0A0M3J4M2	Uncharacterized protein OS=Anisakis simplex PE=3 SV=1	1.033	1.062	1.028	0.967114	0.996577	0.984584	0	10.494	34	3	3	3	168	18.8	5.4	6.62	3	0	1	1	0.999999	59.6	57.7	56.1	5.14	0.16	9.18	High	High	High	High	High	High	High	High	High	1
High	Master Protein	A0A0M3JJS1	Uncharacterized protein OS=Anisakis simplex PE=4 SV=1	0.977	1.062	1.087	0.987207	0.890536	0.948793	0	6.28	39	3	3	3	88	9.6	8.53	8.99	3	0	1	1	0.999999	448	458.6	422	3.61	3.22	12.28	High	High	High	High	High	High	High	High	High	1
High	Master Protein	A0A0M3KDT0	Uncharacterized protein OS=Anisakis simplex PE=4 SV=1	1.091	1.063	0.974	0.843045	0.790262	0.994276	0	10.333	8	3	4	3	593	66	9.95	15.1	3	0	1	1	0.999999	124.2	113.9	116.9	12.56	10.14	10.53	High	High	High	High	High	High	High	High	High	1
High	Master Protein	A0A0M3J4U9	Uncharacterized protein OS=Anisakis simplex PE=4 SV=1	1.11	1.064	0.959	0.880579	0.903674	0.998441	0	19.797	27	3	5	3	197	22.5	8.38	22.18	3	0	1	1	0.999999	224.8	202.6	211.3	8.24	6.09	8.42	High	High	High	High	High	High	High	High	High	1
High	Master Protein	A0A0M3KEJ3	Uncharacterized protein OS=Anisakis simplex PE=3 SV=1	1.038	1.066	1.027	0.759519	0.899036	0.958026	0	29.033	49	3	18	3	98	11.1	5.48	66.09	3	0	1	1	0.999999	1232.6	1187.3	1156.1	3.61	2.21	7.05	High	High	High	High	High	High	High	High	High	1
High	Master Protein	A0A0M3K8S9	Uncharacterized protein OS=Anisakis simplex PE=4 SV=1	1.005	1.066	1.061	0.992815	0.202119	0.233236	0	8.378	32	3	4	3	105	12.3	8.9	15.06	3	0	1	1	0.70101	449.4	447.2	421.7	3.53	4.35	11.02	High	High	High	High	High	High	High	High	High	1
High	Master Protein	A0A0M3JWG1	Uncharacterized protein OS=Anisakis simplex PE=4 SV=1	1.168	1.066	0.912	0.397289	0.98522	0.475814	0	14.216	33	3	6	3	135	15	5.33	24.36	3	0	1	1	0.868426	535.1	458.1	502.1	13.03	8.9	10.82	High	High	High	High	High	High	High	High	High	1
High	Master Protein	A0A0M3JSE4	Uncharacterized protein OS=Anisakis simplex PE=4 SV=1	0.981	1.066	1.087	0.456	0.289949	0.0579042	0	23.52	36	4	6	3	191	21.2	6.55	25.37	4	0	1	1	0.593395	322.2	328.6	302.4	4.82	1.89	4.03	High	High	High	High	High	High	High	High	High	1
High	Master Protein	A0A0M3K1F7	Uncharacterized protein OS=Anisakis simplex PE=3 SV=1	1.028	1.067	1.038	0.985647	0.775431	0.858913	0	7.999	16	3	4	3	209	24.2	6.68	11.87	3	0	1	1	0.999999	254.9	247.9	238.9	8.73	2.49	5.86	High	High	High	High	High	High	High	High	High	1
High	Master Protein	A0A0B2VKT8	Uncharacterized protein OS=Toxocara canis GN=Tcan_12429 PE=3 SV=1	1.035	1.067	1.03	0.881537	0.546837	0.815347	0	15.279	8	5	7	3	707	77.3	8.56	21.26	5	2	1	1	0.999999	820.5	792.6	769.2	2.66	2.19	7.56	High	High	High	High	High	High	High	High	High	1
High	Master Protein	A0A0M3JKK1	Uncharacterized protein OS=Anisakis simplex PE=4 SV=1	1.02	1.069	1.048	0.977569	0.93417	0.987655	0	12.703	57	3	7	3	67	7.6	8.31	24.06	3	0	1	1	0.999999	645.4	632.7	603.7	10.85	7.92	4.25	High	High	High	High	High	High	High	High	High	1
High	Master Protein	F1KVB0	Adenylosuccinate lyase OS=Ascaris suum PE=2 SV=1	1.052	1.069	1.016	0.937316	0.740958	0.911917	0	17.071	14	5	6	3	480	54.4	6.9	21.91	5	0	1	1	0.999999	283.4	269.5	265.2	8.94	3.43	7.98	High	High	High	High	High	High	High	High	High	1
High	Master Protein	A0A0M3K6Y0	Uncharacterized protein OS=Anisakis simplex PE=4 SV=1	1.114	1.069	0.96	0.372437	0.624525	0.875358	0	8.876	14	3	3	3	292	29.6	6.1	10.93	3	0	1	1	0.999999	152.3	136.8	142.6	12.53	15.69	4.67	High	High	High	High	High	High	High	High	High	1
High	Master Protein	A0A0M3JUU4	Protein-serine/threonine phosphatase OS=Anisakis simplex PE=4 SV=1	0.963	1.071	1.113	0.817475	0.789512	0.453423	0	33.597	37	6	15	3	289	32.6	6.67	45.43	6	0	1	1	0.851352	183.6	190.8	171.5	6.49	7.26	5.13	High	High	High	High	High	High	High	High	High	1
High	Master Protein	A0A0M3JTR8	Uncharacterized protein OS=Anisakis simplex PE=4 SV=1	1.071	1.073	1.002	0.741042	0.887792	0.95587	0	9.535	7	3	4	3	685	76.5	6.99	8.76	3	0	1	1	0.999999	70.4	65.7	65.6	5.81	9.56	12.23	High	High	High	High	High	High	High	High	High	1
High	Master Protein	A0A0M3J648	Uncharacterized protein OS=Anisakis simplex PE=4 SV=1	1.097	1.074	0.978	0.584223	0.708248	0.973884	0	15.765	22	3	5	3	219	25.1	7.24	20.75	3	0	1	1	0.999999	677.2	617	630.7	9.44	4.44	5.93	High	High	High	High	High	High	High	High	High	1
High	Master Protein	A0A0M3J2H8	Uncharacterized protein OS=Anisakis simplex PE=4 SV=1	0.949	1.075	1.132	0.770462	0.384919	0.162768	0	12.329	22	3	4	3	219	25.2	8.54	16.38	3	0	1	1	0.650233	460.8	485.3	428.7	2.38	2.11	12.47	High	High	High	High	High	High	High	High	High	1
High	Master Protein	A0A0M3K3A1	Uncharacterized protein OS=Anisakis simplex PE=4 SV=1	0.935	1.076	1.15	0.504289	0.224395	0.05035	0	21.713	11	3	5	3	627	68.5	9.01	17.01	3	0	1	1	0.593395	96.6	103.3	89.8	3.59	2.26	8.83	High	High	High	High	High	High	High	High	High	1
High	Master Protein	A0A0M3KBB7	Uncharacterized protein OS=Anisakis simplex PE=4 SV=1	0.977	1.076	1.101	0.784278	0.920179	0.565124	0	18.785	11	3	6	3	276	31.6	8.27	21.04	3	0	1	1	0.922398	232.9	238.3	216.5	5.23	0.33	12.97	High	High	High	High	High	High	High	High	High	1
High	Master Protein	A0A0M3JZL3	Uncharacterized protein OS=Anisakis simplex PE=4 SV=1	1.091	1.077	0.987	0.7824	0.599636	0.943825	0	10.673	11	3	4	3	354	39.7	7.5	10.99	3	0	1	1	0.999999	258.9	237.2	240.4	6.26	3.7	12.63	High	High	High	High	High	High	High	High	High	1
High	Master Protein	A0A0M3KGA6	Uncharacterized protein OS=Anisakis simplex PE=3 SV=1	1.001	1.08	1.079	0.982116	0.374152	0.45785	0	22.193	33	4	10	3	152	17	5.9	38.72	4	0	1	1	0.854251	843.1	842.5	780.5	3.8	9.14	7.15	High	High	High	High	High	High	High	High	High	1
High	Master Protein	A0A0M3JB53	Uncharacterized protein OS=Anisakis simplex PE=4 SV=1	0.797	1.08	1.355	0.37592	0.339272	0.0549844	0	18.586	47	7	18	3	85	9.9	9	69.86	7	0	1	1	0.593395	562.2	705.6	520.7	11.99	17.3	14.87	High	High	High	High	High	High	High	High	High	1
High	Master Protein	A0A0M3JZR2	Uncharacterized protein OS=Anisakis simplex PE=4 SV=1	1.008	1.082	1.073	0.816965	0.896344	0.566912	0	9.663	10	3	3	3	621	69.4	6.04	8.33	3	0	1	1	0.923366	84	83.3	77.6	13.03	8.68	2.8	High	High	High	High	High	High	High	High	High	1
High	Master Protein	A0A044V9H9	Uncharacterized protein OS=Onchocerca volvulus GN=WBGene00246049 PE=4 SV=1	0.586	1.083	1.847	0.121707	0.348081	0.019147	0	20.806	2	6	6	3	4190	476.8	5.77	19.09	6	0	1	1	0.593395	205.4	350.4	189.7	27.09	12.2	12.72	High	High	High	High	High	High	High	High	High	1
High	Master Protein	A0A0M3J6Q7	Uncharacterized protein OS=Anisakis simplex PE=4 SV=1	0.977	1.083	1.109	0.9875	0.209101	0.172752	0	13.667	21	3	6	3	193	22.4	9.61	23.38	3	0	1	1	0.656145	991.9	1015.7	916.2	6.97	4.66	1.98	High	High	High	High	High	High	High	High	High	1
High	Master Protein	A0A0N5CKC9	Uncharacterized protein OS=Thelazia callipaeda PE=4 SV=1	0.955	1.083	1.133	0.877148	0.44037	0.246709	0	32.36	15	7	14	3	504	57.3	6.76	52.8	7	0	1	1	0.713947	1141.6	1194.9	1054.6	2.08	0.99	18.25	High	High	High	High	High	High	High	High	High	1
High	Master Protein	A0A0M3KH89	Uncharacterized protein OS=Anisakis simplex PE=4 SV=1	1.006	1.085	1.078	0.95184	0.914935	0.769517	0	10.601	27	3	3	3	117	13.6	9.57	13.64	3	0	1	1	0.999999	151.2	150.2	139.3	12.33	15.19	2.87	High	High	High	High	High	High	High	High	High	1
High	Master Protein	A0A0M3I5P1	Uncharacterized protein OS=Ascaris lumbricoides PE=3 SV=1	1.076	1.085	1.008	0.927941	0.807598	0.962691	0	22.024	14	7	10	3	686	77.6	7.43	35.86	7	0	1	1	0.999999	368.9	342.9	340	10.99	0.65	8.04	High	High	High	High	High	High	High	High	High	1
High	Master Protein	A0A0M3KHE8	Uncharacterized protein OS=Anisakis simplex PE=4 SV=1	0.96	1.087	1.132	0.775945	0.70141	0.347092	0	10.941	22	3	4	3	214	24.6	5.05	14.21	3	0	1	1	0.780763	270.7	281.9	249	6.83	4.77	15.5	High	High	High	High	High	High	High	High	High	1
High	Master Protein	A0A0M3J168	Uncharacterized protein OS=Anisakis simplex PE=4 SV=1	0.885	1.088	1.23	0.223357	0.493188	0.0488152	0	7.808	10	3	3	3	424	47.5	8.97	10.08	3	0	1	1	0.593395	119.5	135.1	109.9	4.44	6.58	11.21	High	High	High	High	High	High	High	High	High	1
High	Master Protein	F1LCE5	NADH dehydrogenase ubiquinone 1 alpha subcomplex subunit 10 (Fragment) OS=Ascaris suum PE=2 SV=1	0.956	1.09	1.14	0.872492	0.461249	0.25684	0	17.352	23	4	7	3	336	40.2	6.07	24.24	4	0	1	1	0.722905	375.4	392.7	344.4	2.68	12.44	7.89	High	High	High	High	High	High	High	High	High	1
High	Master Protein	A0A0N5AA81	Uncharacterized protein OS=Syphacia muris PE=4 SV=1	0.885	1.091	1.234	0.269561	0.392567	0.0455115	0	10.154	7	4	6	3	700	79.5	9.23	20.03	4	0	1	1	0.593395	798.1	902.3	731.4	7.1	4.3	10.25	High	High	High	High	High	High	High	High	High	1
High	Master Protein	A0A0M3KG74	Uncharacterized protein OS=Anisakis simplex PE=4 SV=1	1.003	1.091	1.088	0.962012	0.707032	0.557545	0	14.448	14	3	4	3	308	34.3	8.65	15.02	3	0	1	1	0.917965	422	420.8	386.9	5.34	5.91	10.71	High	High	High	High	High	High	High	High	High	1
High	Master Protein	A0A0M3JVR1	Uncharacterized protein OS=Anisakis simplex PE=4 SV=1	1.212	1.091	0.9	0.43425	0.966186	0.563269	0	8.7	6	3	3	3	598	64.5	5.08	9.87	3	0	1	1	0.92065	272.4	224.7	249.7	7.9	14.28	10.25	High	High	High	High	High	High	High	High	High	1
High	Master Protein	A0A0M3JCY2	Uncharacterized protein OS=Anisakis simplex PE=4 SV=1	0.992	1.092	1.101	0.833648	0.699165	0.392103	0	32.786	61	5	13	3	178	20.1	5.25	46.43	5	2	1	1	0.801616	404.4	407.6	370.2	5.24	2.02	10.73	High	High	High	High	High	High	High	High	High	1
High	Master Protein	A0A0M3K487	Uncharacterized protein OS=Anisakis simplex PE=4 SV=1	0.965	1.093	1.133	0.981579	0.996427	0.962397	0	12.566	13	3	3	3	223	25.3	9.5	10.75	3	0	1	1	0.999999	60.1	62.3	55	7.47	10.39	12.97	High	High	High	High	High	High	High	High	High	1
High	Master Protein	F1KYX7	UTP--glucose-1-phosphate uridylyltransferase OS=Ascaris suum GN=ASU_10336 PE=2 SV=1	0.98	1.094	1.116	0.909314	0.517069	0.324658	0	69.223	28	13	26	3	519	58.8	7.33	102	13	11	1	1	0.773012	2360.8	2408.4	2157.1	3.01	1.47	18.43	High	High	High	High	High	High	High	High	High	1
High	Master Protein	A0A0M3KFV9	Uncharacterized protein OS=Anisakis simplex PE=4 SV=1	0.916	1.096	1.197	0.180901	0.281842	0.0223089	0	10.884	25	3	6	3	137	15.8	10.74	23.97	3	0	1	1	0.593395	1472.2	1607.4	1342.8	3.47	1.33	8.9	High	High	High	High	High	High	High	High	High	1
High	Master Protein	A0A0B2VBB7	cGMP-dependent protein kinase egl-4 (Fragment) OS=Toxocara canis GN=egl-4 PE=4 SV=1	0.927	1.1	1.186	0.714853	0.442698	0.168122	0	35.702	21	12	16	3	729	82.2	7.4	56.45	12	9	1	1	0.653769	1680.5	1812.1	1527.7	1.46	1.26	17.73	High	High	High	High	High	High	High	High	High	1
High	Master Protein	A0A0M3HRU4	Uncharacterized protein OS=Ascaris lumbricoides PE=4 SV=1	1.006	1.1	1.094	0.992122	0.262934	0.226694	0	8.714	8	3	3	3	373	42.1	6.62	10.06	3	0	1	1	0.697278	429.2	426.7	390.1	8.75	5.21	11.49	High	High	High	High	High	High	High	High	High	1
High	Master Protein	A0A0B2VVT1	Mitochondrial import inner membrane translocase subunit tim-8 OS=Toxocara canis GN=tim-8 PE=4 SV=1	1.041	1.102	1.058	0.995546	0.8086	0.760109	0	9.152	41	3	3	3	88	10.2	7.37	11.94	3	0	1	1	0.999999	219.8	211.1	199.5	3.91	6.14	9.42	High	High	High	High	High	High	High	High	High	1
High	Master Protein	A0A0M3HX47	Uncharacterized protein OS=Ascaris lumbricoides PE=4 SV=1	1.089	1.104	1.014	0.58112	0.525148	0.994169	0	4.811	7	3	4	3	417	47.1	7.5	14.28	3	0	1	1	0.999999	513.1	471.1	464.7	1.31	8.23	7.17	High	High	High	High	High	High	High	High	High	1
High	Master Protein	U1MH21	Citrate synthase OS=Ascaris suum GN=ASU_06604 PE=3 SV=1	1.025	1.104	1.077	0.999008	0.195752	0.185536	0	16.342	11	4	4	3	494	55	8.56	15.41	4	1	1	1	0.663086	369.1	360	334.3	4.72	6.12	3.26	High	High	High	High	High	High	High	High	High	1
High	Master Protein	U1NF71	T-complex protein 1 subunit alpha OS=Ascaris suum GN=ASU_12195 PE=3 SV=1	1.001	1.104	1.103	0.920898	0.321213	0.199015	0	44.253	22	10	19	3	554	59.7	6.02	73.48	10	7	1	1	0.67887	3098.9	3095.8	2807	3.52	0.93	10.16	High	High	High	High	High	High	High	High	High	1
High	Master Protein	A0A0N4UW82	Uncharacterized protein OS=Enterobius vermicularis PE=3 SV=1	0.962	1.104	1.147	0.707993	0.898814	0.465311	0	37.145	14	4	15	3	312	34.4	9.86	62.28	4	1	1	1	0.860324	912.2	948.1	826.6	6.37	3.61	19.68	High	High	High	High	High	High	High	High	High	1
High	Master Protein	A0A0M3IZY4	Uncharacterized protein OS=Anisakis simplex PE=4 SV=1	0.877	1.106	1.261	0.550771	0.259094	0.0648197	0	18.352	54	3	8	3	125	14.1	5.06	20.21	3	0	1	1	0.593395	204.4	233.1	184.8	5.06	11.21	10.92	High	High	High	High	High	High	High	High	High	1
High	Master Protein	A0A0M3JQV4	Uncharacterized protein OS=Anisakis simplex PE=4 SV=1	1.01	1.109	1.097	0.967285	0.999624	0.960181	0	10.773	4	3	3	3	1239	141.6	5.38	8.35	3	0	1	1	0.999999	53.8	53.3	48.6	6.72	10.18	30.65	High	High	High	High	High	High	High	High	High	1
High	Master Protein	E1FWI0	50S ribosomal protein L34e OS=Loa loa GN=LOAG_05257 PE=4 SV=1	0.947	1.11	1.173	0.643965	0.233026	0.0718022	0	8.669	16	3	7	3	114	13	11.47	26.35	3	0	1	1	0.593395	2191.5	2315.3	1973.6	3.15	1	13.28	High	High	High	High	High	High	High	High	High	1
High	Master Protein	A0A0M3KA02	Uncharacterized protein OS=Anisakis simplex PE=4 SV=1	1.112	1.11	0.998	0.899853	0.805459	0.978963	0	6.455	7	3	3	3	429	46.8	5.02	9.33	3	0	1	1	0.999999	561.3	504.8	505.7	9.06	9.3	12.97	High	High	High	High	High	High	High	High	High	1
High	Master Protein	F1KSL6	ATP-dependent 6-phosphofructokinase OS=Ascaris suum GN=ASU_03095 PE=2 SV=1	1.022	1.11	1.086	0.945242	0.369277	0.523727	0	89.028	23	13	32	3	824	90	7.3	128.64	13	11	1	1	0.895212	2788.8	2729.6	2513.2	4.32	5.7	15.93	High	High	High	High	High	High	High	High	High	1
High	Master Protein	A0A0M3IYI7	Uncharacterized protein OS=Anisakis simplex PE=3 SV=1	1.069	1.112	1.04	0.718822	0.114002	0.309549	0	13.534	7	3	3	3	802	90.2	6.67	13.18	3	0	1	1	0.762059	307.3	287.4	276.4	1.89	5.5	8.06	High	High	High	High	High	High	High	High	High	1
High	Master Protein	A0A0M3JRB4	Uncharacterized protein OS=Anisakis simplex PE=4 SV=1	0.96	1.112	1.158	0.88287	0.285687	0.156679	0	12.698	23	3	5	3	164	19.2	9.8	20.64	3	0	1	1	0.63602	607.9	633.2	546.8	3.17	5.49	12.47	High	High	High	High	High	High	High	High	High	1
High	Master Protein	A0A0M3J280	Uncharacterized protein OS=Anisakis simplex PE=4 SV=1	0.925	1.112	1.201	0.732715	0.688162	0.30777	0	15.802	14	3	4	3	389	44.8	7.47	12.13	3	0	1	1	0.758743	151.2	163.4	136	3.57	3.45	18.5	High	High	High	High	High	High	High	High	High	1
High	Master Protein	F1KT06	10-formyltetrahydrofolate dehydrogenase OS=Ascaris suum PE=2 SV=1	0.925	1.113	1.204	0.950274	0.480315	0.341205	0	90.293	22	19	42	3	908	100.3	6.34	151.42	19	17	1	1	0.780763	5617.2	6074	5045.3	6.76	7.13	20.66	High	High	High	High	High	High	High	High	High	1
High	Master Protein	A0A0M3KJW0	Uncharacterized protein OS=Anisakis simplex PE=4 SV=1	0.962	1.113	1.156	0.879564	0.129451	0.069671	0	15.737	38	3	4	3	101	11.1	9.76	17.02	3	0	1	1	0.593395	448.4	465.9	402.9	0.37	3.66	15.88	High	High	High	High	High	High	High	High	High	1
High	Master Protein	A0A0M3JS34	Peptidyl-prolyl cis-trans isomerase OS=Anisakis simplex PE=4 SV=1	1.133	1.113	0.982	0.0770313	0.175577	0.800658	0	8.293	12	3	4	3	270	30.3	6.13	13.42	3	0	1	1	0.999999	566	499.6	508.6	3	7.41	5	High	High	High	High	High	High	High	High	High	1
High	Master Protein	A0A0M3KE35	Uncharacterized protein OS=Anisakis simplex PE=4 SV=1	1.138	1.118	0.982	0.267907	0.693415	0.662655	0	10.411	35	3	3	3	154	17.5	9.22	10.38	3	0	1	1	0.976587	118.1	103.8	105.7	11.91	17.19	4.33	High	High	High	High	High	High	High	High	High	1
High	Master Protein	F1L7B7	6-phosphofructo-2-kinase/fructose-2, 6-biphosphatase (Fragment) OS=Ascaris suum PE=2 SV=1	0.963	1.119	1.161	0.775769	0.724929	0.364183	0	19.977	16	5	6	3	469	53.7	6.6	17.82	5	2	1	1	0.783987	105.5	109.5	94.3	6.76	1.88	16.72	High	High	High	High	High	High	High	High	High	1
High	Master Protein	A0A0M3JGU7	Uncharacterized protein OS=Anisakis simplex PE=4 SV=1	1.037	1.12	1.08	0.998361	0.752225	0.721735	0	23.566	39	3	6	3	111	12.6	8.13	30.9	3	0	1	1	0.999999	685.6	661.2	612.2	5.17	6.67	13.06	High	High	High	High	High	High	High	High	High	1
High	Master Protein	A0A0M3JJA1	Uncharacterized protein OS=Anisakis simplex PE=4 SV=1	1.09	1.122	1.03	0.489243	0.548515	0.993076	0	18.054	43	4	12	3	124	13.8	6.9	41.36	4	0	1	1	0.999999	631.7	579.7	562.9	5.83	9.8	9.73	High	High	High	High	High	High	High	High	High	1
High	Master Protein	A0A0M3K507	Uncharacterized protein OS=Anisakis simplex PE=4 SV=1	0.979	1.122	1.146	0.354404	0.120771	0.0193512	0	15.824	20	3	5	3	252	28.5	7.43	24.26	3	0	1	1	0.593395	353.4	361	315.1	4.57	2.42	5.93	High	High	High	High	High	High	High	High	High	1
High	Master Protein	A0A0M3K755	Uncharacterized protein OS=Anisakis simplex PE=3 SV=1	1.062	1.123	1.057	0.958679	0.349196	0.476239	0	13.855	16	4	7	3	323	36.5	4.82	20	4	1	1	1	0.869142	651.4	613.3	580	5.02	6.33	10.11	High	High	High	High	High	High	High	High	High	1
High	Master Protein	A0A0M3JAW8	Uncharacterized protein OS=Anisakis simplex PE=4 SV=1	0.98	1.124	1.147	0.957847	0.966555	0.999457	0	15.836	44	3	8	3	85	9.6	9.58	23.17	3	0	1	1	0.999999	1085.8	1108.2	966	8.93	15.33	25.54	High	High	High	High	High	High	High	High	High	1
High	Master Protein	A0A0M3J5Z8	Uncharacterized protein OS=Anisakis simplex PE=4 SV=1	0.967	1.124	1.162	0.758641	0.515576	0.222593	0	19.803	38	5	8	3	167	18.8	5.95	27.03	5	0	1	1	0.6965	545.3	564	485.2	3.52	2.78	13.01	High	High	High	High	High	High	High	High	High	1
High	Master Protein	A0A0M3K5E4	Uncharacterized protein OS=Anisakis simplex PE=4 SV=1	0.876	1.124	1.282	0.349184	0.803321	0.158011	0	8.719	6	3	3	3	428	48.1	6	10.13	3	0	1	1	0.639459	127.1	145.1	113.1	6.26	5.91	14.47	High	High	High	High	High	High	High	High	High	1
High	Master Protein	A0A0M3KD75	Uncharacterized protein OS=Anisakis simplex PE=4 SV=1	0.977	1.127	1.153	0.999191	0.740146	0.761389	0	12.472	36	3	3	3	118	13.3	6.49	6.3	3	0	1	1	0.999999	153.9	157.4	136.5	14.75	13.19	12.61	High	High	High	High	High	High	High	High	High	1
High	Master Protein	A0A0N4W6U2	Uncharacterized protein OS=Haemonchus placei PE=3 SV=1	0.917	1.127	1.228	0.887483	0.883238	0.63176	0	55.879	45	11	31	3	470	52.4	5.16	89.37	11	0	1	1	0.96658	17.1	18.6	15.1	17.43	19.01	12.39	High	High	High	High	High	High	High	High	High	1
High	Master Protein	A0A0B2UMZ4	T-complex protein 1 subunit gamma OS=Toxocara canis GN=Cctgamma PE=3 SV=1	0.995	1.131	1.137	0.991083	0.186855	0.158928	0	13.769	12	5	5	3	559	61.7	6.42	18.77	5	2	1	1	0.641912	981.6	986.7	867.5	2.41	3.05	15.49	High	High	High	High	High	High	High	High	High	1
High	Master Protein	A0A0M3K3S0	Uncharacterized protein OS=Anisakis simplex PE=4 SV=1	0.906	1.132	1.25	0.79612	0.262716	0.114746	0	42.303	23	12	18	3	693	77.7	7.02	57.31	12	0	1	1	0.612274	238.6	263.3	210.7	6.5	3.53	15.04	High	High	High	High	High	High	High	High	High	1
High	Master Protein	F1L5V9	Peptidyl-prolyl cis-trans isomerase OS=Ascaris suum PE=2 SV=1	1.028	1.135	1.104	0.942269	0.203032	0.304993	0	13.418	19	3	4	3	213	24.3	10.04	14.11	3	0	1	1	0.754134	228.9	222.6	201.7	5.77	4.3	9.71	High	High	High	High	High	High	High	High	High	1
High	Master Protein	A0A0N5CEL1	Uncharacterized protein OS=Strongyloides papillosus PE=3 SV=1	0.797	1.137	1.426	0.183484	0.545174	0.0454716	0	299.166	58	25	439	3	482	53	6.7	1405.03	25	0	1	1	0.593395	240.9	302.3	211.9	10.05	18.81	6.43	High	High	High	High	High	High	High	High	High	1
High	Master Protein	A0A0M3HQL9	Obg-like ATPase 1 OS=Ascaris lumbricoides PE=3 SV=1	0.993	1.14	1.148	0.995221	0.24937	0.279573	0	35.648	28	8	11	3	396	44.2	7.15	47.46	8	5	1	1	0.73248	1402.4	1412.1	1230.1	2.64	5.49	17.3	High	High	High	High	High	High	High	High	High	1
High	Master Protein	A0A0M3JFS7	Uncharacterized protein OS=Anisakis simplex PE=4 SV=1	0.876	1.141	1.303	0.466315	0.358837	0.0744268	0	22.159	35	4	21	3	100	11.7	9.42	79.49	4	2	1	1	0.595226	2025	2312.7	1774.6	5.11	14.44	9.8	High	High	High	High	High	High	High	High	High	1
High	Master Protein	A0A0M3K214	Uncharacterized protein OS=Anisakis simplex PE=3 SV=1	1.045	1.149	1.1	0.956058	0.088279	0.127192	0	11.38	15	4	6	3	305	34.6	7.37	20.03	4	1	1	1	0.614991	673.1	644.1	585.7	0.76	6.2	9.91	High	High	High	High	High	High	High	High	High	1
High	Master Protein	A0A0M3K456	Uncharacterized protein OS=Anisakis simplex PE=4 SV=1	1.226	1.153	0.94	0.587028	0.899159	0.832221	0	18.152	16	3	10	3	163	16.8	8.13	35.57	3	0	1	1	0.999999	909.3	741.5	788.7	36.73	17.36	14.26	High	High	High	High	High	High	High	High	High	1
High	Master Protein	A0A0M3J680	Uncharacterized protein OS=Anisakis simplex PE=4 SV=1	1.089	1.155	1.06	0.780204	0.592614	0.940963	0	15.988	31	3	4	3	189	21.5	6.39	17.18	3	0	1	1	0.999999	145.2	133.3	125.7	9.93	2.36	16.84	High	High	High	High	High	High	High	High	High	1
High	Master Protein	U1NK00	Cad protein OS=Ascaris suum GN=ASU_09853 PE=3 SV=1	1.019	1.156	1.134	0.988664	0.346228	0.291711	0	15.528	2	5	6	3	2178	241	6.65	21.03	5	2	1	1	0.743272	783	768.6	677.5	7.27	3.08	18.41	High	High	High	High	High	High	High	High	High	1
High	Master Protein	F1L1D2	Glutamate dehydrogenase 1 OS=Ascaris suum PE=2 SV=1	1.029	1.159	1.126	0.992454	0.303804	0.349099	0	215.339	35	19	140	3	574	63.8	8.27	560.73	19	7	1	1	0.780763	3884.2	3774.3	3351.6	7.41	7.45	14.64	High	High	High	High	High	High	High	High	High	1
High	Master Protein	A0A0M3K404	Uncharacterized protein OS=Anisakis simplex PE=4 SV=1	1.058	1.163	1.1	0.794381	0.812293	0.999365	0	5.886	3	3	3	3	1588	182.3	6.06	8.78	3	0	1	1	0.999999	42.2	39.9	36.3	2.07	6.98	21.65	High	High	High	High	High	High	High	High	High	1
High	Master Protein	A0A0B2V8N4	Dimethylglycine dehydrogenase, mitochondrial OS=Toxocara canis GN=Dmgdh PE=3 SV=1	1.006	1.17	1.163	0.993442	0.189522	0.164999	0	58.013	17	13	28	3	829	92.3	6.84	107.45	13	8	1	1	0.653255	2153.1	2141.1	1840.3	1.82	4.79	13.62	High	High	High	High	High	High	High	High	High	1
High	Master Protein	A0A0M3J5K2	Uncharacterized protein OS=Anisakis simplex PE=4 SV=1	1.02	1.171	1.148	0.777206	0.155378	0.36391	0	15.008	39	5	9	3	192	21.7	6.76	27.1	5	2	1	1	0.783591	915.6	897.8	781.9	8.13	10.46	3.06	High	High	High	High	High	High	High	High	High	1
High	Master Protein	A0A0M3JQF0	Uncharacterized protein OS=Anisakis simplex PE=4 SV=1	1.047	1.178	1.125	0.776491	0.235188	0.521697	0	13.217	73	3	5	3	63	7.3	8.72	22.32	3	0	1	1	0.89328	422.8	403.8	359	9.23	10.57	8.15	High	High	High	High	High	High	High	High	High	1
High	Master Protein	A0A0M3J496	Uncharacterized protein OS=Anisakis simplex PE=4 SV=1	1.023	1.18	1.154	0.970514	0.506774	0.634744	0	17.86	40	3	4	3	122	13.5	4.92	16.03	3	0	1	1	0.967274	270.8	264.8	229.5	7.13	5.39	19.87	High	High	High	High	High	High	High	High	High	1
High	Master Protein	A0A0M3K7J2	Uncharacterized protein OS=Anisakis simplex PE=4 SV=1	1.037	1.203	1.16	0.861313	0.217192	0.408253	0	10.268	31	3	4	3	138	16.5	9.64	15.04	3	0	1	1	0.815023	178.8	172.4	148.6	5.7	2.19	16.68	High	High	High	High	High	High	High	High	High	1
High	Master Protein	A0A0M3J6L9	Uncharacterized protein OS=Anisakis simplex PE=4 SV=1	0.918	1.207	1.315	0.934881	0.0857666	0.0551792	0	19.913	51	4	7	3	113	12	8.29	21.31	4	0	1	1	0.593395	32.5	35.4	26.9	4.07	11.5	4.74	High	High	High	High	High	High	High	High	High	1
High	Master Protein	A0A0N4VJD7	Uncharacterized protein OS=Enterobius vermicularis PE=4 SV=1	1.07	1.217	1.138	0.997373	0.190061	0.174141	0	15.446	23	4	6	3	170	18.7	7.36	18.86	4	1	1	1	0.65637	665.5	622.1	546.7	7.76	10.53	13.91	High	High	High	High	High	High	High	High	High	1
High	Master Protein	A0A0M3KFU3	Uncharacterized protein OS=Anisakis simplex PE=3 SV=1	1.006	1.221	1.214	0.964898	0.316923	0.42528	0	14.423	16	3	4	3	311	34.9	6.21	9.75	3	0	1	1	0.830614	174.2	173.2	142.7	6.56	5.58	14.89	High	High	High	High	High	High	High	High	High	1
High	Master Protein	A0A0M3J3K2	Uncharacterized protein OS=Anisakis simplex PE=4 SV=1	1.185	1.251	1.056	0.708558	0.733078	0.998955	0	25.723	61	5	10	3	125	13.9	8.31	25.99	5	0	1	1	0.999999	547.3	461.8	437.4	21.28	3.36	13.69	High	High	High	High	High	High	High	High	High	1
High	Master Protein	A0A0M3K8I9	Uncharacterized protein OS=Anisakis simplex PE=4 SV=1	0.915	1.259	1.376	0.459651	0.103499	0.0219523	0	15.592	6	3	14	3	610	64.1	6.89	55.41	3	0	1	1	0.593395	2478.4	2708.4	1969	7.23	8.25	16.67	High	High	High	High	High	High	High	High	High	1
High	Master Protein	A0A0B2UWV2	Phosphoenolpyruvate carboxykinase [GTP] OS=Toxocara canis GN=PEPCK PE=3 SV=1	1.025	1.266	1.235	0.995884	0.13919	0.124633	0	57.945	14	8	18	3	678	75.6	7.77	75.12	8	0	1	1	0.614062	485.3	473.5	383.3	7.93	12.53	17.29	High	High	High	High	High	High	High	High	High	1
High	Master Protein	A0A0M3K150	Uncharacterized protein OS=Anisakis simplex PE=4 SV=1	1.452	1.28	0.881	0.0719969	0.17959	0.762027	0	54.172	33	10	25	3	396	43.9	4.93	106.39	10	2	1	1	0.999999	616.6	424.6	481.8	14.61	13.62	7.38	High	High	High	High	High	High	High	High	High	1
[truncated: 2,753 more rows]
