# Supplementary material for: A Complex Proteomic Response of the Parasitic Nematode Anisakis simplex s.s. to Escherichia coliLipopolysaccharide
Source: Mol Cell Proteomics. 2021 Oct 19;20:100166. doi: 10.1016/j.mcpro.2021.100166 (PMC8605257; doi:10.1016/j.mcpro.2021.100166)
Supplement: Supplemental File S2 [file mmc6.xlsx]

## Sheet: Matched organisms
Organism								Phylogenetic tree of the organisms matched in the study:
Ancylostoma caninum (Dog hookworm)
Ancylostoma ceylanicum								Metazoa
Anisakis pegreffii								\Arthropoda\Insecta
Anisakis simplex (Herring worm)								| \-Ips bonanseai
Anisakis sp. NH1								\Chordata\Mammalia
Ascaris lumbricoides (Giant roundworm)								| \-Homo sapiens
Ascaris suum (Pig roundworm)								\-Nematoda
Ascaris lumbricoides (Giant roundworm)								+-Enoplea
Brugia malayi (Filarial nematode worm)							Trichinellida	| \-Trichinellida	Clade I
Brugia timori								| +-Trichuridae
Caenorhabditis brenneri (Nematode worm)								| | \-Trichuris
Caenorhabditis briggsae								| | +-Trichuris muris
Caenorhabditis elegans								| | +-Trichuris suis
Caenorhabditis japonica								| | \-Trichuris trichiura
Caenorhabditis remanei / Caenorhabditis vulgaris								| \+Trichinellidae
Dictyocaulus viviparus (Bovine lungworm)								| \-Trichinella spiralis
Dracunculus medinensis (Guinea worm)						Rhabditida	Rhabditina	| ++Chabertiidae	Clade V
Elaeophora elaphi								| | \-Oesophagostomum dentatum
Enterobius vermicularis (Human pinworm)								| ++Dictyocaulidae
Haemonchus contortus (Barber pole worm)								| | \-Dictyocaulus viviparus
Haemonchus placei (Barber's pole worm)								| +-Ancylostomatidae
Heterodera glycines (Soybean cyst nematode worm)								| | +-Necator
Homo sapiens (Human)								| | | \-Necator americanus
Ips bonanseai								| | \-Ancylostoma
Loa loa (African eye worm)								| | +-Ancylostoma ceylanicum
Necator americanus (Human hookworm)								| | \-Ancylostoma caninum
Nippostrongylus brasiliensis (Rat hookworm)								| ++Heligmonellidae
Oesophagostomum dentatum (Nodular worm)								| | \-Nippostrongylus brasiliensis
Onchocerca volvulus								| \-Haemonchidae
Parastrongyloides trichosuri (Possum-specific nematode worm)								| \-Haemonchus
Pristionchus pacificus								| +-Haemonchus placei
Pristionchus pauli								| \-Haemonchus contortus
Steinernema carpocapsae (Entomopathogenic nematode)								++Dracunculidae
Strongyloides papillosus (Intestinal threadworm)								| +-Dracunculus medinensis
Strongyloides stercoralis (Threadworm)								++Thelaziidae
Syphacia muris								| +-Thelazia callipaeda
Thelazia callipaeda (Oriental eyeworm)								+-Neodiplogasteridae
Toxocara canis (Canine roundworm)								| \-Pristionchus
Trichinella spiralis								| +-Pristionchus pauli
Trichuris muris								| +-Pristionchus pacificus
Trichuris suis (Pig whipworm)								\-Rhabditidae
Trichuris trichiura (Whipworm)								\-Caenorhabditis
Wuchereria bancrofti								+-Caenorhabditis japonica
								+-Caenorhabditis remanei
Legend:								+-Caenorhabditis elegans
rejected from the analysis								+-Caenorhabditis briggsae
further analyzed							Tylenchina	++Heteroderidae	Clade IV
								| +-Heterodera glycines
								+-Oxyuridae
								| +-Syphacia
								| +-Syphacia muris
								| \-Enterobius
								| +-Enterobius vermicularis
								++Steinernematidae
								| +-Steinernema carpocapsae
								+-Onchocercidae
								| +-Elaeophora
								| +-Elaeophora elaphi
								+-Strongyloididae
								| +-Parastrongyloides
								| +-Parastrongyloides trichosuri
								| \-Strongyloides
								| +-Strongyloides papillosus
								| +-Strongyloides stercoralis
							Spirurina	| +-Loa	Clade III
								| | \-Loa loa
								| +-Wuchereria
								| +-Wuchereria bancrofti
								| +-Onchocerca
								| +-Onchocerca volvulus
								| \-Brugia
								| +-Brugia timori
								| +-Brugia malayi
								+-Anisakidae
								| \-Anisakis
								| +-Anisakis pegreffii
								| +-Anisakis sp. NH1
								| +-Anisakis simplex
								++Toxocaridae
								| +-Toxocara canis
								+-Ascarididae
								| \-Ascaris
								| +-Ascaris suum
								| +-Ascaris lumbricoides

## Sheet: 2≤ uniq. pep; diff. IDs & names
Protein FDR Confidence: Combined	Master	Accession	Protein names	Gene names	Organism	Abundance Ratio log2: (1000uL) / (200uL)	Abundance Ratio: (1000uL) / (200uL)	Abundance Ratio log2: (1000uL) / (control)	Abundance Ratio: (1000uL) / (control)	Abundance Ratio log 2: (200uL) / (control)	Abundance Ratio: (200uL) / (control)	Abundance Ratio P-Value: (1000uL) / (200uL)	Abundance Ratio P-Value: (1000uL) / (control)	Abundance Ratio P-Value: (200uL) / (control)	Exp. q-value: Combined	Sum PEP Score	Coverage [%]	# Peptides	# PSMs	# Unique Peptides	# AAs	MW [kDa]	calc. pI	Score Sequest HT: Sequest HT	# Peptides (by Search Engine): Sequest HT	# Razor Peptides	Abundance Ratio Adj. P-Value: (1000uL) / (200uL)	Abundance Ratio Adj. P-Value: (1000uL) / (control)	Abundance Ratio Adj. P-Value: (200uL) / (control)	Abundances (Grouped): 1000uL	Abundances (Grouped): 200uL	Abundances (Grouped): control	Abundances (Grouped) CV [%]: 1000uL	Abundances (Grouped) CV [%]: 200uL	Abundances (Grouped) CV [%]: control	Found in Sample: [S7] F1: 129C, Sample, 1000uL	Found in Sample: [S8] F1: 130N, Sample, 1000uL	Found in Sample: [S9] F1: 130C, Sample, 1000uL	Found in Sample: [S4] F1: 128N, Sample, 200uL	Found in Sample: [S5] F1: 128C, Sample, 200uL	Found in Sample: [S6] F1: 129N, Sample, 200uL	Found in Sample: [S1] F1: 126, Sample, control	Found in Sample: [S2] F1: 127N, Sample, control	Found in Sample: [S3] F1: 127C, Sample, control	# Protein Groups
High	Master Protein	A0A0M3K4Z1	1-acyl-sn-glycerol-3-phosphate acyltransferase (EC 2.3.1.51)	ASIM_LOCUS15439	Anisakis simplex (Herring worm)	0.888	1.85061	1.025	2.03496	1.154	2.2253	0.49539	0.85382	0.79536	0	5.315	10	2	4	2	226	26.1	8.03	12.63	2	0	1	1	0.999999	68.8	77.4	67.1	3.53	7.14	14.8	High	High	High	High	High	High	High	High	High	1
High	Master Protein	A0A0M3K491	1,2-dihydroxy-3-keto-5-methylthiopentene dioxygenase (EC 1.13.11.54) (Acireductone dioxygenase (Fe(2+)-requiring)) (ARD) (Fe-ARD)	ASIM_LOCUS15189	Anisakis simplex (Herring worm)	1.003	2.00416	0.961	1.94666	0.958	1.94261	0.996969	0.964808	0.98206	0	13.375	21	5	7	5	210	24.4	7.52	25.68	5	0	1	1	0.999999	860.5	857.6	895.2	6.34	6.7	3.68	High	High	High	High	High	High	High	High	High	1
High	Master Protein	A0A0B2UT75	1,4-alpha-glucan-branching enzyme	GBE1 Tcan_17577	Toxocara canis (Canine roundworm)	1.058	2.08204	0.932	1.90792	0.881	1.84165	0.608517	0.196542	0.056012	0	24.02	12	5	13	2	437	50.5	6.15	45.03	5	0	1	1	0.593395	944.3	892.5	1012.7	4.74	6.01	2.38	High	High	High	High	High	High	High	High	High	1
High	Master Protein	A0A0M3JKQ5	1,4-alpha-glucan-branching enzyme (inferred by orthology to a human protein)		Anisakis simplex (Herring worm)	0.923	1.89605	0.931	1.9066	1.008	2.01112	0.112386	0.294867	0.735252	0	29.785	72	4	12	3	82	9.8	5.69	51.83	4	0	1	1	0.999999	1154.3	1250.8	1240.5	2.89	2.64	5.17	High	High	High	High	High	High	High	High	High	1
High	Master Protein	A0A0M3JY22	10 kDa heat shock protein, mitochondrial (inferred by orthology to a human protein)	ASIM_LOCUS12745	Anisakis simplex (Herring worm)	0.893	1.85703	0.864	1.82008	0.967	1.95477	0.458299	0.113523	0.525174	0	32.795	52	7	26	7	129	14.3	9.61	99.64	7	0	1	1	0.897141	4100	4589.1	4747.5	8.54	4.86	11.42	High	High	High	High	High	High	High	High	High	1
High	Master Protein	A0A0B2VES1	10-formyltetrahydrofolate dehydrogenase (EC 1.5.1.6)	aldh1l1 Tcan_05675	Toxocara canis (Canine roundworm)	0.979	1.9711	1.143	2.2084	1.167	2.24544	0.997524	0.606165	0.644009	0	79.468	16	17	40	2	835	92.4	6.02	152.9	17	0	1	1	0.967778	467.3	477.4	409	4.43	6.01	24.05	High	High	High	High	High	High	High	High	High	1
High	Master Protein	A0A0B2VIJ5	2-amino-3-ketobutyrate coenzyme A ligase, mitochondrial	Gcat Tcan_05973	Toxocara canis (Canine roundworm)	1.02	2.02792	1.021	2.02933	1.001	2.00139	0.999999	0.528485	0.529298	0	58.366	36	10	26	4	343	37.8	8.98	84.82	10	0	1	1	0.898809	1397.4	1370.3	1368.6	3.71	9.5	17.25	High	High	High	High	High	High	High	High	High	1
High	Master Protein	A0A0M3KDF0	2-amino-3-ketobutyrate coenzyme A ligase, mitochondrial (inferred by orthology to a human protein)	ASIM_LOCUS18398	Anisakis simplex (Herring worm)	0.984	1.97794	1.055	2.07772	1.073	2.1038	0.974557	0.373878	0.475221	0	122.738	64	20	45	15	365	39.7	7.3	165.76	20	8	1	1	0.868004	3532.2	3591.1	3347.6	6.26	2.03	7.43	High	High	High	High	High	High	High	High	High	1
High	Master Protein	A0A0M3K4L7	2-Hacid_dh domain-containing protein	ASIM_LOCUS15315	Anisakis simplex (Herring worm)	1.026	2.03637	1.055	2.07772	1.028	2.0392	0.575629	0.502465	0.989832	0	10.786	23	3	7	3	172	18.9	7.61	22.62	3	0	1	1	0.999999	1419	1383.2	1345.4	6.07	6.33	4.27	High	High	High	High	High	High	High	High	High	1
High	Master Protein	A0A0M3K6K6	2-Hacid_dh_C domain-containing protein		Anisakis simplex (Herring worm)	1.028	2.0392	0.986	1.98069	0.959	1.94396	0.979608	0.994129	0.9529	0	57.019	32	6	16	6	314	32.5	5.68	62.2	6	0	1	1	0.999999	1198.4	1165.7	1215	5.8	4.97	7.55	High	High	High	High	High	High	High	High	High	1
High	Master Protein	A0A0B2VE95	2-oxoglutarate dehydrogenase, mitochondrial	Tcan_05674	Toxocara canis (Canine roundworm)	1.069	2.09798	1.075	2.10672	1.006	2.00834	0.724069	0.803539	0.988489	0	60.164	17	16	32	5	1095	123.1	6.99	111.7	16	0	1	1	0.999999	610.7	571.4	568.1	5.01	2.25	6.84	High	High	High	High	High	High	High	High	High	1
High	Master Protein	A0A0M3J648	2-oxoisovalerate dehydrogenase subunit alpha (EC 1.2.4.4) (Branched-chain alpha-keto acid dehydrogenase E1 component alpha chain)	ASIM_LOCUS2880	Anisakis simplex (Herring worm)	1.097	2.13909	1.074	2.10526	0.978	1.96973	0.584223	0.708248	0.973884	0	15.765	22	3	5	3	219	25.1	7.24	20.75	3	0	1	1	0.999999	677.2	617	630.7	9.44	4.44	5.93	High	High	High	High	High	High	High	High	High	1
High	Master Protein	A0A0B2VUR0	2,3-bisphosphoglycerate-independent phosphoglycerate mutase	gpmI Tcan_04258	Toxocara canis (Canine roundworm)	1.053	2.07484	1.058	2.08204	1.005	2.00694	0.587956	0.41237	0.938228	0	35.59	17	8	16	3	579	63.9	7.56	63.41	8	2	1	1	0.999999	1341	1273	1266.9	3.51	4.2	9.83	High	High	High	High	High	High	High	High	High	1
High	Master Protein	F1KQ24	227 kDa spindle-and centromere-associated protein		Ascaris suum (Pig roundworm) (Ascaris lumbricoides)	0.847	1.79876	0.927	1.90132	1.095	2.13613	0.0692742	0.664144	0.21512	0	38.545	3	10	21	2	2038	236.4	5.55	83.75	10	1	1	1	0.690699	984.6	1162.8	1062.1	7.86	4.08	8.59	High	High	High	High	High	High	High	High	High	1
High	Master Protein	G1FMP3	24 kDa protein		Anisakis simplex (Herring worm)	0.891	1.85446	1.061	2.08638	1.191	2.28311	0.959478	0.33314	0.238668	0	49.025	39	11	38	11	212	23.5	8.69	119.83	11	0	1	1	0.705994	4903.9	5502.8	4622.2	7.41	12.27	20.19	High	High	High	High	High	High	High	High	High	1
High	Master Protein	E1GCY6	26S protease regulatory subunit 6A	LOAG_11027	Loa loa (African eye worm)	0.932	1.90792	1.025	2.03496	1.1	2.14355	0.8317	0.797449	0.474617	0	28.496	21	8	13	7	440	49.1	5.25	31.32	8	0	1	1	0.867156	528	566.6	514.9	5.48	1.1	18.24	High	High	High	High	High	High	High	High	High	1
High	Master Protein	A0A0M3K8R3	26S protease regulatory subunit 6A (inferred by orthology to a human protein)	ASIM_LOCUS16761	Anisakis simplex (Herring worm)	0.91	1.87905	0.92	1.89212	1.01	2.01391	0.324023	0.851075	0.586538	0	12.74	14	2	3	2	246	27.3	5.71	12.59	2	0	1	1	0.940097	209.6	230.2	227.8	3.62	6.8	11.39	High	High	High	High	High	High	High	High	High	1
High	Master Protein	A0A0M3JVM5	26S protease regulatory subunit 7 (inferred by orthology to a C. elegans protein)	ASIM_LOCUS11748	Anisakis simplex (Herring worm)	0.973	1.96292	1.098	2.14058	1.129	2.18707	0.713829	0.425473	0.160199	0	64.389	46	15	20	14	436	48.5	5.74	69.74	15	1	1	1	0.644756	1465.9	1507.3	1335.2	2.84	0.73	10.05	High	High	High	High	High	High	High	High	High	1
High	Master Protein	A0A0M3K8Y8	26S proteasome non-ATPase regulatory subunit 1	ASIM_LOCUS16835	Anisakis simplex (Herring worm)	1.158	2.23148	0.981	1.97383	0.847	1.79876	0.371408	0.649175	0.118802	0	38.787	25	13	16	13	835	91.8	5.92	53.33	13	0	1	1	0.612274	1821.6	1573	1856.9	10.15	7.5	4.09	High	High	High	High	High	High	High	High	High	1
High	Master Protein	A0A0M3K7M4	26S proteasome non-ATPase regulatory subunit 1 (inferred by orthology to a human protein)	ASIM_LOCUS16372	Anisakis simplex (Herring worm)	0.95	1.93187	1.011	2.01531	1.064	2.09072	0.145531	0.987116	0.176924	0	21.745	26	5	7	5	324	36.2	7.94	33.2	5	0	1	1	0.65637	757.1	796.7	748.6	2.67	0.27	3.47	High	High	High	High	High	High	High	High	High	1
High	Master Protein	A0A0M3K386	26S proteasome non-ATPase regulatory subunit 10 (inferred by orthology to a human protein)		Anisakis simplex (Herring worm)	0.951	1.93321	1.012	2.0167	1.064	2.09072	0.463605	0.735887	0.186093	0	8.471	7	2	3	2	397	44.7	7.53	12.61	2	0	1	1	0.663703	183.8	193.3	181.6	4.97	1.06	1.52	High	High	High	High	High	High	High	High	High	1
High	Master Protein	A0A0M3JYV6	26S proteasome non-ATPase regulatory subunit 13 (inferred by orthology to a human protein)	ASIM_LOCUS13077	Anisakis simplex (Herring worm)	1.019	2.02651	1.03	2.04202	1.011	2.01531	0.999895	0.681382	0.689224	0	42.105	26	8	12	8	401	46.5	7.25	45.71	8	0	1	1	0.988654	961.9	944.1	933.8	4.94	2.65	5.14	High	High	High	High	High	High	High	High	High	1
High	Master Protein	A0A0B2UP72	26S proteasome non-ATPase regulatory subunit 14	rpn-11 Tcan_13730	Toxocara canis (Canine roundworm)	0.912	1.88165	1.005	2.00694	1.103	2.14801	0.712069	0.735192	0.325353	0	19.552	28	4	7	4	405	44.7	6.4	21.32	4	0	1	1	0.773012	273.5	299.9	272	3.97	7.3	9.99	High	High	High	High	High	High	High	High	High	1
High	Master Protein	A0A0M3IYS0	26S proteasome non-ATPase regulatory subunit 2	ASIM_LOCUS303	Anisakis simplex (Herring worm)	0.935	1.91189	0.999	1.99861	1.069	2.09798	0.439755	0.48718	0.0985522	0	68.022	24	16	21	11	963	106.7	5.8	73.65	16	5	1	1	0.610962	765.3	818.9	766.1	3.35	3.87	3.52	High	High	High	High	High	High	High	High	High	1
High	Master Protein	A0A0M3JZD1	26S proteasome non-ATPase regulatory subunit 3 (inferred by orthology to a C. elegans protein)	ASIM_LOCUS13282	Anisakis simplex (Herring worm)	1.016	2.0223	1.055	2.07772	1.039	2.0548	0.99341	0.668515	0.606535	0	50.935	26	13	19	13	677	78.3	9.13	68.19	13	0	1	1	0.946158	1133.1	1115.2	1073.6	5.48	0.92	15.19	High	High	High	High	High	High	High	High	High	1
High	Master Protein	A0A0M3K0P4	26S proteasome non-ATPase regulatory subunit 4 (inferred by orthology to a human protein)	ASIM_LOCUS13815	Anisakis simplex (Herring worm)	1.005	2.00694	1.116	2.16745	1.111	2.15995	0.976265	0.854329	0.744271	0	27.967	26	5	10	5	487	52	4.7	25.39	5	0	1	1	0.999999	35.3	35.1	31.6	13.8	10.33	13.61	High	High	High	High	High	High	High	High	High	1
High	Master Protein	A0A0M3JRT3	26S proteasome non-ATPase regulatory subunit 6	ASIM_LOCUS10192	Anisakis simplex (Herring worm)	0.946	1.92652	1.025	2.03496	1.084	2.11991	0.64566	0.544433	0.185207	0	59.578	40	12	16	12	411	47.1	7.96	57.21	12	0	1	1	0.662358	851	899.8	830.4	4.87	1.82	13.2	High	High	High	High	High	High	High	High	High	1
High	Master Protein	A0A0M3J447	26S proteasome non-ATPase regulatory subunit 8 (inferred by orthology to a C. elegans protein)		Anisakis simplex (Herring worm)	0.964	1.95071	0.904	1.87125	0.938	1.91587	0.983893	0.219922	0.272006	0	11.658	38	2	4	2	106	12.4	9.26	10.8	2	0	1	1	0.730023	230.3	238.9	254.8	2.22	6.19	5.07	High	High	High	High	High	High	High	High	High	1
High	Master Protein	A0A0D8Y8Q2	26S proteasome subunit P45 family protein	DICVIV_00608	Dictyocaulus viviparus (Bovine lungworm)	0.952	1.93455	1.044	2.06194	1.097	2.13909	0.917325	0.275999	0.167718	0	46.713	33	12	16	11	557	62.4	8.95	62.76	12	0	1	1	0.653769	1262.5	1326.4	1209.4	3.2	4.06	10.4	High	High	High	High	High	High	High	High	High	1
High	Master Protein	A0A0M3K9U9	3-hydroxyacyl-CoA dehydrogenase type-2 (inferred by orthology to a human protein)	ASIM_LOCUS17147	Anisakis simplex (Herring worm)	0.936	1.91322	0.939	1.9172	1.003	2.00416	0.27412	0.592767	0.773137	0	24.663	32	6	9	6	260	27.8	8.78	37.62	6	0	1	1	0.999999	904.9	966.6	964	7.94	8.3	8.76	High	High	High	High	High	High	High	High	High	1
High	Master Protein	A0A0M3K0W1	3-ketoacyl-CoA thiolase, mitochondrial (inferred by orthology to a human protein)	ASIM_LOCUS13890	Anisakis simplex (Herring worm)	0.959	1.94396	0.95	1.93187	0.99	1.98618	0.61845	0.351795	0.857299	0	100.665	39	11	34	11	497	54.4	7.24	142.97	11	0	1	1	0.999999	1614.8	1683	1699.6	4.49	8.4	9.91	High	High	High	High	High	High	High	High	High	1
High	Master Protein	F1LAD2	32 kDa beta-galactoside-binding lectin		Ascaris suum (Pig roundworm) (Ascaris lumbricoides)	1.022	2.03073	0.916	1.88688	0.896	1.8609	0.962699	0.227335	0.163068	0	107.476	34	9	66	3	277	31.8	6.86	259.11	9	0	1	1	0.650781	1383.8	1353.5	1510.1	5.73	6.51	13.19	High	High	High	High	High	High	High	High	High	1
High	Master Protein	A0A0M3J4M2	3Beta_HSD domain-containing protein		Anisakis simplex (Herring worm)	1.033	2.04627	1.062	2.08782	1.028	2.0392	0.967114	0.996577	0.984584	0	10.494	34	3	3	3	168	18.8	5.4	6.62	3	0	1	1	0.999999	59.6	57.7	56.1	5.14	0.16	9.18	High	High	High	High	High	High	High	High	High	1
High	Master Protein	A0A0M3JXS5	40S ribosomal protein S11 (inferred by orthology to a human protein)	ASIM_LOCUS12632	Anisakis simplex (Herring worm)	0.891	1.85446	1.062	2.08782	1.192	2.28469	0.44485	0.446088	0.0899422	0	34.292	35	6	17	4	161	18.7	10.86	76.87	6	3	1	1	0.610962	2751.2	3087	2590	2.83	3.24	14.33	High	High	High	High	High	High	High	High	High	1
High	Master Protein	A0A0M3IYX4	40S ribosomal protein S12	ASIM_LOCUS357	Anisakis simplex (Herring worm)	1.026	2.03637	0.914	1.88426	0.891	1.85446	0.995948	0.165956	0.148773	0	55.434	70	12	31	12	141	15.7	7.15	120.53	12	0	1	1	0.629558	3648	3555.8	3991.5	4.09	6.15	11.98	High	High	High	High	High	High	High	High	High	1
High	Master Protein	A0A0M3J0T2	40S ribosomal protein S13 (inferred by orthology to a C. elegans protein)	ASIM_LOCUS1015 ASIM_LOCUS1961	Anisakis simplex (Herring worm)	0.924	1.89737	1.003	2.00416	1.086	2.12285	0.240967	0.853857	0.121243	0	29.055	48	8	20	4	151	17.4	10.8	78.92	8	4	1	1	0.61298	1948.4	2109.5	1942.1	2.83	0.64	9.3	High	High	High	High	High	High	High	High	High	1
High	Master Protein	A0A0M3K3W5	40S ribosomal protein S14 (inferred by orthology to a C. elegans protein)	ASIM_LOCUS15063	Anisakis simplex (Herring worm)	0.973	1.96292	1.096	2.13761	1.126	2.18253	0.836988	0.252471	0.121782	0	75.189	70	11	29	11	151	16.3	10.45	137.19	11	0	1	1	0.61298	3170.5	3257.5	2891.9	3.62	0.56	14.07	High	High	High	High	High	High	High	High	High	1
High	Master Protein	A0A0B2V5H3	40S ribosomal protein S15	rps-15 Tcan_14078 TCNE_LOCUS6651	Toxocara canis (Canine roundworm)	0.935	1.91189	1.055	2.07772	1.128	2.18556	0.475839	0.225973	0.0473558	0	29.448	32	4	19	2	152	17.4	10.54	55.28	4	3	1	1	0.593395	1610	1721.7	1525.9	2.64	4.38	10.21	High	High	High	High	High	High	High	High	High	1
High	Master Protein	A0A0M3J236	40S ribosomal protein S18 (inferred by orthology to a human protein)	ASIM_LOCUS1469 ASIM_LOCUS18660	Anisakis simplex (Herring worm)	0.951	1.93321	1.088	2.12579	1.144	2.20993	0.395009	0.20258	0.0346873	0	27.353	34	4	13	4	154	17.8	10.46	63.66	4	0	1	1	0.593395	1403.5	1475.3	1289.9	1.78	3.64	10.66	High	High	High	High	High	High	High	High	High	1
High	Master Protein	A0A0M3JVI3	40S ribosomal protein S19 (inferred by orthology to a C. elegans protein)	ASIM_LOCUS11704	Anisakis simplex (Herring worm)	0.973	1.96292	1.042	2.05908	1.071	2.10089	0.763151	0.94913	0.589059	0	43.085	45	8	15	4	150	16.8	10.32	59.19	8	4	1	1	0.940097	1805.8	1855.3	1732.4	5.4	3.25	12.16	High	High	High	High	High	High	High	High	High	1
High	Master Protein	A0A0B2W3Y7	40S ribosomal protein S2	rps-2 Tcan_13759	Toxocara canis (Canine roundworm)	0.938	1.91587	1.072	2.10235	1.143	2.2084	0.598397	0.637081	0.205637	0	69.18	42	12	26	2	310	33.2	10.26	97.94	12	12	1	1	0.68554	2547.5	2717.2	2377.2	2.74	1.5	14.16	High	High	High	High	High	High	High	High	High	1
High	Master Protein	A0A0M3KAV8	40S ribosomal protein S20 (inferred by orthology to a human protein)	ASIM_LOCUS17507	Anisakis simplex (Herring worm)	0.971	1.9602	1.024	2.03355	1.054	2.07628	0.520509	0.903945	0.322144	0	26.571	48	5	15	5	120	13.5	9.33	55.36	5	0	1	1	0.771436	2188.2	2252.8	2137.7	2.67	1.89	6.23	High	High	High	High	High	High	High	High	High	1
High	Master Protein	A6YNC9	40S ribosomal protein S21	rps-21	Pristionchus pauli	1.109	2.15696	0.935	1.91189	0.843	1.79378	0.865667	0.266582	0.138941	0	4.109	21	2	4	2	84	9.3	5.48	14.69	2	0	1	1	0.629558	599.1	540.1	640.9	6.83	9.55	17.42	High	High	High	High	High	High	High	High	High	1
High	Master Protein	A0A0M3K269	40S ribosomal protein S24	ASIM_LOCUS14407	Anisakis simplex (Herring worm)	0.954	1.93724	1.016	2.0223	1.066	2.09362	0.593238	0.306455	0.0850235	0	30.487	36	5	15	5	131	15.2	10.87	54.53	5	0	1	1	0.610962	1424	1493.4	1401	3.1	0.23	7.85	High	High	High	High	High	High	High	High	High	1
High	Master Protein	A0A0N4VCI4	40S ribosomal protein S25	EVEC_LOCUS7765	Enterobius vermicularis (Human pinworm)	0.963	1.94936	1.037	2.05196	1.077	2.10964	0.389794	0.969878	0.295452	0	30.271	33	5	15	5	126	13.7	10.15	58.25	5	0	1	1	0.747575	1305.2	1354.9	1258.1	7.11	4.47	5.42	High	High	High	High	High	High	High	High	High	1
High	Master Protein	A0A077Z6A9	40S ribosomal protein S26	TTRE_0000397401	Trichuris trichiura (Whipworm) (Trichocephalus trichiurus)	0.919	1.8908	1.009	2.01252	1.098	2.14058	0.518327	0.750829	0.22013	0	6.682	18	2	4	2	119	13.6	11.36	14.69	2	0	1	1	0.694437	358.9	390.5	355.7	2.75	2.12	11.63	High	High	High	High	High	High	High	High	High	1
High	Master Protein	A0A0B2W2G1	40S ribosomal protein S28	rps28 Tcan_17712	Toxocara canis (Canine roundworm)	0.992	1.98894	1.014	2.0195	1.022	2.03073	0.837593	0.657554	0.942779	0	18.259	56	4	11	2	66	7.5	10.14	41.02	4	2	1	1	0.999999	1058.1	1066.5	1043.5	44.06	9.77	2.83	High	High	High	High	High	High	High	High	High	1
High	Master Protein	A0A0M3K8Q6	40S ribosomal protein S3 (inferred by orthology to a C. elegans protein)	ASIM_LOCUS16754	Anisakis simplex (Herring worm)	0.957	1.94127	1.061	2.08638	1.109	2.15696	0.505623	0.671065	0.178675	0	91.525	72	16	47	7	249	27.6	9.79	185.17	16	10	1	1	0.65637	4756.3	4972.3	4484.3	4.18	0.97	11.36	High	High	High	High	High	High	High	High	High	1
High	Master Protein	A0A0M3K2P7	40S ribosomal protein S3a	ASIM_LOCUS14614	Anisakis simplex (Herring worm)	0.933	1.90924	1.089	2.12727	1.168	2.247	0.585905	0.467703	0.134119	0	38.434	44	10	23	5	257	29.4	9.64	81.15	10	5	1	1	0.623205	2159.1	2314.7	1982.5	2.55	1.61	15.38	High	High	High	High	High	High	High	High	High	1
High	Master Protein	A0A0M3JD69	40S ribosomal protein S4 (inferred by orthology to a C. elegans protein)	ASIM_LOCUS5352	Anisakis simplex (Herring worm)	0.898	1.86348	1.126	2.18253	1.254	2.38502	0.187202	0.472869	0.0391766	0	33.48	55	9	13	4	157	18.1	10.36	41.52	9	5	1	1	0.593395	743.2	828	660.3	3.4	4.25	13.46	High	High	High	High	High	High	High	High	High	1
High	Master Protein	A0A0B2W326	40S ribosomal protein S5	rps-5 Tcan_13572 TCNE_LOCUS8876	Toxocara canis (Canine roundworm)	0.928	1.90264	1.081	2.1155	1.164	2.24078	0.540314	0.217069	0.0529924	0	100.749	47	10	32	7	214	23.8	9.55	136.44	10	4	1	1	0.593395	2322.8	2503	2149.5	4.1	4.76	13.23	High	High	High	High	High	High	High	High	High	1
High	Master Protein	A0A0M3K1X3	40S ribosomal protein S6	ASIM_LOCUS14295	Anisakis simplex (Herring worm)	0.931	1.9066	1.05	2.07053	1.129	2.18707	0.684008	0.454151	0.161644	0	71.665	42	12	33	12	248	28.5	10.61	134.09	12	0	1	1	0.647205	3669.9	3943.9	3494.8	5.77	2.44	15.3	High	High	High	High	High	High	High	High	High	1
High	Master Protein	A0A0M3JS06	40S ribosomal protein S7	ASIM_LOCUS10286	Anisakis simplex (Herring worm)	0.951	1.93321	1.037	2.05196	1.091	2.13022	0.601793	0.604689	0.192743	0	56.34	40	10	24	9	235	26.5	9.94	93.21	10	1	1	1	0.670054	2717.7	2858.8	2619.9	4.04	1	8.47	High	High	High	High	High	High	High	High	High	1
High	Master Protein	A0A0M3JXG1	40S ribosomal protein S8	ASIM_LOCUS12502	Anisakis simplex (Herring worm)	0.974	1.96428	1.077	2.10964	1.105	2.15099	0.68948	0.53548	0.199904	0	57.144	52	10	22	10	208	23.8	10.58	92	10	0	1	1	0.679639	2354.1	2416.2	2185.9	4.85	3.34	10.53	High	High	High	High	High	High	High	High	High	1
High	Master Protein	A0A0M3JZW6	40S ribosomal protein S9 (inferred by orthology to a C. elegans protein)	ASIM_LOCUS13508	Anisakis simplex (Herring worm)	0.933	1.90924	1.06	2.08493	1.136	2.19771	0.417977	0.648203	0.135441	0	31.96	39	11	21	11	194	22.5	10.86	73.04	11	0	1	1	0.624262	2509.9	2689.9	2367.7	3.87	1.23	13.7	High	High	High	High	High	High	High	High	High	1
High	Master Protein	A0A0B2W2G2	40S ribosomal protein SA	Tcan_18866 TCNE_LOCUS10229	Toxocara canis (Canine roundworm)	0.892	1.85575	1.074	2.10526	1.204	2.30378	0.592944	0.439979	0.126806	0	43.608	26	6	19	2	299	33.4	5.33	89.16	6	0	1	1	0.614178	78.8	88.3	73.3	11.83	14.97	11.36	High	High	High	High	High	High	High	High	High	1
High	Master Protein	A0A0M3JAY1	40S ribosomal protein SA (inferred by orthology to a C. elegans protein)	ASIM_LOCUS4566	Anisakis simplex (Herring worm)	1.007	2.00973	0.94	1.91853	0.934	1.91057	0.941737	0.299533	0.439152	0	73.16	64	8	29	4	187	20.8	7.96	141.46	8	4	1	1	0.843338	2114.1	2100.4	2248.9	2.06	4.14	11.18	High	High	High	High	High	High	High	High	High	1
High	Master Protein	A0A0M3K2A3	4F2 cell-surface antigen heavy chain (inferred by orthology to a human protein)	ASIM_LOCUS14444	Anisakis simplex (Herring worm)	0.795	1.73508	0.874	1.83274	1.099	2.14206	0.906677	0.78836	0.967561	0	20.446	19	5	6	5	617	70.2	5.55	21.36	5	0	1	1	0.999999	113.2	142.4	129.6	21.48	14.72	8.4	High	High	High	High	High	High	High	High	High	1
High	Master Protein	A0A0M3JWH7	4F5 domain-containing protein	ASIM_LOCUS12106	Anisakis simplex (Herring worm)	0.95	1.93187	0.918	1.88949	0.966	1.95342	0.371798	0.323334	0.992175	0	18.477	31	5	8	5	75	8.4	10.05	24.29	5	0	1	1	0.999999	769.2	809.9	838.1	3.29	0.5	8.63	High	High	High	High	High	High	High	High	High	1
High	Master Protein	E1FWI0	50S ribosomal protein L34e	LOAG_05257	Loa loa (African eye worm)	0.947	1.92786	1.11	2.15846	1.173	2.2548	0.643965	0.233026	0.0718022	0	8.669	16	3	7	3	114	13	11.47	26.35	3	0	1	1	0.593395	2191.5	2315.3	1973.6	3.15	1	13.28	High	High	High	High	High	High	High	High	High	1
High	Master Protein	F1L7B7	6-phosphofructo-2-kinase/fructose-2, 6-biphosphatase (Fragment)		Ascaris suum (Pig roundworm) (Ascaris lumbricoides)	0.963	1.94936	1.119	2.17196	1.161	2.23612	0.775769	0.724929	0.364183	0	19.977	16	5	6	3	469	53.7	6.6	17.82	5	2	1	1	0.783987	105.5	109.5	94.3	6.76	1.88	16.72	High	High	High	High	High	High	High	High	High	1
High	Master Protein	A0A0M3JVZ6	6-phosphogluconate dehydrogenase, decarboxylating (EC 1.1.1.44)	ASIM_LOCUS11890	Anisakis simplex (Herring worm)	1.025	2.03496	1.136	2.19771	1.108	2.15547	0.825022	0.119775	0.255796	0	115.912	42	16	36	16	528	58.4	8.31	155.61	16	0	1	1	0.722697	2494.6	2432.6	2195.6	2.61	1.68	11.11	High	High	High	High	High	High	High	High	High	1
High	Master Protein	A0A0M3KH92	60 kDa SS-A/Ro ribonucleoprotein homolog (inferred by orthology to a C. elegans protein)	ASIM_LOCUS19739	Anisakis simplex (Herring worm)	1.036	2.05053	1.061	2.08638	1.025	2.03496	0.978072	0.999605	0.983465	0	21.296	20	5	9	5	258	29.8	9.32	23.7	5	0	1	1	0.999999	339.7	328	320.1	9.91	9.68	9.86	High	High	High	High	High	High	High	High	High	1
High	Master Protein	A0A0M3JRP9	60S acidic ribosomal protein P0	ASIM_LOCUS10154	Anisakis simplex (Herring worm)	0.962	1.94801	1.057	2.0806	1.099	2.14206	0.030462	0.0236286	0.000904459	0	72.393	50	12	32	8	326	35.7	5.86	121.33	12	4	1	1	0.34587	4014.3	4174.6	3799.2	1	0.69	2.2	High	High	High	High	High	High	High	High	High	1
High	Master Protein	A0A0M3JSL1	60S acidic ribosomal protein P1 (inferred by orthology to a C. elegans protein)	ASIM_LOCUS10527	Anisakis simplex (Herring worm)	0.994	1.9917	0.858	1.81252	0.863	1.81882	0.999892	0.155442	0.158233	0	20.709	67	5	11	5	121	12.3	4.53	25.81	5	0	1	1	0.640209	451.9	454.5	526.4	8.38	8.28	11.23	High	High	High	High	High	High	High	High	High	1
High	Master Protein	A0A0M3K9J4	60S acidic ribosomal protein P2 (inferred by orthology to a human protein)	ASIM_LOCUS17043	Anisakis simplex (Herring worm)	0.983	1.97657	0.951	1.93321	0.967	1.95477	0.857594	0.578421	0.869312	0	17.413	72	3	6	3	116	12	4.64	9.45	3	0	1	1	0.999999	179.6	182.8	188.9	7.36	3.65	13.31	High	High	High	High	High	High	High	High	High	1
High	Master Protein	A0A0M3JXI1	60S ribosomal protein L10 (inferred by orthology to a C. elegans protein)	ASIM_LOCUS12526	Anisakis simplex (Herring worm)	0.915	1.88557	1.087	2.12432	1.189	2.27995	0.641409	0.474626	0.154834	0	35.992	44	9	23	9	214	24.8	10.1	84.85	9	0	1	1	0.63311	2954.5	3230.5	2716.9	5.75	0.84	19.25	High	High	High	High	High	High	High	High	High	1
High	Master Protein	A0A0M3K867	60S ribosomal protein L11 (inferred by orthology to a human protein)	ASIM_LOCUS16565	Anisakis simplex (Herring worm)	0.937	1.91454	1.143	2.2084	1.22	2.32947	0.53433	0.501165	0.129283	0	17.733	23	4	9	4	195	22.3	9.89	36.95	4	0	1	1	0.617423	1060.2	1131.7	927.3	5.09	0.71	15.34	High	High	High	High	High	High	High	High	High	1
High	Master Protein	A0A0M3JU70	60S ribosomal protein L13 (inferred by orthology to a C. elegans protein)	ASIM_LOCUS11176	Anisakis simplex (Herring worm)	0.92	1.89212	1.066	2.09362	1.159	2.23303	0.42937	0.419791	0.08049	0	27.735	31	8	21	5	212	24.6	11.22	85.58	8	3	1	1	0.608484	2837.7	3085.5	2663	5.76	1.6	11.53	High	High	High	High	High	High	High	High	High	1
High	Master Protein	A0A0M3IZH8	60S ribosomal protein L13a (inferred by orthology to a C. elegans protein)		Anisakis simplex (Herring worm)	0.907	1.87514	1.142	2.20687	1.259	2.3933	0.459455	0.182017	0.0369235	0	13.081	18	5	9	5	214	24.7	10.78	36.85	5	0	1	1	0.593395	1296.2	1429.2	1135.2	4.51	5.92	14.35	High	High	High	High	High	High	High	High	High	1
High	Master Protein	A0A0M3KFV9	60S ribosomal protein L14 (inferred by orthology to a human protein)	ASIM_LOCUS19256	Anisakis simplex (Herring worm)	0.916	1.88688	1.096	2.13761	1.197	2.29262	0.180901	0.281842	0.0223089	0	10.884	25	3	6	3	137	15.8	10.74	23.97	3	0	1	1	0.593395	1472.2	1607.4	1342.8	3.47	1.33	8.9	High	High	High	High	High	High	High	High	High	1
High	Master Protein	A0A0M3K5D8	60S ribosomal protein L18 (inferred by orthology to a C. elegans protein)	ASIM_LOCUS15586	Anisakis simplex (Herring worm)	0.916	1.88688	1.016	2.0223	1.11	2.15846	0.474177	0.908367	0.293067	0	37.11	40	6	15	6	188	21.5	11.5	62.34	6	0	1	1	0.745049	1497.9	1635.9	1474	3.98	1.95	12.55	High	High	High	High	High	High	High	High	High	1
High	Master Protein	A0A0M3KE39	60S ribosomal protein L18a (inferred by orthology to a C. elegans protein)	ASIM_LOCUS18637	Anisakis simplex (Herring worm)	0.949	1.93053	1.024	2.03355	1.079	2.11257	0.394963	0.917677	0.245989	0	58.693	38	6	19	2	136	16	9.85	88.54	6	4	1	1	0.713947	1554.5	1638.3	1517.7	6.55	2.72	9.11	High	High	High	High	High	High	High	High	High	1
High	Master Protein	A0A0M3KIJ0	60S ribosomal protein L21 (inferred by orthology to a C. elegans protein)	ASIM_LOCUS20188	Anisakis simplex (Herring worm)	0.907	1.87514	1.035	2.04911	1.142	2.20687	0.378978	0.511598	0.0883805	0	15.477	23	5	8	5	160	18.7	11.34	28.21	5	0	1	1	0.610962	711.4	784.8	687	3.54	2.21	12.03	High	High	High	High	High	High	High	High	High	1
High	Master Protein	A0A0M3K336	60S ribosomal protein L22 (inferred by orthology to a C. elegans protein)	ASIM_LOCUS14778	Anisakis simplex (Herring worm)	0.942	1.92119	1.032	2.04486	1.095	2.13613	0.61032	0.426515	0.127256	0	25.353	19	3	15	3	194	21.7	9.69	39.29	3	0	1	1	0.614991	862.9	916.3	836.5	5.08	4.9	2.74	High	High	High	High	High	High	High	High	High	1
High	Master Protein	A0A0M3K630	60S ribosomal protein L23 (inferred by orthology to a C. elegans protein)	ASIM_LOCUS15828	Anisakis simplex (Herring worm)	0.952	1.93455	1.1	2.14355	1.156	2.22839	0.526805	0.340805	0.0816236	0	44.417	69	10	18	10	140	14.9	10.48	76.81	10	0	1	1	0.610962	2336.7	2454.9	2123.3	4.62	1.82	11.49	High	High	High	High	High	High	High	High	High	1
High	Master Protein	A0A0M3JRR0	60S ribosomal protein L24 (inferred by orthology to a C. elegans protein)	ASIM_LOCUS10167	Anisakis simplex (Herring worm)	0.941	1.91986	1.05	2.07053	1.115	2.16595	0.525325	0.346078	0.0826964	0	30.347	36	8	16	8	146	16.9	10.64	60.82	8	0	1	1	0.610962	2399.4	2548.6	2284.9	6.04	4.46	10.62	High	High	High	High	High	High	High	High	High	1
High	Master Protein	A0A0M3J213	60S ribosomal protein L26 (inferred by orthology to a C. elegans protein)	ASIM_LOCUS1445	Anisakis simplex (Herring worm)	0.96	1.94531	1.085	2.12138	1.13	2.18859	0.970829	0.179897	0.133838	0	19.508	32	7	13	7	166	18.6	10.61	48.91	7	0	1	1	0.623162	2224.7	2316.8	2050.7	5.82	3.89	6.79	High	High	High	High	High	High	High	High	High	1
High	Master Protein	A0A0M3K1E5	60S ribosomal protein L27		Anisakis simplex (Herring worm)	0.938	1.91587	1.078	2.11111	1.15	2.21914	0.19427	0.298901	0.0251842	0	19.462	10	6	10	6	581	65.3	9.51	36.3	6	0	1	1	0.593395	1568.8	1672.7	1454.7	3.04	2.4	7.33	High	High	High	High	High	High	High	High	High	1
High	Master Protein	A0A0M3JSL0	60S ribosomal protein L27a (inferred by orthology to a human protein)	ASIM_LOCUS10526	Anisakis simplex (Herring worm)	0.921	1.89343	1.004	2.00555	1.09	2.12874	0.602299	0.670219	0.223184	0	38.747	32	10	20	9	154	17.2	10.52	80.12	10	1	1	1	0.696891	3204	3479	3190.7	5.03	2.88	14.23	High	High	High	High	High	High	High	High	High	1
High	Master Protein	A0A0M3KC42	60S ribosomal protein L28 (inferred by orthology to a C. elegans protein)	ASIM_LOCUS17940	Anisakis simplex (Herring worm)	0.956	1.93992	1.102	2.14652	1.154	2.2253	0.541986	0.302536	0.0745393	0	16.842	26	4	9	4	133	14.9	11.6	33.1	4	0	1	1	0.595226	1010.8	1057.9	917	3.05	1.94	10.03	High	High	High	High	High	High	High	High	High	1
High	Master Protein	F1L9V4	60S ribosomal protein L3 (Fragment)		Ascaris suum (Pig roundworm) (Ascaris lumbricoides)	0.801	1.74231	1.062	2.08782	1.326	2.50707	0.015543	0.797263	0.00777064	0	40.183	19	7	15	4	402	46	10.2	58.33	7	0	1	1	0.58158	371	463.1	349.2	5.5	4.79	9.29	High	High	High	High	High	High	High	High	High	1
High	Master Protein	F1LGY8	60S ribosomal protein L30		Ascaris suum (Pig roundworm) (Ascaris lumbricoides)	1	2	1.055	2.07772	1.055	2.07772	0.996242	0.490745	0.449377	0	27.598	39	4	10	2	140	15.6	9.6	39.18	4	0	1	1	0.848716	217.7	217.8	206.5	2.45	1.62	7.69	High	High	High	High	High	High	High	High	High	1
High	Master Protein	A0A0M3K4R1	60S ribosomal protein L31 (inferred by orthology to a C. elegans protein)	ASIM_LOCUS15359 ASIM_LOCUS2383	Anisakis simplex (Herring worm)	0.949	1.93053	1.053	2.07484	1.109	2.15696	0.582498	0.182873	0.0492769	0	26.116	56	9	17	6	127	14.8	10.37	62.75	9	3	1	1	0.593395	2700.6	2844.2	2565.1	2.86	2.5	10.31	High	High	High	High	High	High	High	High	High	1
High	Master Protein	A0A0M3KJS5	60S ribosomal protein L32 (inferred by orthology to a human protein)	ASIM_LOCUS20622	Anisakis simplex (Herring worm)	0.941	1.91986	1.117	2.16895	1.187	2.27679	0.529545	0.224716	0.0534931	0	15.942	25	4	12	4	134	16	11.56	38.4	4	0	1	1	0.593395	1154	1226.9	1033.3	1.78	5.73	10.71	High	High	High	High	High	High	High	High	High	1
High	Master Protein	A0A0M3J1U1	60S ribosomal protein L35 (inferred by orthology to a C. elegans protein)	ASIM_LOCUS1374	Anisakis simplex (Herring worm)	0.957	1.94127	0.926	1.9	0.969	1.95748	0.823268	0.292329	0.569753	0	20.176	37	6	14	6	123	14.2	11.05	61.27	6	0	1	1	0.925651	2607	2725.4	2813.9	7.31	2.56	0.95	High	High	High	High	High	High	High	High	High	1
High	Master Protein	A0A0M3JRJ4	60S ribosomal protein L4 (inferred by orthology to a C. elegans protein)	ASIM_LOCUS10089	Anisakis simplex (Herring worm)	0.945	1.92519	1.11	2.15846	1.175	2.25793	0.682939	0.384073	0.133049	0	125.757	45	17	47	15	360	40.6	10.95	194.78	17	2	1	1	0.622024	3845.2	4070.6	3465.5	4.71	2.09	16.77	High	High	High	High	High	High	High	High	High	1
High	Master Protein	A0A0B2VGJ3	60S ribosomal protein L5	rpl-5 Tcan_14052	Toxocara canis (Canine roundworm)	0.949	1.93053	1.013	2.0181	1.068	2.09652	0.355745	0.892879	0.203682	0	22.934	19	5	10	4	322	36.8	9.79	38.21	5	0	1	1	0.682978	889	937.3	877.8	4.52	1.26	5.5	High	High	High	High	High	High	High	High	High	1
High	Master Protein	A0A0M3JBZ5	60S ribosomal protein L5 (inferred by orthology to a C. elegans protein)	ASIM_LOCUS4936	Anisakis simplex (Herring worm)	0.945	1.92519	1.07	2.09943	1.132	2.19162	0.163779	0.235897	0.0173272	0	59.946	43	8	14	7	171	19.4	9.82	70.52	8	1	1	1	0.593395	964.4	1020.4	901.2	3.63	0.84	5.72	High	High	High	High	High	High	High	High	High	1
High	Master Protein	A0A0B2V697	60S ribosomal protein L6	rpl-6 Tcan_10479 TCNE_LOCUS7864	Toxocara canis (Canine roundworm)	0.941	1.91986	1.004	2.00555	1.067	2.09507	0.40122	0.99094	0.462193	0	21.101	20	5	9	2	251	28.2	10.89	36.25	5	0	1	1	0.85882	809.1	860	805.9	11.32	5.73	8.88	High	High	High	High	High	High	High	High	High	1
High	Master Protein	A0A0M3K5J2	60S ribosomal protein L6 (inferred by orthology to a C. elegans protein)	ASIM_LOCUS15640	Anisakis simplex (Herring worm)	0.965	1.95206	1.032	2.04486	1.069	2.09798	0.629093	0.903523	0.404391	0	30.813	30	7	12	4	253	28.5	11.25	46.19	7	3	1	1	0.810564	1468.3	1520.9	1422.5	2.3	2.59	10.19	High	High	High	High	High	High	High	High	High	1
High	Master Protein	A0A0M3JWX6	60S ribosomal protein L7 (inferred by orthology to a C. elegans protein)	ASIM_LOCUS12286	Anisakis simplex (Herring worm)	0.911	1.88035	1.059	2.08349	1.163	2.23923	0.573884	0.763809	0.257484	0	84.797	55	14	42	12	244	28.5	10.4	163.65	14	3	1	1	0.723146	3862.8	4242	3647.1	6.26	1.58	18.12	High	High	High	High	High	High	High	High	High	1
High	Master Protein	A0A0M3I2K4	60S ribosomal protein L7a		Ascaris lumbricoides (Giant roundworm)	1.004	2.00555	1.027	2.03778	1.023	2.03214	0.91849	0.680111	0.464909	0	10.515	12	3	8	2	267	30.6	10.78	27.54	3	0	1	1	0.859988	1009.6	1005.2	983	1.96	5.15	7.69	High	High	High	High	High	High	High	High	High	1
High	Master Protein	A0A0M3K2K1	60S ribosomal protein L8 (inferred by orthology to a C. elegans protein)	ASIM_LOCUS14562	Anisakis simplex (Herring worm)	0.999	1.99861	1.013	2.0181	1.014	2.0195	0.739337	0.476682	0.19384	0	60.296	37	9	20	8	260	28.3	10.8	108.53	9	1	1	1	0.671775	2110.9	2112.9	2083.4	1.98	3.84	4.65	High	High	High	High	High	High	High	High	High	1
High	Master Protein	A0A0M3KAA6	60S ribosomal protein L9 (inferred by orthology to a C. elegans protein)	ASIM_LOCUS17304	Anisakis simplex (Herring worm)	0.898	1.86348	1.076	2.10818	1.198	2.29421	0.237861	0.413592	0.0425513	0	41.516	49	8	15	7	188	21.6	10.15	59.68	8	1	1	1	0.593395	1597.6	1779.9	1485.3	2.78	2.87	10.85	High	High	High	High	High	High	High	High	High	1
High	Master Protein	A0A0M3K5H6	78 kDa glucose-regulated protein (inferred by orthology to a human protein)	ASIM_LOCUS15624	Anisakis simplex (Herring worm)	0.985	1.97931	0.969	1.95748	0.984	1.97794	0.98692	0.644043	0.731684	0	229.437	48	34	107	25	679	75.4	5.21	429.34	34	8	1	1	0.999999	8761.8	8897	9038.5	1.95	1.42	2.44	High	High	High	High	High	High	High	High	High	1
High	Master Protein	A0A0M3JXP0	A2M_N_2 domain-containing protein	ASIM_LOCUS12593	Anisakis simplex (Herring worm)	1.005	2.00694	0.99	1.98618	0.984	1.97794	0.967582	0.812453	0.677	0	59.27	27	12	21	12	750	83.1	6.55	78.12	12	0	1	1	0.985037	1323.9	1316.8	1338	1.48	5.42	9.1	High	High	High	High	High	High	High	High	High	1
High	Master Protein	A0A0M3I5P1	AA_TRNA_LIGASE_II domain-containing protein		Ascaris lumbricoides (Giant roundworm)	1.076	2.10818	1.085	2.12138	1.008	2.01112	0.927941	0.807598	0.962691	0	22.024	14	7	10	3	686	77.6	7.43	35.86	7	0	1	1	0.999999	368.9	342.9	340	10.99	0.65	8.04	High	High	High	High	High	High	High	High	High	1
High	Master Protein	A0A0N4UVQ7	AAA domain-containing protein	EVEC_LOCUS1245	Enterobius vermicularis (Human pinworm)	0.985	1.97931	1.061	2.08638	1.077	2.10964	0.829286	0.618296	0.329043	0	73.067	44	15	25	6	440	49.6	6.42	102.38	15	10	1	1	0.777221	1696.8	1722.8	1599.2	5.29	1.99	11.08	High	High	High	High	High	High	High	High	High	1
High	Master Protein	A0A0N4VDQ9	Aamy domain-containing protein	EVEC_LOCUS8236	Enterobius vermicularis (Human pinworm)	0.904	1.87125	1.047	2.06623	1.158	2.23148	0.219446	0.272707	0.0258177	0	57.461	18	7	20	2	711	82.2	6.15	66.73	7	2	1	1	0.593395	103.8	114.8	99.1	4.89	3.79	5.96	High	High	High	High	High	High	High	High	High	1
High	Master Protein	A0A0M3JTM4	AB hydrolase-1 domain-containing protein	ASIM_LOCUS10953	Anisakis simplex (Herring worm)	0.995	1.99308	1.087	2.12432	1.093	2.13317	0.967036	0.513128	0.392693	0	76.98	47	13	35	13	379	44.1	6.58	140.82	13	0	1	1	0.802149	1689.8	1699.1	1554.7	2.38	9.04	13.4	High	High	High	High	High	High	High	High	High	1
High	Master Protein	A0A0M3J680	ABC transporter domain-containing protein	ASIM_LOCUS2913	Anisakis simplex (Herring worm)	1.089	2.12727	1.155	2.22684	1.06	2.08493	0.780204	0.592614	0.940963	0	15.988	31	3	4	3	189	21.5	6.39	17.18	3	0	1	1	0.999999	145.2	133.3	125.7	9.93	2.36	16.84	High	High	High	High	High	High	High	High	High	1
High	Master Protein	A0A0M3KAB0	Acetyl-CoA acetyltransferase, mitochondrial (inferred by orthology to a human protein)	ASIM_LOCUS17308	Anisakis simplex (Herring worm)	1.039	2.0548	1.069	2.09798	1.029	2.04061	0.41259	0.121626	0.607204	0	709.36	89	33	431	32	411	43.2	8.13	1912.23	33	1	1	1	0.946348	22884.9	22018.4	21406.4	2.1	2.61	3.02	High	High	High	High	High	High	High	High	High	1
High	Master Protein	A0A0M3JK21	Acetyl-CoA synthetase (inferred by orthology to a S. mansoni protein)		Anisakis simplex (Herring worm)	1.03	2.04202	1.059	2.08349	1.028	2.0392	0.981257	0.32916	0.407708	0	30.475	52	4	10	3	84	9.4	7.42	45.29	4	1	1	1	0.81412	1148.2	1114.7	1084	3.57	2.42	10.11	High	High	High	High	High	High	High	High	High	1
High	Master Protein	A0A0N4U2B1	Acetyl-coenzyme A synthetase (EC 6.2.1.1)	DME_LOCUS5162	Dracunculus medinensis (Guinea worm)	0.961	1.94666	1.053	2.07484	1.096	2.13761	0.997343	0.672191	0.632761	0	4.859	5	2	5	2	682	75	6.18	12.79	2	0	1	1	0.966888	493.7	513.8	468.9	8.81	6.02	20.59	High	High	High	High	High	High	High	High	High	1
High	Master Protein	F1L0Y2	Acetylcholine regulator unc-18		Ascaris suum (Pig roundworm) (Ascaris lumbricoides)	0.964	1.95071	1.143	2.2084	1.187	2.27679	0.912379	0.64558	0.427925	0	13.773	10	4	5	2	590	67.3	6.67	11.63	4	2	1	1	0.832193	222.4	230.8	194.5	6.55	1.87	15.54	High	High	High	High	High	High	High	High	High	1
High	Master Protein	A0A0M3K8Y5	AcetylCoA_hyd_C domain-containing protein		Anisakis simplex (Herring worm)	1.106	2.15248	1.072	2.10235	0.969	1.95748	0.112529	0.724433	0.302156	0	389.5	78	30	266	28	482	52.4	7.5	965.41	30	3	1	1	0.750439	25119.9	22713.1	23432.5	5.24	1.93	5.97	High	High	High	High	High	High	High	High	High	1
High	Master Protein	A0A0N4ZE16	Acetyltransferase component of pyruvate dehydrogenase complex (EC 2.3.1.12)		Parastrongyloides trichosuri (Possum-specific nematode worm)	1.069	2.09798	1.004	2.00555	0.939	1.9172	0.636075	0.995368	0.584565	0	10.934	3	2	5	2	523	56.7	8.84	15.81	2	0	1	1	0.939723	629.6	588.8	627	9.89	4.12	8.8	High	High	High	High	High	High	High	High	High	1
High	Master Protein	A0A0M3JUQ3	Aconitate hydratase, mitochondrial (Aconitase) (EC 4.2.1.-)	ASIM_LOCUS11389	Anisakis simplex (Herring worm)	0.972	1.96156	1.123	2.17799	1.156	2.22839	0.982074	0.162016	0.128554	0	157.498	50	27	62	21	784	85.5	7.87	241.27	27	6	1	1	0.61619	5316.5	5471.5	4733.9	0.3	4.24	16.24	High	High	High	High	High	High	High	High	High	1
High	Master Protein	Q9GPK2	Actin 1		Heterodera glycines (Soybean cyst nematode worm)	0.949	1.93053	0.925	1.89868	0.975	1.96564	0.955587	0.931594	0.799837	0	319.274	66	27	443	2	376	41.8	5.48	1369.61	27	0	1	1	0.999999	459.9	484.5	497	11.04	2.78	7.1	High	High	High	High	High	High	High	High	High	1
High	Master Protein	A0A0B4SVM4	Actin 2		Anisakis simplex (Herring worm)	1.007	2.00973	1.041	2.05765	1.034	2.04769	0.997314	0.421708	0.389903	0	308.87	78	31	244	9	376	42.2	5.49	880.12	31	33	1	1	0.799812	19921	19778.2	19129.1	3.22	2.52	10.17	High	High	High	High	High	High	High	High	High	1
High	Master Protein	A0A0B4SVN7	Actin 3		Anisakis simplex (Herring worm)	0.869	1.8264	0.922	1.89474	1.061	2.08638	0.364876	0.928925	0.543247	0	240.458	75	27	163	2	376	41.8	5.48	638.3	27	0	1	1	0.907472	37	42.6	40.1	8.18	3.34	13.45	High	High	High	High	High	High	High	High	High	1
High	Master Protein	A0A0M3K485	Actin-depolymerizing factor 1 (inferred by orthology to a C. elegans protein)	ASIM_LOCUS15183	Anisakis simplex (Herring worm)	1.051	2.07197	1.023	2.03214	0.973	1.96292	0.952241	0.774855	0.918269	0	51.227	40	8	16	6	142	16	6.77	69.47	8	2	1	1	0.999999	2404.8	2288	2351.8	8.19	4.57	8.45	High	High	High	High	High	High	High	High	High	1
High	Master Protein	A0A0B2VJL7	Actin-depolymerizing factor 2, isoform c	unc-60 Tcan_07182	Toxocara canis (Canine roundworm)	1.029	2.04061	0.966	1.95342	0.938	1.91587	0.54834	0.226133	0.0562106	0	40.671	32	7	20	3	164	18.4	7.9	84.85	7	4	1	1	0.593395	2005	1948.5	2076.5	2.97	3.95	2.27	High	High	High	High	High	High	High	High	High	1
High	Master Protein	Q11176	Actin-interacting protein 1 (AIP1) (Uncoordinated protein 78)	unc-78 C04F6.4	Caenorhabditis elegans	0.995	1.99308	0.855	1.80876	0.859	1.81378	0.849832	0.0656262	0.132027	0	8.717	7	2	3	2	611	65.3	7.08	10.58	2	0	1	1	0.622024	94.2	94.7	110.2	6.14	7.22	6.79	High	High	High	High	High	High	High	High	High	1
High	Master Protein	A0A0M3J9J3	Actin-like protein 53D (inferred by orthology to a D. melanogaster protein)	ASIM_LOCUS4073	Anisakis simplex (Herring worm)	1.04	2.05623	1.114	2.16445	1.071	2.10089	0.616705	0.954724	0.780255	0	7.181	3	2	4	2	342	37.9	5.17	18.3	2	0	1	1	0.999999	753.7	724.9	676.6	19.94	44.77	21.87	High	High	High	High	High	High	High	High	High	1
High	Master Protein	A0A0M3J8I2	Actin-related protein 10 (inferred by orthology to a human protein)	ASIM_LOCUS3717	Anisakis simplex (Herring worm)	0.973	1.96292	0.929	1.90396	0.954	1.93724	0.987325	0.905086	0.834808	0	5.607	13	2	2	2	178	19.5	10.05	6.83	2	0	1	1	0.999999	155.4	159.7	167.3	9.18	6.69	13.72	High	High	High	High	High	High	High	High	High	1
High	Master Protein	A0A0M3JWP6	Actin-related protein 2	ASIM_LOCUS12186	Anisakis simplex (Herring worm)	0.999	1.99861	1.178	2.26263	1.18	2.26577	0.902557	0.545967	0.339437	0	21.047	26	7	10	7	383	43.5	6.21	27.04	7	0	1	1	0.780763	331.9	332.4	281.7	5.45	4.13	17.69	High	High	High	High	High	High	High	High	High	1
High	Master Protein	A0A0M3J2E0	Actin-related protein 2/3 complex subunit 3	ASIM_LOCUS1574	Anisakis simplex (Herring worm)	0.86	1.81504	0.777	1.71356	0.904	1.87125	0.56888	0.539805	0.998427	0	8.965	22	2	2	2	180	20.8	9.17	7.24	2	0	1	1	0.999999	30.4	35.3	39.1	14.08	6.99	17.74	High	High	High	High	High	High	High	High	High	1
High	Master Protein	A0A0M3K6Q4	Actin-related protein 2/3 complex subunit 4	ASIM_LOCUS16052	Anisakis simplex (Herring worm)	0.991	1.98756	1.025	2.03496	1.034	2.04769	0.99556	0.941366	0.907684	0	9.972	27	4	5	4	169	19.7	8.46	17.12	4	0	1	1	0.999999	636.7	642.7	621.4	1.26	4.74	12.92	High	High	High	High	High	High	High	High	High	1
High	Master Protein	A0A0M3K9T5	Actin-related protein 2/3 complex subunit 5	ASIM_LOCUS17133	Anisakis simplex (Herring worm)	1.107	2.15397	0.94	1.91853	0.849	1.80125	0.729969	0.304455	0.114875	0	14.981	44	4	4	4	151	17.1	5.22	15.84	4	0	1	1	0.612274	370.2	334.4	394	0.88	10.13	14.32	High	High	High	High	High	High	High	High	High	1
High	Master Protein	A0A0M3JW74	Actin-related protein 3 (inferred by orthology to a C. elegans protein)	ASIM_LOCUS11986	Anisakis simplex (Herring worm)	0.954	1.93724	1.045	2.06337	1.096	2.13761	0.531194	0.981637	0.437885	0	39.213	46	10	15	10	424	47.6	5.9	39.39	10	0	1	1	0.841764	646.1	677.5	618.4	8.01	4.15	8.65	High	High	High	High	High	High	High	High	High	1
High	Master Protein	A0A0M3JRF6	Activator of 90 kDa heat shock protein ATPase homolog 1 (inferred by orthology to a human protein)	ASIM_LOCUS10042	Anisakis simplex (Herring worm)	0.986	1.98069	1.035	2.04911	1.05	2.07053	0.966824	0.639372	0.503477	0	16.099	14	5	8	5	388	44.4	6.02	25.73	5	0	1	1	0.879213	620.9	630	599.7	3.32	2.66	6.68	High	High	High	High	High	High	High	High	High	1
High	Master Protein	A0A0M3IY89	Acyl-CoA dehydrogenase family member 10 (inferred by orthology to a human protein)	ASIM_LOCUS122	Anisakis simplex (Herring worm)	0.945	1.92519	0.929	1.90396	0.983	1.97657	0.422578	0.253551	0.903208	0	5.392	14	3	4	3	229	26.1	6.02	12.06	3	0	1	1	0.999999	358.4	379.2	385.8	6.87	5.49	7.37	High	High	High	High	High	High	High	High	High	1
High	Master Protein	A0A0M3JNT1	Acyl-CoA_dh_1 domain-containing protein	ASIM_LOCUS9063	Anisakis simplex (Herring worm)	1.026	2.03637	0.966	1.95342	0.942	1.92119	0.948971	0.863094	0.698051	0	24.083	43	4	8	4	98	11	8	24.08	4	0	1	1	0.989332	432.7	421.8	448	3.55	7.93	8.21	High	High	High	High	High	High	High	High	High	1
High	Master Protein	A0A0M3JYL8	Acyl-CoA-binding protein homolog 1 (inferred by orthology to a C. elegans protein)	ASIM_LOCUS12976	Anisakis simplex (Herring worm)	1.048	2.06766	0.982	1.9752	0.936	1.91322	0.532483	0.218412	0.0523631	0	33.711	42	4	11	4	85	9.7	9.41	47.48	4	0	1	1	0.593395	877.9	837.5	894.4	2.23	2.09	8.23	High	High	High	High	High	High	High	High	High	1
High	Master Protein	A0A0M3KDV8	Acyl-coenzyme A thioesterase 9, mitochondrial (inferred by orthology to a human protein)	ASIM_LOCUS18556	Anisakis simplex (Herring worm)	1.03	2.04202	1.056	2.07916	1.025	2.03496	0.91826	0.725404	0.921277	0	11.381	19	4	4	4	262	30.2	8.15	13.11	4	0	1	1	0.999999	242.1	235	229.2	5.72	5.33	20.46	High	High	High	High	High	High	High	High	High	1
High	Master Protein	A0A0M3JXY0	Acylamino-acid-releasing enzyme (inferred by orthology to a human protein)	ASIM_LOCUS12694	Anisakis simplex (Herring worm)	1.021	2.02933	0.936	1.91322	0.917	1.88818	0.995769	0.431645	0.391332	0	64.305	25	10	18	10	723	80.6	6.2	73.22	10	0	1	1	0.801062	945.3	926.2	1009.8	2.47	7.2	13.59	High	High	High	High	High	High	High	High	High	1
High	Master Protein	A0A0M3JRS1	Acylpyruvase FAHD1, mitochondrial (inferred by orthology to a human protein)	ASIM_LOCUS10178	Anisakis simplex (Herring worm)	1.094	2.13465	0.992	1.98894	0.907	1.87514	0.654691	0.453259	0.151015	0	15.1	24	5	6	5	254	28.2	8.43	23.73	5	0	1	1	0.631421	649.3	593.6	654.4	2.55	4.4	13.02	High	High	High	High	High	High	High	High	High	1
High	Master Protein	A0A0M3JZG7	Adducin-related protein 1 (inferred by orthology to a C. elegans protein)	ASIM_LOCUS13325	Anisakis simplex (Herring worm)	0.943	1.92252	1.003	2.00416	1.063	2.08927	0.721597	0.911754	0.493372	0	17.689	15	6	6	4	692	77.1	6.29	21.83	6	2	1	1	0.877411	419.1	444.5	418	7.39	5.25	8.1	High	High	High	High	High	High	High	High	High	1
High	Master Protein	A0A0M3JUJ4	Adenine phosphoribosyltransferase (inferred by orthology to a C. elegans protein)	ASIM_LOCUS11323	Anisakis simplex (Herring worm)	1.009	2.01252	1.001	2.00139	0.992	1.98894	0.905228	0.71494	0.479172	0	31.53	65	6	13	5	153	16.3	5.49	42.98	6	1	1	1	0.871601	361.8	358.4	361.3	1.18	1.17	5.45	High	High	High	High	High	High	High	High	High	1
High	Master Protein	A0A0M3J1J8	Adenosine deaminase (inferred by orthology to a human protein)		Anisakis simplex (Herring worm)	1.045	2.06337	1.061	2.08638	1.015	2.0209	0.939411	0.727497	0.899502	0	6.839	5	3	4	3	385	42.7	6	16.19	3	0	1	1	0.999999	545.8	522.3	514.5	4.51	4.44	12.46	High	High	High	High	High	High	High	High	High	1
High	Master Protein	A0A0M3J984	Adenosylhomocysteinase (inferred by orthology to a C. elegans protein)		Anisakis simplex (Herring worm)	0.963	1.94936	0.955	1.93858	0.992	1.98894	0.58927	0.258207	0.749723	0	72.194	57	12	36	12	245	26.5	6.29	127.39	12	0	1	1	0.999999	3501.3	3635	3665.6	2.93	5.95	11.45	High	High	High	High	High	High	High	High	High	1
High	Master Protein	A0A0M3K498	Adenylate kinase (EC 2.7.4.3) (ATP-AMP transphosphorylase) (ATP:AMP phosphotransferase) (Adenylate kinase cytosolic and mitochondrial) (Adenylate monophosphate kinase)		Anisakis simplex (Herring worm)	1.045	2.06337	1.036	2.05053	0.991	1.98756	0.879571	0.99791	0.850576	0	35.704	59	9	10	9	221	24.6	8.22	43.59	9	0	1	1	0.999999	1358.5	1299.5	1311.2	4.25	3.23	6.68	High	High	High	High	High	High	High	High	High	1
High	Master Protein	A0A0B2V5R1	Adenylate kinase isoenzyme 1 (AK 1) (EC 2.7.4.3) (ATP-AMP transphosphorylase 1) (ATP:AMP phosphotransferase) (Adenylate monophosphate kinase)	F38B2.4 Tcan_12503	Toxocara canis (Canine roundworm)	1.126	2.18253	1.074	2.10526	0.954	1.93724	0.836872	0.961594	0.94894	0	62.57	16	10	46	2	497	57.1	9.28	132.83	10	0	1	1	0.999999	191.8	170.3	178.6	12.38	9.21	4.7	High	High	High	High	High	High	High	High	High	1
High	Master Protein	F1KVB0	Adenylosuccinate lyase		Ascaris suum (Pig roundworm) (Ascaris lumbricoides)	1.052	2.0734	1.069	2.09798	1.016	2.0223	0.937316	0.740958	0.911917	0	17.071	14	5	6	3	480	54.4	6.9	21.91	5	0	1	1	0.999999	283.4	269.5	265.2	8.94	3.43	7.98	High	High	High	High	High	High	High	High	High	1
High	Master Protein	A0A0M3K035	Adenylosuccinate lyase (inferred by orthology to a C. elegans protein)	ASIM_LOCUS13587	Anisakis simplex (Herring worm)	0.965	1.95206	1.05	2.07053	1.089	2.12727	0.308005	0.698761	0.108378	0	51.272	39	9	19	7	350	39.2	5.52	59.55	9	2	1	1	0.610962	901.8	934.7	858.5	0.52	2.29	6.03	High	High	High	High	High	High	High	High	High	1
High	Master Protein	A0A0M3KC75	Adenylosuccinate synthetase (AMPSase) (AdSS) (EC 6.3.4.4) (IMP--aspartate ligase)	ASIM_LOCUS17973	Anisakis simplex (Herring worm)	1.021	2.02933	1.024	2.03355	1.003	2.00416	0.989658	0.69674	0.773491	0	22.085	21	4	11	2	208	23.2	6.79	33.89	4	0	1	1	0.999999	688	673.6	671.8	7.8	3.03	16.7	High	High	High	High	High	High	High	High	High	1
High	Master Protein	A0A0M3JYU1	Adenylyl cyclase-associated protein	ASIM_LOCUS13060	Anisakis simplex (Herring worm)	1.034	2.04769	0.99	1.98618	0.957	1.94127	0.507239	0.593015	0.150467	0	101.638	24	23	43	19	1225	133.9	8.69	154.39	23	4	1	1	0.629987	4489.7	4340.7	4536.8	2.63	1.96	6.98	High	High	High	High	High	High	High	High	High	1
High	Master Protein	A0A0M3JGR5	ADF-H domain-containing protein	ASIM_LOCUS15182 ASIM_LOCUS6596	Anisakis simplex (Herring worm)	1.022	2.03073	0.95	1.93187	0.929	1.90396	0.302127	0.0664333	0.00999385	0	13.512	28	4	12	3	107	12.2	5.24	41.02	4	0	1	1	0.593395	635.9	622.2	669.7	2.39	1.56	3.02	High	High	High	High	High	High	High	High	High	1
High	Master Protein	A0A0M3JF37	ADH_N domain-containing protein	ASIM_LOCUS6022	Anisakis simplex (Herring worm)	0.966	1.95342	1.034	2.04769	1.071	2.10089	0.974565	0.698288	0.817112	0	47.452	54	6	13	6	127	13.5	9.23	58.25	6	0	1	1	0.999999	689.7	714.3	667.1	4.76	5.8	4.91	High	High	High	High	High	High	High	High	High	1
High	Master Protein	A0A0M3KIJ2	ADH_zinc_N domain-containing protein	ASIM_LOCUS20189	Anisakis simplex (Herring worm)	1.023	2.03214	0.937	1.91454	0.916	1.88688	0.997122	0.926189	0.951034	0	31.281	39	6	13	6	175	19.8	6.2	42.02	6	0	1	1	0.999999	993	970.9	1059.4	3.37	11.62	9.08	High	High	High	High	High	High	High	High	High	1
High	Master Protein	A0A0M3K5N3	Adipocyte plasma membrane-associated protein (inferred by orthology to a human protein)		Anisakis simplex (Herring worm)	0.938	1.91587	1.002	2.00277	1.068	2.09652	0.477785	0.914177	0.700907	0	14.367	27	4	4	4	228	26.1	9.03	14.66	4	0	1	1	0.991659	72.5	77.3	72.4	8.47	6.68	8.72	High	High	High	High	High	High	High	High	High	1
High	Master Protein	A0A0N4V1Z8	ADK_lid domain-containing protein	EVEC_LOCUS3710	Enterobius vermicularis (Human pinworm)	1.007	2.00973	1.001	2.00139	0.994	1.9917	0.960356	0.606247	0.759563	0	5.748	4	2	2	2	271	30.6	8.28	7.14	2	0	1	1	0.999999	271.2	269.2	270.9	4.54	4.28	11.69	High	High	High	High	High	High	High	High	High	1
High	Master Protein	A0A0M3K4H6	ADP-ribosylation factor related (inferred by orthology to a C. elegans protein)	ASIM_LOCUS15274	Anisakis simplex (Herring worm)	1.004	2.00555	0.988	1.98343	0.984	1.97794	0.727417	0.593394	0.969643	0	87.426	81	11	35	6	180	20.5	6.8	125.13	11	0	1	1	0.999999	480.4	478.7	486.3	4.09	2.22	6.95	High	High	High	High	High	High	High	High	High	1
High	Master Protein	A0A0B2VQ41	ADP-ribosylation factor-like protein 1	Arf72A Tcan_15915 TCNE_LOCUS16913	Toxocara canis (Canine roundworm)	0.934	1.91057	1.028	2.0392	1.1	2.14355	0.50221	0.99773	0.469451	0	10.458	29	4	7	4	206	23	8.41	15.54	4	0	1	1	0.863266	98.6	105.5	95.9	2.05	6.78	5.83	High	High	High	High	High	High	High	High	High	1
High	Master Protein	A0A0M3K9A1	ADP-ribosylation factor-like protein 8B (inferred by orthology to a human protein)	ASIM_LOCUS16947	Anisakis simplex (Herring worm)	0.95	1.93187	0.944	1.92385	0.994	1.9917	0.479251	0.755263	0.873747	0	42.754	32	6	13	6	200	22.8	6.55	53.39	6	0	1	1	0.999999	695	731.6	736	3.65	8.18	5.21	High	High	High	High	High	High	High	High	High	1
High	Master Protein	A0A0B2V880	ADP,ATP carrier protein	sesB Tcan_03293 TCNE_LOCUS8472	Toxocara canis (Canine roundworm)	1.013	2.0181	1.03	2.04202	1.017	2.02371	0.92989	0.801393	0.957841	0	59.726	40	14	35	2	309	34.3	9.91	122.7	14	0	1	1	0.999999	792	782	769	3.54	4.63	17.64	High	High	High	High	High	High	High	High	High	1
High	Master Protein	A0A0M3JVL0	AFG3-like protein 2 (inferred by orthology to a human protein)	ASIM_LOCUS11732	Anisakis simplex (Herring worm)	0.999	1.99861	1.088	2.12579	1.09	2.12874	0.860431	0.216438	0.40783	0	46.121	20	11	14	11	757	83	7.27	52.92	11	0	1	1	0.814303	893.7	895	821.2	7.36	3.82	10.91	High	High	High	High	High	High	High	High	High	1
High	Master Protein	A0A0M3JQZ6	Alanine--tRNA ligase, cytoplasmic (inferred by orthology to a C. elegans protein)	ASIM_LOCUS9849	Anisakis simplex (Herring worm)	1.066	2.09362	1.04	2.05623	0.976	1.967	0.270883	0.973884	0.352222	0	126.267	39	26	44	21	963	106.6	5.6	163.48	26	6	1	1	0.780763	3520	3301.1	3384	2.6	3.59	5.74	High	High	High	High	High	High	High	High	High	1
High	Master Protein	A0A0M3K6W4	Aldedh domain-containing protein	ASIM_LOCUS16112	Anisakis simplex (Herring worm)	1.056	2.07916	1.033	2.04627	0.978	1.96973	0.872367	0.958344	0.726631	0	30.242	38	6	13	5	265	28.8	8.31	38.69	6	1	1	1	0.999999	651.1	616.6	630.6	7.7	5.81	4.64	High	High	High	High	High	High	High	High	High	1
High	Master Protein	A0A0M3K4B1	Aldehyde dehydrogenase		Anisakis simplex (Herring worm)	1.088	2.12579	0.872	1.8302	0.802	1.74352	0.533057	0.102501	0.0256502	0	7.354	9	2	2	2	419	46.8	5.21	6.75	2	0	1	1	0.593395	79.6	73.2	91.3	2.17	9.13	6.38	High	High	High	High	High	High	High	High	High	1
High	Master Protein	F1KZA6	Aldehyde dehydrogenase family 7 member A1		Ascaris suum (Pig roundworm) (Ascaris lumbricoides)	0.999	1.99861	0.897	1.86219	0.898	1.86348	0.641617	0.433761	0.919972	0	23.585	6	4	8	2	613	67.5	7.3	26.92	4	0	1	1	0.999999	58.4	58.4	65	5.12	11.17	6.03	High	High	High	High	High	High	High	High	High	1
High	Master Protein	A0A0D8XTU2	Aldehyde dehydrogenase family protein	DICVIV_06681	Dictyocaulus viviparus (Bovine lungworm)	0.929	1.90396	1.17	2.25012	1.259	2.3933	0.918306	0.401421	0.250893	0	26.9	7	6	16	2	1059	117	7.11	58.7	6	1	1	1	0.717224	657.7	707.7	561.9	6.86	11.12	19.66	High	High	High	High	High	High	High	High	High	1
High	Master Protein	A0A0M3JWR5	Aldo_ket_red domain-containing protein	ASIM_LOCUS12210	Anisakis simplex (Herring worm)	1.068	2.09652	0.897	1.86219	0.84	1.79005	0.983783	0.276289	0.223304	0	19.917	19	5	8	5	334	38.2	7.23	28.36	5	0	1	1	0.696891	193.1	180.9	215.2	6.76	11.14	12.06	High	High	High	High	High	High	High	High	High	1
High	Master Protein	A0A0M3JSK7	Aldo-keto reductase family 1 member C-like protein 1 (inferred by orthology to a human protein)	ASIM_LOCUS10523	Anisakis simplex (Herring worm)	0.985	1.97931	1.064	2.09072	1.081	2.1155	0.827986	0.723042	0.406093	0	54.864	56	13	20	13	318	36.6	6.14	74.04	13	0	1	1	0.812559	717.9	729.1	674.7	2.44	2.28	8.22	High	High	High	High	High	High	High	High	High	1
High	Master Protein	D2K835	Allergen Ani s 10 (allergen Ani s 10)		Anisakis simplex (Herring worm)	0.927	1.90132	1.09	2.12874	1.176	2.25949	0.949432	0.69173	0.520333	0	64.601	59	5	11	5	231	23.3	4.34	64.5	5	0	1	1	0.89328	438.8	473.4	402.6	23.07	6.51	4.61	High	High	High	High	High	High	High	High	High	1
High	Master Protein	A0A023W3Z5	Alpha-1,4 glucan phosphorylase (EC 2.4.1.1)	GP	Anisakis simplex (Herring worm)	1.056	2.07916	1.092	2.13169	1.034	2.04769	0.804056	0.436639	0.784683	0	414.956	67	56	192	28	863	99.4	6.29	755.7	56	34	1	1	0.999999	17911.7	16956.3	16400.7	2.7	5.21	18.11	High	High	High	High	High	High	High	High	High	1
High	Master Protein	F1KR95	Alpha-actinin, sarcomeric		Ascaris suum (Pig roundworm) (Ascaris lumbricoides)	1.066	2.09362	1.01	2.01391	0.947	1.92786	0.619918	0.998969	0.64438	0	163.361	38	33	67	3	901	104.7	6.71	264.33	33	10	1	1	0.967778	3372.5	3163.5	3339.2	4.2	1.49	11.06	High	High	High	High	High	High	High	High	High	1
High	Master Protein	A0A0R3R0Q8	Alpha-amylase_C domain-containing protein	BTMF_LOCUS11592	Brugia timori	0.96	1.94531	0.979	1.9711	1.02	2.02792	0.569815	0.961855	0.72	0	11.336	13	3	6	3	343	39.8	5.86	23.29	3	0	1	1	0.999999	266.2	277.3	271.9	8.68	8.63	2.53	High	High	High	High	High	High	High	High	High	1
High	Master Protein	F1LDR5	Alpha-soluble NSF attachment protein		Ascaris suum (Pig roundworm) (Ascaris lumbricoides)	1.032	2.04486	0.936	1.91322	0.907	1.87514	0.662352	0.413167	0.137976	0	8.718	20	3	3	2	191	22.1	5.74	9.4	3	0	1	1	0.627911	302.3	292.8	322.9	3.88	2.95	6.46	High	High	High	High	High	High	High	High	High	1
High	Master Protein	A0A0B2W1S9	Alpha,alpha-trehalose-phosphate synthase [UDP-forming] 1	tps-1 Tcan_18946	Toxocara canis (Canine roundworm)	0.986	1.98069	1.139	2.20228	1.155	2.22684	0.683189	0.831712	0.378068	0	4.308	2	2	2	2	1538	174.7	6.76	5.71	2	0	1	1	0.792505	200.5	203.3	176	8.94	8.2	17.84	High	High	High	High	High	High	High	High	High	1
High	Master Protein	A0A0M3K576	Amidohydro-rel domain-containing protein	ASIM_LOCUS15524	Anisakis simplex (Herring worm)	1.195	2.28945	1.375	2.59368	1.151	2.22068	0.778399	0.564001	0.923551	0	5.543	7	2	2	2	455	51.2	6.83	5.64	2	0	1	1	0.999999	20.1	16.8	14.6	30.59	13.88	18.68	High	High	High	High	High	High	High	High	High	1
High	Master Protein	A0A0M3JJS1	Aminoacylase (inferred by orthology to a S. mansoni protein)	ASIM_LOCUS7655	Anisakis simplex (Herring worm)	0.977	1.96837	1.062	2.08782	1.087	2.12432	0.987207	0.890536	0.948793	0	6.28	39	3	3	3	88	9.6	8.53	8.99	3	0	1	1	0.999999	448	458.6	422	3.61	3.22	12.28	High	High	High	High	High	High	High	High	High	1
High	Master Protein	A0A0M3I5J0	Aminomethyltransferase (EC 2.1.2.10) (Glycine cleavage system T protein)		Ascaris lumbricoides (Giant roundworm)	1.003	2.00416	1.08	2.11404	1.077	2.10964	0.824458	0.120371	0.25737	0	8.681	16	3	8	2	423	47.2	8.95	26.39	3	0	1	1	0.722905	1028.7	1026	952.2	7.91	5.47	0.8	High	High	High	High	High	High	High	High	High	1
High	Master Protein	A0A0M3J2C0	Aminomethyltransferase, mitochondrial (inferred by orthology to a human protein)		Anisakis simplex (Herring worm)	0.972	1.96156	1.004	2.00555	1.033	2.04627	0.867367	0.590762	0.34037	0	68.832	60	12	34	10	252	27.5	9.03	128.13	12	2	1	1	0.780763	4101.1	4219.5	4084.1	3.78	4.35	3.31	High	High	High	High	High	High	High	High	High	1
High	Master Protein	A0A0M3IYJ0	Aminopeptidase-like protein (inferred by orthology to a C. elegans protein)		Anisakis simplex (Herring worm)	1.016	2.0223	0.932	1.90792	0.918	1.88949	0.861776	0.582064	0.868297	0	18.011	9	6	7	6	1012	116.1	7.27	18.92	6	0	1	1	0.999999	301.2	296.5	323.1	3.79	7.55	10.72	High	High	High	High	High	High	High	High	High	1
High	Master Protein	A0A0M3J386	AMP-binding domain-containing protein		Anisakis simplex (Herring worm)	0.913	1.88296	0.993	1.99032	1.087	2.12432	0.0242217	0.656605	0.0726314	0	35.522	40	6	11	2	249	27.3	6.06	49.98	6	0	1	1	0.593493	117.1	128.2	118	2.92	0.28	4.98	High	High	High	High	High	High	High	High	High	1
High	Master Protein	A0A0M3K3F2	AMPK1_CBM domain-containing protein	ASIM_LOCUS14900	Anisakis simplex (Herring worm)	1.092	2.13169	0.989	1.98481	0.906	1.87384	0.681453	0.366381	0.125827	0	101.481	49	15	45	13	328	38.5	5.11	165.14	15	0	1	1	0.614178	2997.6	2746.2	3032.2	3.48	5.46	9.24	High	High	High	High	High	High	High	High	High	1
High	Master Protein	E9RFF5	Ani s 11-like protein 2 (Fragment)	Anis11L2	Anisakis simplex (Herring worm)	1.032	2.04486	1.164	2.24078	1.127	2.18404	0.999775	0.500225	0.489809	0	23.935	51	6	8	6	287	27.7	10.18	30.95	6	0	1	1	0.877281	269.2	260.8	231.3	19.22	10.58	5.24	High	High	High	High	High	High	High	High	High	1
High	Master Protein	L7V3P8	Ani s 12 allergen		Anisakis simplex (Herring worm)	1.134	2.19466	1.313	2.48458	1.157	2.22993	0.296447	0.0443309	0.349973	0	88.698	59	11	29	2	264	29.4	5.41	132	11	14	1	1	0.780763	2084.3	1837.5	1587.6	12.35	7.37	11.24	High	High	High	High	High	High	High	High	High	1
High	Master Protein	Q14QT4	Ani s 4 allergen (Ani s 4 allergen; Cystatin)	anis4 ASIM_LOCUS13531	Anisakis simplex (Herring worm)	1.117	2.16895	1.101	2.14503	0.985	1.97931	0.314116	0.599786	0.826187	0	47.621	48	7	29	7	115	12.7	5.86	123.02	7	0	1	1	0.999999	4575.1	4094.1	4156.1	7.54	2.08	10.87	High	High	High	High	High	High	High	High	High	1
High	Master Protein	L7V0L4	Ani s 9 allergen		Anisakis pegreffii	0.976	1.967	0.898	1.86348	0.919	1.8908	0.987571	0.339557	0.403883	0	61.043	47	6	46	4	147	15.5	9.11	168.21	6	4	1	1	0.809914	3336.4	3417.2	3716.5	7.77	2.43	5.17	High	High	High	High	High	High	High	High	High	1
High	Master Protein	E1FXF2	Animal heme peroxidase	LOAG_05579	Loa loa (African eye worm)	0.993	1.99032	1.087	2.12432	1.095	2.13613	0.740607	0.99136	0.669661	0	21.766	4	3	5	2	990	113.1	6.81	23.56	3	1	1	1	0.979147	146.3	147.4	134.6	7.06	5.18	11.77	High	High	High	High	High	High	High	High	High	1
High	Master Protein	F4MST7	ANISERP protein	aniserp	Anisakis simplex (Herring worm)	1.013	2.0181	1.01	2.01391	0.997	1.99585	0.926099	0.991367	0.873481	0	36.773	24	8	17	8	397	44.6	5.31	58.98	8	0	1	1	0.999999	1885	1860.6	1865.5	4.06	3.84	2.42	High	High	High	High	High	High	High	High	High	1
High	Master Protein	A0A0B2V2F9	Ankyrin-2	ANK2 Tcan_05603	Toxocara canis (Canine roundworm)	0.975	1.96564	0.916	1.88688	0.939	1.9172	0.367482	0.0119495	0.0666349	0	115.127	22	27	39	2	1808	198	6.29	161.57	27	0	1	1	0.593395	354.5	363.5	387	4.3	2.06	4.55	High	High	High	High	High	High	High	High	High	1
High	Master Protein	A0A0M3JY25	Annexin	ASIM_LOCUS12749	Anisakis simplex (Herring worm)	0.848	1.8	1.004	2.00555	1.183	2.27048	0.40798	0.892637	0.236464	0	50.81	40	11	20	10	339	38.5	5.72	58.06	11	2	1	1	0.702178	1103.8	1301.5	1099.9	14.2	0.87	14.17	High	High	High	High	High	High	High	High	High	1
High	Master Protein	A0A0M3J2S2	AP complex subunit beta	ASIM_LOCUS1705	Anisakis simplex (Herring worm)	1.004	2.00555	0.965	1.95206	0.961	1.94666	0.996386	0.99839	0.990001	0	15.122	15	7	7	7	611	69.2	5.43	15.84	7	0	1	1	0.999999	437.6	435.9	453.7	5.33	6.19	4.8	High	High	High	High	High	High	High	High	High	1
High	Master Protein	A0A0M3JYW2	AP-2 complex subunit alpha	ASIM_LOCUS13083	Anisakis simplex (Herring worm)	1.026	2.03637	1.004	2.00555	0.979	1.9711	0.978277	0.86801	0.947904	0	13.571	10	4	4	4	947	106.8	7.43	10.63	4	0	1	1	0.999999	97.3	94.8	96.9	3.12	5.74	5.1	High	High	High	High	High	High	High	High	High	1
High	Master Protein	A0A0M3IYH2	Apolipophorins (inferred by orthology to a D. melanogaster protein)	ASIM_LOCUS205	Anisakis simplex (Herring worm)	0.968	1.95613	1.128	2.18556	1.166	2.24389	0.888716	0.347527	0.196235	0	453.368	58	73	222	71	1250	140.7	8.87	812.31	73	2	1	1	0.674318	23067.2	23840.4	20452	5.66	2.92	17.11	High	High	High	High	High	High	High	High	High	1
High	Master Protein	A0A0M3IZ21	Apolipoprotein B-100 (inferred by orthology to a human protein)	ASIM_LOCUS404	Anisakis simplex (Herring worm)	0.945	1.92519	1.083	2.11844	1.146	2.21299	0.822208	0.545657	0.276375	0	243.805	57	43	114	40	720	82.4	9.48	448.15	43	2	1	1	0.731036	12063.6	12769.2	11143.5	6.89	2.33	15.32	High	High	High	High	High	High	High	High	High	1
High	Master Protein	A0A0M3KC58	Apolipoprotein lipid transfer particle (inferred by orthology to a D. melanogaster protein)	ASIM_LOCUS17955	Anisakis simplex (Herring worm)	1.01	2.01391	1.128	2.18556	1.117	2.16895	0.867365	0.382571	0.20537	0	131.483	57	24	65	16	493	54.5	6.34	278.3	24	8	1	1	0.68554	6920.3	6852.6	6136.2	5.31	2.58	7.93	High	High	High	High	High	High	High	High	High	1
High	Master Protein	A0A0M3KCH3	Apoptosis-inducing factor 1, mitochondrial (inferred by orthology to a human protein)		Anisakis simplex (Herring worm)	1.035	2.04911	1.015	2.0209	0.981	1.97383	0.509274	0.87588	0.784584	0	67.854	45	14	29	11	425	47.1	6.05	96.91	14	3	1	1	0.999999	2567.9	2482.1	2531.2	4.46	2.57	4.92	High	High	High	High	High	High	High	High	High	1
High	Master Protein	U1MSM8	Apoptosis-linked gene 2-interacting protein x 1	ASU_01140	Ascaris suum (Pig roundworm) (Ascaris lumbricoides)	0.996	1.99446	0.988	1.98343	0.992	1.98894	0.97821	0.999988	0.979191	0	17.176	8	7	9	2	919	101.8	6.23	29.05	7	6	1	1	0.999999	1034	1037.9	1046.5	2.58	3.43	3.18	High	High	High	High	High	High	High	High	High	1
High	Master Protein	A0A0M3JW62	Apoptosis-linked gene 2-interacting protein X 1 (inferred by orthology to a C. elegans protein)	ASIM_LOCUS11972	Anisakis simplex (Herring worm)	0.937	1.91454	0.937	1.91454	1	2	0.476323	0.232618	0.818364	0	10.445	61	3	5	2	67	7.6	4.93	15.03	3	0	1	1	0.999999	365	389.5	389.6	2.51	6.37	3.35	High	High	High	High	High	High	High	High	High	1
High	Master Protein	A0A0M3KA02	Apple domain-containing protein	ASIM_LOCUS17200	Anisakis simplex (Herring worm)	1.112	2.16145	1.11	2.15846	0.998	1.99723	0.899853	0.805459	0.978963	0	6.455	7	3	3	3	429	46.8	5.02	9.33	3	0	1	1	0.999999	561.3	504.8	505.7	9.06	9.3	12.97	High	High	High	High	High	High	High	High	High	1
High	Master Protein	A0A0M3JT06	Arf-GAP domain-containing protein	ASIM_LOCUS10694	Anisakis simplex (Herring worm)	1.047	2.06623	1.015	2.0209	0.97	1.95884	0.368745	0.980735	0.455046	0	13.407	10	4	4	4	588	64.2	6.84	16.92	4	0	1	1	0.851914	283.2	270.5	278.9	3.22	2.68	4.67	High	High	High	High	High	High	High	High	High	1
High	Master Protein	A0A0M3JSD5	Arginine kinase	ASIM_LOCUS10439	Anisakis simplex (Herring worm)	1.018	2.02511	1.097	2.13909	1.078	2.11111	0.393867	0.0131	0.0687287	0	77.472	53	18	35	16	410	46.6	8.22	127.74	18	2	1	1	0.593395	4075.4	4003.9	3714.2	3.56	2.66	0.63	High	High	High	High	High	High	High	High	High	1
High	Master Protein	A0A0M3KJJ1	Arp2/3 complex 34 kDa subunit		Anisakis simplex (Herring worm)	0.752	1.68413	0.949	1.93053	1.261	2.39662	0.12703	0.822161	0.272515	0	11.898	32	3	3	2	112	13	9.94	11.48	3	0	1	1	0.73023	19.9	26.5	21	14.26	6.37	13.33	High	High	High	High	High	High	High	High	High	1
High	Master Protein	A0A0M3K1G9	Arrestin_C domain-containing protein	ASIM_LOCUS14121	Anisakis simplex (Herring worm)	0.974	1.96428	0.985	1.97931	1.012	2.0167	0.92209	0.595969	0.811244	0	15.412	17	6	7	6	407	44.8	6.57	25.44	6	0	1	1	0.999999	1096.7	1125.9	1112.9	4.51	4.57	9.74	High	High	High	High	High	High	High	High	High	1
High	Master Protein	A0A0M3JXK6	Asparagine--tRNA ligase, cytoplasmic (inferred by orthology to a C. elegans protein)	ASIM_LOCUS12555	Anisakis simplex (Herring worm)	0.931	1.9066	0.991	1.98756	1.064	2.09072	0.894249	0.831877	0.990391	0	49.242	16	8	16	8	552	63	6.15	64.78	8	0	1	1	0.999999	698.6	750.3	705.2	4.61	7.92	13.21	High	High	High	High	High	High	High	High	High	1
High	Master Protein	A0A0M3JQH7	Aspartate aminotransferase (inferred by orthology to a S. mansoni protein)	ASIM_LOCUS9658	Anisakis simplex (Herring worm)	1.112	2.16145	0.9	1.86607	0.809	1.752	0.164354	0.132243	0.0105698	0	24.782	68	4	14	2	75	8.5	8.56	51.38	4	0	1	1	0.593395	595.1	535.3	661.5	3.45	7.73	9.33	High	High	High	High	High	High	High	High	High	1
High	Master Protein	A0A0M3K505	Aspartate--tRNA ligase, cytoplasmic (inferred by orthology to a C. elegans protein)	ASIM_LOCUS15453	Anisakis simplex (Herring worm)	1.015	2.0209	0.955	1.93858	0.941	1.91986	0.98557	0.948941	0.988159	0	107.641	52	20	38	15	523	59.1	6.62	162.35	20	5	1	1	0.999999	3302.2	3254.9	3459.6	3.3	2.19	10.53	High	High	High	High	High	High	High	High	High	1
High	Master Protein	A0A0M3K016	Aspartyl/asparaginyl beta-hydroxylase (inferred by orthology to a human protein)	ASIM_LOCUS13565	Anisakis simplex (Herring worm)	1.065	2.09217	0.952	1.93455	0.894	1.85832	0.810185	0.168998	0.0758748	0	9.351	4	3	4	3	962	110.7	5.14	12.45	3	0	1	1	0.595834	276.1	259.2	290	3.55	6.01	7.63	High	High	High	High	High	High	High	High	High	1
High	Master Protein	A0A0M3JR36	AT02348p (inferred by orthology to a D. melanogaster protein)	ASIM_LOCUS9902	Anisakis simplex (Herring worm)	1.06	2.08493	0.949	1.93053	0.896	1.8609	0.9227	0.327345	0.204255	0	44.506	27	6	18	6	412	43.7	6.84	58.37	6	0	1	1	0.684552	1376.8	1299.5	1451	4.74	6.76	12.71	High	High	High	High	High	High	High	High	High	1
High	Master Protein	A0A0M3K1X9	AT04676p (inferred by orthology to a D. melanogaster protein)	ASIM_LOCUS14301	Anisakis simplex (Herring worm)	0.993	1.99032	1.138	2.20076	1.146	2.21299	0.99712	0.2334	0.213241	0	73.495	51	12	30	8	359	40.4	8.1	88.07	12	6	1	1	0.690518	2418	2435.5	2124.7	1.01	1.3	12.78	High	High	High	High	High	High	High	High	High	1
High	Master Protein	A0A0M3JBB0	AT21926p (inferred by orthology to a D. melanogaster protein)	ASIM_LOCUS4693	Anisakis simplex (Herring worm)	0.932	1.90792	1.011	2.01531	1.085	2.12138	0.228592	0.738376	0.0869345	0	10.335	22	4	4	4	189	21.5	6.8	13.11	4	0	1	1	0.610962	473.4	508.1	468.4	4.47	6.22	6.65	High	High	High	High	High	High	High	High	High	1
High	Master Protein	A0A0M3JZQ3	ATP synthase F(0) complex subunit B1, mitochondrial (inferred by orthology to a human protein)	ASIM_LOCUS13429	Anisakis simplex (Herring worm)	0.944	1.92385	1.064	2.09072	1.127	2.18404	0.799008	0.170599	0.074567	0	38.191	41	12	18	12	291	34.3	8.84	68.68	12	0	1	1	0.595226	1866.2	1976.9	1754.4	3.76	4.92	5.6	High	High	High	High	High	High	High	High	High	1
High	Master Protein	A0A0M3JY91	ATP synthase subunit alpha		Anisakis simplex (Herring worm)	0.997	1.99585	1.054	2.07628	1.058	2.08204	0.985479	0.589481	0.501519	0	201.031	58	33	100	17	547	59.5	7.97	399.54	33	16	1	1	0.878233	9080.3	9112	8612.6	3.08	0.77	8.32	High	High	High	High	High	High	High	High	High	1
High	Master Protein	A0A0N4UW61	ATP synthase subunit beta (EC 7.1.2.2)	EVEC_LOCUS1419	Enterobius vermicularis (Human pinworm)	1.026	2.03637	1.055	2.07772	1.028	2.0392	0.904216	0.996622	0.934456	0	178.463	41	17	67	2	528	57.2	6.24	264.73	17	0	1	1	0.999999	243	236.8	230.3	2.01	2.82	15.61	High	High	High	High	High	High	High	High	High	1
High	Master Protein	A0A0M3JZ51	ATP synthase subunit delta, mitochondrial (inferred by orthology to a C. elegans protein)	ASIM_LOCUS13186	Anisakis simplex (Herring worm)	1.033	2.04627	0.946	1.92652	0.915	1.88557	0.812703	0.340994	0.157533	0	27.671	31	4	8	4	211	22.5	6.54	36.59	4	0	1	1	0.638013	330.2	319.6	349.2	4.05	6.93	8.73	High	High	High	High	High	High	High	High	High	1
High	Master Protein	A0A0M3K9C0	ATP synthase subunit gamma, mitochondrial (inferred by orthology to a human protein)	ASIM_LOCUS16968	Anisakis simplex (Herring worm)	0.935	1.91189	1.082	2.11697	1.158	2.23148	0.930393	0.226468	0.142901	0	53.18	47	12	24	12	293	32.2	9.1	95.59	12	0	1	1	0.629558	4113.6	4400.5	3800.4	5.76	6.76	13.1	High	High	High	High	High	High	High	High	High	1
High	Master Protein	A0A0M3J315	ATP synthase subunit O, mitochondrial (inferred by orthology to a human protein)	ASIM_LOCUS1798	Anisakis simplex (Herring worm)	0.884	1.84548	1.102	2.14652	1.247	2.37347	0.635798	0.158762	0.0482984	0	12.305	24	5	9	4	126	14.3	9.85	31.32	5	1	1	1	0.593395	1852.6	2096.5	1681.4	4.91	6.27	13.01	High	High	High	High	High	High	High	High	High	1
High	Master Protein	A0A0M3J6H6	ATP synthase subunit s, mitochondrial (inferred by orthology to a human protein)	ASIM_LOCUS3008	Anisakis simplex (Herring worm)	0.862	1.81756	0.984	1.97794	1.141	2.20534	0.163173	0.922679	0.0998952	0	11.672	39	2	2	2	75	8.5	8.92	9.02	2	0	1	1	0.610962	37.2	43.1	37.8	7.98	2.59	15.73	High	High	High	High	High	High	High	High	High	1
High	Master Protein	A0A0B2VIY7	ATP-binding cassette sub-family B member 7, mitochondrial	Abcb7 Tcan_08488	Toxocara canis (Canine roundworm)	1.008	2.01112	1.172	2.25324	1.162	2.23767	0.906004	0.280878	0.164807	0	6.162	2	2	2	2	1425	157.1	8.43	6.07	2	0	1	1	0.653255	139.8	138.6	119.3	7.99	2.52	6.29	High	High	High	High	High	High	High	High	High	1
High	Master Protein	A0A0B2V538	ATP-binding cassette sub-family B member 9	Abcb9 Tcan_14960	Toxocara canis (Canine roundworm)	0.945	1.92519	1.062	2.08782	1.124	2.1795	0.420999	0.151078	0.0282044	0	9.613	4	3	5	2	849	95.1	5.6	17.2	3	0	1	1	0.593395	343.5	363.3	323.4	1.34	3.53	4.94	High	High	High	High	High	High	High	High	High	1
High	Master Protein	A0A0M3IZC3	ATP-binding cassette sub-family C member 11 (inferred by orthology to a human protein)	ASIM_LOCUS506	Anisakis simplex (Herring worm)	1.049	2.0691	1.011	2.01531	0.963	1.94936	0.802983	0.566909	0.907539	0	16.875	10	4	4	3	577	63.4	5.5	16.33	4	1	1	1	0.999999	433.3	412.9	428.7	1.11	3.84	15.83	High	High	High	High	High	High	High	High	High	1
High	Master Protein	A0A0M3KFU3	ATP-binding cassette sub-family F member 1 (inferred by orthology to a human protein)	ASIM_LOCUS19241	Anisakis simplex (Herring worm)	1.006	2.00834	1.221	2.33108	1.214	2.3198	0.964898	0.316923	0.42528	0	14.423	16	3	4	3	311	34.9	6.21	9.75	3	0	1	1	0.830614	174.2	173.2	142.7	6.56	5.58	14.89	High	High	High	High	High	High	High	High	High	1
High	Master Protein	A0A0M3JXS9	ATP-citrate synthase (inferred by orthology to a human protein)	ASIM_LOCUS12636	Anisakis simplex (Herring worm)	0.966	1.95342	1.107	2.15397	1.147	2.21453	0.846155	0.653254	0.367894	0	85.311	25	17	27	9	1036	113.7	7.23	84.01	17	8	1	1	0.786217	1748.8	1810.9	1579.2	3.87	2.19	18.25	High	High	High	High	High	High	High	High	High	1
High	Master Protein	A0A0M3J7L6	ATP-dependent (S)-NAD(P)H-hydrate dehydratase (EC 4.2.1.93) (ATP-dependent NAD(P)HX dehydratase)	ASIM_LOCUS3397	Anisakis simplex (Herring worm)	1.014	2.0195	0.971	1.9602	0.958	1.94261	0.993561	0.559261	0.501507	0	24.539	39	6	11	6	213	23.6	7.53	34.94	6	0	1	1	0.878233	896.9	884.9	923.9	5.71	4.29	10.9	High	High	High	High	High	High	High	High	High	1
High	Master Protein	F1KSL6	ATP-dependent 6-phosphofructokinase (ATP-PFK) (Phosphofructokinase) (EC 2.7.1.11) (Phosphohexokinase)		Ascaris suum (Pig roundworm) (Ascaris lumbricoides)	1.022	2.03073	1.11	2.15846	1.086	2.12285	0.945242	0.369277	0.523727	0	89.028	23	13	32	3	824	90	7.3	128.64	13	11	1	1	0.895212	2788.8	2729.6	2513.2	4.32	5.7	15.93	High	High	High	High	High	High	High	High	High	1
High	Master Protein	A0A0B2VTN7	ATP-dependent RNA helicase DDX3Y	Ddx3y Tcan_11396	Toxocara canis (Canine roundworm)	0.883	1.84421	0.991	1.98756	1.123	2.17799	0.633337	0.923359	0.431015	0	19.354	14	6	7	5	643	72.4	8.48	21.38	6	1	1	1	0.83582	302.9	343.3	305.8	6.25	4.07	20.07	High	High	High	High	High	High	High	High	High	1
High	Master Protein	A0A0M3K3G0	ATPase ASNA1 homolog (EC 3.6.-.-) (Arsenical pump-driving ATPase homolog) (Arsenite-stimulated ATPase)	ASIM_LOCUS14908	Anisakis simplex (Herring worm)	1.021	2.02933	0.975	1.96564	0.955	1.93858	0.611553	0.86682	0.887465	0	16.525	30	5	7	5	353	39.6	5.49	15.94	5	0	1	1	0.999999	135	132.3	138.5	9.68	4.64	6.32	High	High	High	High	High	High	High	High	High	1
High	Master Protein	A0A0B2VEV5	ATPase family AAA domain-containing protein 3-B	atad3-b Tcan_15744	Toxocara canis (Canine roundworm)	0.865	1.82134	1.063	2.08927	1.228	2.34242	0.255313	0.492709	0.0557013	0	15.168	8	5	8	2	724	81.6	9.58	31.72	5	3	1	1	0.593395	795	918.6	748	7.36	3.42	13.88	High	High	High	High	High	High	High	High	High	1
High	Master Protein	A0A0B2URC9	ATPase inhibitor mai-2, mitochondrial	mai-2 Tcan_08853	Toxocara canis (Canine roundworm)	1.161	2.23612	1.153	2.22376	0.993	1.99032	0.796501	0.992279	0.856825	0	6.123	22	2	2	2	106	11.7	9.31	7.82	2	0	1	1	0.999999	211	181.7	183	12.47	4.25	15.26	High	High	High	High	High	High	High	High	High	1
High	Master Protein	U1MLF6	Autophagy-related protein 3	ASU_04274	Ascaris suum (Pig roundworm) (Ascaris lumbricoides)	1.368	2.58112	0.654	1.57352	0.478	1.39281	0.259499	0.0519632	0.00717353	0	7.456	12	3	3	3	314	35.5	5.06	8	3	0	1	1	0.571203	37.3	27.3	57	24.31	20.66	4.53	High	High	High	High	High	High	High	High	High	1
High	Master Protein	A0A0M3K8S1	B12-binding domain-containing protein	ASIM_LOCUS16769	Anisakis simplex (Herring worm)	1.016	2.0223	1.112	2.16145	1.095	2.13613	0.801664	0.0422318	0.0944715	0	141.851	35	21	69	7	612	67.9	8.69	293.14	21	0	1	1	0.610962	2386.1	2349.2	2145.9	6.87	3.29	6.51	High	High	High	High	High	High	High	High	High	1
High	Master Protein	A0A0M3JGB7	B2-adapt-app_C domain-containing protein		Anisakis simplex (Herring worm)	1.022	2.03073	0.983	1.97657	0.962	1.94801	0.941274	0.987543	0.881288	0	3.714	31	2	2	2	121	14.2	6.29	5.45	2	0	1	1	0.999999	64.9	63.5	66	6.68	7.43	7.22	High	High	High	High	High	High	High	High	High	1
High	Master Protein	A0A0M3KBW3	BAG family molecular chaperone regulator 2 (inferred by orthology to a human protein)	ASIM_LOCUS17861	Anisakis simplex (Herring worm)	1.014	2.0195	0.91	1.87905	0.898	1.86348	0.823345	0.247908	0.115471	0	41.249	43	7	17	7	191	21.7	6.58	74.86	7	0	1	1	0.612274	1869.7	1844.7	2054.6	2.3	2.6	11.78	High	High	High	High	High	High	High	High	High	1
High	Master Protein	A0A0N5A872	BAR domain-containing protein		Syphacia muris	1.063	2.08927	0.952	1.93455	0.896	1.8609	0.555297	0.11036	0.0288056	0	22.759	15	4	5	2	294	33.2	6.65	23.44	4	0	1	1	0.593395	169.8	159.8	178.3	4.22	4.33	5.14	High	High	High	High	High	High	High	High	High	1
High	Master Protein	A0A0B2V9L0	Basement membrane proteoglycan	unc-52 Tcan_07959	Toxocara canis (Canine roundworm)	0.995	1.99308	0.986	1.98069	0.991	1.98756	0.9584	0.683479	0.835422	0	14.786	2	6	11	3	5738	620.7	4.89	39.91	6	0	1	1	0.999999	619.3	622.6	628.2	7.8	3.29	3.1	High	High	High	High	High	High	High	High	High	1
High	Master Protein	A0A0M3IZ89	Basement membrane proteoglycan (inferred by orthology to a C. elegans protein)	ASIM_LOCUS472	Anisakis simplex (Herring worm)	0.855	1.80876	0.891	1.85446	1.043	2.06051	0.166781	0.723906	0.431988	0	169.523	64	22	81	17	417	45.3	5.96	364.2	22	6	1	1	0.836766	6959.8	8143.7	7808.3	10.35	2.38	6.12	High	High	High	High	High	High	High	High	High	1
High	Master Protein	A0A0M3K0V9	BcDNA.GH10229 (inferred by orthology to a D. melanogaster protein)	ASIM_LOCUS13888	Anisakis simplex (Herring worm)	1.039	2.0548	0.898	1.86348	0.865	1.82134	0.431363	0.233472	0.0437587	0	5.61	6	2	3	2	352	40.3	6.13	9.62	2	0	1	1	0.593395	359.2	345.6	399.7	4.41	3.06	5.03	High	High	High	High	High	High	High	High	High	1
High	Master Protein	A0A0M3K0Y9	BcrAD_BadFG domain-containing protein	ASIM_LOCUS13920	Anisakis simplex (Herring worm)	0.992	1.98894	1.145	2.21146	1.154	2.2253	0.910798	0.549879	0.350457	0	13.653	12	5	7	5	539	60	6.65	22.12	5	0	1	1	0.780763	420.5	424.1	367.4	12.55	9.85	16	High	High	High	High	High	High	High	High	High	1
High	Master Protein	A0A0M3K2B2	Beta-galactosidase (EC 3.2.1.23)	ASIM_LOCUS14455	Anisakis simplex (Herring worm)	0.997	1.99585	0.989	1.98481	0.992	1.98894	0.989519	0.976387	0.936474	0	23.972	11	5	7	5	696	78.9	7.85	27.34	5	0	1	1	0.999999	396.1	397.1	400.4	1.55	0.6	4.21	High	High	High	High	High	High	High	High	High	1
High	Master Protein	A0A0M3JZS9	Beta-lactamase domain-containing protein	ASIM_LOCUS13460	Anisakis simplex (Herring worm)	0.951	1.93321	0.881	1.84165	0.926	1.9	0.998207	0.755047	0.786208	0	17.037	15	4	5	4	442	50.4	8.88	16.72	4	0	1	1	0.999999	96.5	101.4	109.6	5.74	9.02	14.2	High	High	High	High	High	High	High	High	High	1
High	Master Protein	A0A0M3KE04	Bifunctional coenzyme A synthase (inferred by orthology to a human protein)	ASIM_LOCUS18602	Anisakis simplex (Herring worm)	1.075	2.10672	1.085	2.12138	1.009	2.01252	0.274914	0.532657	0.832311	0	27.003	24	4	7	4	282	30.9	9.16	24.89	4	0	1	1	0.999999	185.9	172.9	171.3	1.9	8.68	7.65	High	High	High	High	High	High	High	High	High	1
High	Master Protein	A0A0M3KBD8	Bifunctional glyoxylate cycle protein (inferred by orthology to a C. elegans protein)	ASIM_LOCUS17686	Anisakis simplex (Herring worm)	0.912	1.88165	0.98	1.97247	1.076	2.10818	0.539027	0.874419	0.815955	0	26.284	26	7	10	7	418	47.7	6.15	34.89	7	0	1	1	0.999999	420.2	461	428.6	5.71	5.1	11.08	High	High	High	High	High	High	High	High	High	1
High	Master Protein	A0A0B2VPS1	Bifunctional purine biosynthesis protein PURH	ATIC Tcan_18772	Toxocara canis (Canine roundworm)	1.036	2.05053	1.111	2.15995	1.072	2.10235	0.864104	0.208356	0.390678	0	12.244	16	3	3	2	423	46.7	7.74	10.25	3	0	1	1	0.800494	99.3	95.8	89.4	6.98	6.98	22.47	High	High	High	High	High	High	High	High	High	1
High	Master Protein	A0A0M3KF14	Bifunctional purine biosynthesis protein PURH (inferred by orthology to a human protein)		Anisakis simplex (Herring worm)	0.927	1.90132	1.024	2.03355	1.104	2.1495	0.883886	0.763619	0.498454	0	14.694	41	4	5	4	131	15	6.93	17.5	4	0	1	1	0.878233	319.4	344.6	312	2	9.55	13.77	High	High	High	High	High	High	High	High	High	1
High	Master Protein	A0A0M3JVV7	Big bang (inferred by orthology to a D. melanogaster protein)	ASIM_LOCUS11840	Anisakis simplex (Herring worm)	0.988	1.98343	1.021	2.02933	1.033	2.04627	0.894951	0.999413	0.908624	0	6.41	3	3	3	3	995	110.4	8.19	10.53	3	0	1	1	0.999999	599.9	607.1	587.8	5.44	1.93	4.3	High	High	High	High	High	High	High	High	High	1
High	Master Protein	A0A0M3IY10	Bis(5'-adenosyl)-triphosphatase (EC 3.6.1.29)	ASIM_LOCUS37	Anisakis simplex (Herring worm)	0.951	1.93321	0.904	1.87125	0.951	1.93321	0.990457	0.301667	0.256905	0	9.034	9	3	4	3	466	52.8	6.86	12.63	3	0	1	1	0.722905	85.1	89.5	94.1	5.24	7.43	7.9	High	High	High	High	High	High	High	High	High	1
High	Master Protein	A0A0M3KEA7	Bis(5'-nucleosyl)-tetraphosphatase [asymmetrical] (inferred by orthology to a C. elegans protein)	ASIM_LOCUS18705	Anisakis simplex (Herring worm)	1.052	2.0734	0.917	1.88818	0.872	1.8302	0.89161	0.130909	0.072888	0	18.356	42	4	8	4	154	17.8	6.05	29.26	4	0	1	1	0.593493	335.4	318.9	365.8	6.75	2.1	10.89	High	High	High	High	High	High	High	High	High	1
High	Master Protein	A0A0J9Y9F1	Bm4766	bma-teg-4 Bm4766 BM_Bm4766	Brugia malayi (Filarial nematode worm)	0.958	1.94261	0.826	1.77276	0.863	1.81882	0.999559	0.593363	0.57767	0	6.025	2	2	2	2	1214	135	5.94	5.19	2	0	1	1	0.933527	51.8	54.1	62.7	17.93	13.34	4.88	High	High	High	High	High	High	High	High	High	1
High	Master Protein	A0A0H5S5P3	BMA-ABCE-1	bma-abce-1 Bm1_15645 Bma-abce-1 Bm6477 BM_Bm6477	Brugia malayi (Filarial nematode worm)	0.894	1.85832	1.015	2.0209	1.135	2.19619	0.571932	0.622792	0.187561	0	17.51	15	7	7	4	610	68.9	8.4	19.83	7	0	1	1	0.665204	664.1	742.5	654.4	5.89	4.87	9.77	High	High	High	High	High	High	High	High	High	1
High	Master Protein	A0A0K0JD77	BMA-ARF-1.2	Bm1_57025	Brugia malayi (Filarial nematode worm)	1.107	2.15397	0.936	1.91322	0.845	1.79626	0.789697	0.210417	0.0899965	0	86.186	75	11	33	6	181	20.6	6.58	118.99	11	7	1	1	0.610962	1619.2	1462.2	1730.7	3.8	8.39	14.76	High	High	High	High	High	High	High	High	High	1
High	Master Protein	A0A0J9YBE7	BMA-CPN-3	Bma-cpn-3 BM_Bm3682	Brugia malayi (Filarial nematode worm)	1.023	2.03214	0.971	1.9602	0.949	1.93053	0.822767	0.95835	0.669223	0	33.831	42	5	18	2	143	15.5	8.27	71.82	5	1	1	1	0.978723	667.9	652.7	688	11.26	8.08	12.98	High	High	High	High	High	High	High	High	High	1
High	Master Protein	A0A0K0JEB7	BMA-KETN-1, isoform a	Bma-ketn-1	Brugia malayi (Filarial nematode worm)	0.92	1.89212	1.016	2.0223	1.105	2.15099	0.787826	0.903778	0.546441	0	59.672	3	12	34	8	4128	460.8	5.45	118.98	12	1	1	1	0.907472	2920.1	3175.6	2873	4.03	7.08	12.82	High	High	High	High	High	High	High	High	High	1
High	Master Protein	A0A0K0JDT8	BMA-NMY-1, isoform b	Bm1_00655	Brugia malayi (Filarial nematode worm)	0.853	1.80625	0.939	1.9172	1.101	2.14503	0.345393	0.996306	0.31349	0	28.141	6	10	12	2	1968	229	5.68	35.6	10	8	1	1	0.764274	565.1	662.7	601.9	7.5	0.79	15.9	High	High	High	High	High	High	High	High	High	1
High	Master Protein	A0A0J9XYM9	BMA-TRAP-3, isoform a; BMA-TRAP-3, isoform b (BMA-TRAP-3, isoform b)	bma-trap-3 Bm1_42540 Bma-trap-3 Bm6435 BM_Bm6435	Brugia malayi (Filarial nematode worm)	1.149	2.2176	0.946	1.92652	0.823	1.76908	0.220706	0.653232	0.0693857	0	5.189	12	2	3	2	157	17.6	8.92	11.54	2	0	1	1	0.593395	639.3	556.2	675.5	6.06	7.13	9.86	High	High	High	High	High	High	High	High	High	1
High	Master Protein	A0A0K0JD94	BMA-UNC-54	Bma-unc-54 Bm1_40715 Bm4116 BM_Bm4116	Brugia malayi (Filarial nematode worm)	1.015	2.0209	0.977	1.96837	0.962	1.94801	0.871208	0.662024	0.920517	0	213.034	16	32	100	2	1957	226	5.62	409.56	32	0	1	1	0.999999	64.4	63.4	65.9	11.58	11.54	12.97	High	High	High	High	High	High	High	High	High	1
High	Master Protein	A0A0M3KJW8	BPTI/Kunitz inhibitor domain-containing protein	ASIM_LOCUS20665	Anisakis simplex (Herring worm)	1.029	2.04061	0.979	1.9711	0.952	1.93455	0.944966	0.283748	0.190219	0	13.951	42	5	6	5	251	29.8	6.4	20.22	5	0	1	1	0.666903	426.4	414.5	435.3	4.11	4.25	1.55	High	High	High	High	High	High	High	High	High	1
High	Master Protein	A0A0M3K390	BSD domain-containing protein	ASIM_LOCUS14837	Anisakis simplex (Herring worm)	1.022	2.03073	0.933	1.90924	0.913	1.88296	0.62238	0.975537	0.742528	0	10.507	15	3	4	3	369	41.2	4.73	8.48	3	0	1	1	0.999999	19	18.6	20.4	13.14	11.89	22.88	High	High	High	High	High	High	High	High	High	1
High	Master Protein	A0A0M3JE61	BTB domain-containing protein	ASIM_LOCUS5696	Anisakis simplex (Herring worm)	0.976	1.967	0.966	1.95342	0.99	1.98618	0.997939	0.778809	0.745155	0.001	2.994	13	2	2	2	158	17	5.03	3.24	2	0	1	1	0.999999	201.3	206.2	208.3	1.18	6.05	10.29	High	High	High	High	High	High	High	High	High	1
High	Master Protein	A0A0M3K487	BTB_2 domain-containing protein	ASIM_LOCUS15185	Anisakis simplex (Herring worm)	0.965	1.95206	1.093	2.13317	1.133	2.19314	0.981579	0.996427	0.962397	0	12.566	13	3	3	3	223	25.3	9.5	10.75	3	0	1	1	0.999999	60.1	62.3	55	7.47	10.39	12.97	High	High	High	High	High	High	High	High	High	1
High	Master Protein	F1KRW4	C-1-tetrahydrofolate synthase		Ascaris suum (Pig roundworm) (Ascaris lumbricoides)	0.987	1.98206	1.084	2.11991	1.098	2.14058	0.698671	0.919244	0.482329	0	34.31	7	5	12	2	938	101.3	7.33	47.11	5	0	1	1	0.873839	211.7	214.5	195.3	5.64	13.04	14.95	High	High	High	High	High	High	High	High	High	1
High	Master Protein	A0A0M3IZU4	C-1-tetrahydrofolate synthase, cytoplasmic (inferred by orthology to a D. melanogaster protein)		Anisakis simplex (Herring worm)	0.933	1.90924	1.066	2.09362	1.143	2.2084	0.683843	0.738062	0.308489	0	157.075	41	20	42	19	580	62	6.54	189.59	20	1	1	1	0.760232	2711.3	2905.9	2542.3	2.05	2.03	19.66	High	High	High	High	High	High	High	High	High	1
High	Master Protein	A0A0M3JUD4	C-type lectin domain-containing protein	ASIM_LOCUS11249	Anisakis simplex (Herring worm)	0.896	1.8609	1.005	2.00694	1.121	2.17498	0.601303	0.582353	0.183018	0	14.515	20	3	4	3	203	23.5	6.35	15.13	3	0	1	1	0.65885	345.2	385.1	343.4	4.34	8.42	4.48	High	High	High	High	High	High	High	High	High	1
High	Master Protein	A0A0M3JTN1	CAAX prenyl protease (EC 3.4.24.84)	ASIM_LOCUS10962	Anisakis simplex (Herring worm)	1.009	2.01252	0.967	1.95477	0.958	1.94261	0.752462	0.999117	0.77446	0	10.101	7	3	6	3	474	55	6.43	19.28	3	0	1	1	0.999999	248	245.7	256.6	2.94	1.07	4.18	High	High	High	High	High	High	High	High	High	1
High	Master Protein	U1NK00	Cad protein	ASU_09853	Ascaris suum (Pig roundworm) (Ascaris lumbricoides)	1.019	2.02651	1.156	2.22839	1.134	2.19466	0.988664	0.346228	0.291711	0	15.528	2	5	6	3	2178	241	6.65	21.03	5	2	1	1	0.743272	783	768.6	677.5	7.27	3.08	18.41	High	High	High	High	High	High	High	High	High	1
High	Master Protein	F1KQN1	Calcium-transporting ATPase (EC 7.2.2.10)		Ascaris suum (Pig roundworm) (Ascaris lumbricoides)	1.057	2.0806	1.135	2.19619	1.074	2.10526	0.229136	0.0330523	0.336481	0	50.479	12	9	19	2	1167	127.9	6.28	62.83	9	0	1	1	0.780763	251	237.4	221.1	3.13	0.8	4.94	High	High	High	High	High	High	High	High	High	1
High	Master Protein	F1KXA6	Calcium/calmodulin-dependent protein kinase type II		Ascaris suum (Pig roundworm) (Ascaris lumbricoides)	0.994	1.9917	1.013	2.0181	1.019	2.02651	0.714753	0.94571	0.881406	0	22.867	11	4	9	4	538	60.4	8.03	27.68	4	0	1	1	0.999999	496.2	499.1	489.8	5.61	1.46	2.81	High	High	High	High	High	High	High	High	High	1
High	Master Protein	A0A0M3IYA3	Calcyclin-binding protein (inferred by orthology to a human protein)	ASIM_LOCUS136	Anisakis simplex (Herring worm)	1.2	2.2974	1.094	2.13465	0.911	1.88035	0.245269	0.705379	0.610131	0	6.187	10	2	2	2	235	27.4	6.71	7.54	2	0	1	1	0.949119	176.1	146.7	161	22.46	5.4	7.88	High	High	High	High	High	High	High	High	High	1
High	Master Protein	A0A0M3K865	Calnexin (inferred by orthology to a C. elegans protein)	ASIM_LOCUS16563	Anisakis simplex (Herring worm)	1.053	2.07484	1.02	2.02792	0.968	1.95613	0.904311	0.800088	0.559625	0	57.596	29	11	14	11	602	67.9	5.08	70.44	11	0	1	1	0.918748	1583.9	1503.6	1553.5	11.01	2.48	8.69	High	High	High	High	High	High	High	High	High	1
High	Master Protein	A0A0M3J902	Calpain catalytic domain-containing protein		Anisakis simplex (Herring worm)	1.054	2.07628	1.016	2.0223	0.964	1.95071	0.704398	0.901899	0.46579	0	28.858	51	5	13	4	182	20.7	5.05	34.89	5	1	1	1	0.86103	300	284.6	295.2	4.41	2.75	12.64	High	High	High	High	High	High	High	High	High	1
High	Master Protein	A0A0M3JVB3	Calpain clp-1 (inferred by orthology to a C. elegans protein)	ASIM_LOCUS11628	Anisakis simplex (Herring worm)	1.029	2.04061	0.985	1.97931	0.957	1.94127	0.874242	0.981828	0.782012	0	99.412	31	17	31	15	889	98.9	6.06	124.98	17	2	1	1	0.999999	2172.5	2111.1	2205.2	1.02	3.63	9.73	High	High	High	High	High	High	High	High	High	1
High	Master Protein	A0A0M3JJT3	calpain_III domain-containing protein	ASIM_LOCUS7665	Anisakis simplex (Herring worm)	0.974	1.96428	1.095	2.13613	1.125	2.18102	0.913609	0.358836	0.218844	0	15.375	37	4	5	4	121	13.5	4.84	19.03	4	0	1	1	0.694437	307.6	315.9	280.9	1.52	6.42	14.07	High	High	High	High	High	High	High	High	High	1
High	Master Protein	U6NZW9	Calponin actin-binding domain containing protein	HCOI_00831700	Haemonchus contortus (Barber pole worm)	1.204	2.30378	0.936	1.91322	0.777	1.71356	0.324886	0.707354	0.116993	0	25.863	26	3	12	2	142	15.8	8.25	53.17	3	0	1	1	0.612274	355.4	295.1	379.7	12.55	3.36	12.47	High	High	High	High	High	High	High	High	High	1
High	Master Protein	A0A0N4UAZ7	Calponin-homology (CH) domain-containing protein	DME_LOCUS8237	Dracunculus medinensis (Guinea worm)	1.206	2.30697	0.919	1.8908	0.762	1.69584	0.223151	0.777033	0.0927215	0	108.433	46	7	38	5	138	15.3	8.27	193.34	7	3	1	1	0.610962	3980.5	3299.6	4329.9	8.83	3.37	11.91	High	High	High	High	High	High	High	High	High	1
High	Master Protein	A0A0B2V659	Calreticulin	crt-1 Tcan_10519	Toxocara canis (Canine roundworm)	1.16	2.23457	0.928	1.90264	0.8	1.7411	0.467376	0.418228	0.0884898	0	48.26	22	7	20	2	371	42.7	4.91	87.67	7	0	1	1	0.610962	215.9	186.2	232.6	7.8	6.49	11.68	High	High	High	High	High	High	High	High	High	1
High	Master Protein	A0A0M3JZZ0	Calreticulin (inferred by orthology to a C. elegans protein)	ASIM_LOCUS13535	Anisakis simplex (Herring worm)	1.012	2.0167	1.018	2.02511	1.006	2.00834	0.928153	0.999447	0.916068	0	11.83	20	3	5	3	260	30.3	5.12	18.79	3	0	1	1	0.999999	244.1	241.2	239.8	7.16	5.85	16.59	High	High	High	High	High	High	High	High	High	1
High	Master Protein	A0A0M3JTQ7	Calsequestrin		Anisakis simplex (Herring worm)	1.075	2.10672	0.977	1.96837	0.909	1.87774	0.101776	0.914112	0.0609071	0	72.857	40	16	33	6	495	56.6	4.39	102.2	16	10	1	1	0.593395	3042	2828.8	3112.7	7.8	1.16	1.83	High	High	High	High	High	High	High	High	High	1
High	Master Protein	A0A0M3JU79	Calumenin-like protein (inferred by orthology to a C. elegans protein)	ASIM_LOCUS11185	Anisakis simplex (Herring worm)	1.026	2.03637	0.926	1.9	0.902	1.86865	0.821675	0.558707	0.284209	0	125.723	78	20	54	15	287	33.6	4.63	196.64	20	5	1	1	0.736827	3399.5	3313.6	3672.9	1.72	7.6	15.63	High	High	High	High	High	High	High	High	High	1
High	Master Protein	Q16933	cAMP-dependent protein kinase catalytic subunit	AcPKA	Ancylostoma caninum (Dog hookworm)	0.952	1.93455	1.097	2.13909	1.152	2.22222	0.779986	0.181297	0.0757511	0	13.131	8	3	3	2	360	41.4	8.92	13.61	3	1	1	1	0.595226	209.4	219.9	190.9	3.03	1.74	13.22	High	High	High	High	High	High	High	High	High	1
High	Master Protein	A0A0M3K3R7	cAMP-dependent protein kinase regulatory subunit (inferred by orthology to a C. elegans protein)	ASIM_LOCUS15017	Anisakis simplex (Herring worm)	1.07	2.09943	1.018	2.02511	0.951	1.93321	0.815781	0.893833	0.562461	0	56.929	34	12	22	12	451	49.8	5.31	85.54	12	0	1	1	0.920551	2387.7	2231.2	2345.9	8.86	2.46	15.38	High	High	High	High	High	High	High	High	High	1
High	Master Protein	A0A0M3KDS4	Carbonic anhydrase (EC 4.2.1.1)	ASIM_LOCUS18522	Anisakis simplex (Herring worm)	1.021	2.02933	0.841	1.79129	0.824	1.77031	0.901556	0.0935499	0.163412	0	10.197	22	3	5	3	228	25.8	5.64	7.62	3	0	1	1	0.651727	144	141.1	171.2	5.14	11.05	6.58	High	High	High	High	High	High	High	High	High	1
High	Master Protein	A0A0M3K9X8	Carboxylic ester hydrolase (EC 3.1.1.-)	ASIM_LOCUS17176	Anisakis simplex (Herring worm)	1.023	2.03214	1.102	2.14652	1.077	2.10964	0.818594	0.363169	0.677924	0	118.899	55	22	50	22	570	64.3	5.49	193.11	22	0	1	1	0.985385	2734	2672	2480.6	2.01	4.16	7.15	High	High	High	High	High	High	High	High	High	1
High	Master Protein	A0A0M3K8V4	Carboxypeptidase (EC 3.4.16.-)	ASIM_LOCUS16802	Anisakis simplex (Herring worm)	0.998	1.99723	1.036	2.05053	1.038	2.05338	0.92179	0.807418	0.591459	0	5.565	6	2	2	2	574	65	8.56	5.87	2	0	1	1	0.940987	299.3	299.9	288.8	4.23	3.78	20.53	High	High	High	High	High	High	High	High	High	1
High	Master Protein	A0A0M3JXB4	Casein kinase II subunit alpha (inferred by orthology to a C. elegans protein)	ASIM_LOCUS12446	Anisakis simplex (Herring worm)	1.008	2.01112	0.95	1.93187	0.943	1.92252	0.988351	0.869769	0.796536	0	9.667	7	2	2	2	414	48.8	7.58	9.66	2	0	1	1	0.999999	136.3	135.2	143.4	6.26	7.5	7.67	High	High	High	High	High	High	High	High	High	1
High	Master Protein	A0A0M3K875	Cat eye syndrome critical region protein 5 (inferred by orthology to a human protein)	ASIM_LOCUS16573	Anisakis simplex (Herring worm)	0.997	1.99585	1.046	2.0648	1.049	2.0691	0.863203	0.376732	0.199693	0	113.077	60	16	45	16	263	30.1	7.05	195.58	16	0	1	1	0.679529	2523.6	2530.7	2413.3	1.63	1.46	4.25	High	High	High	High	High	High	High	High	High	1
High	Master Protein	A0A0M3IZB6	Catalase (EC 1.11.1.6)	ASIM_LOCUS499	Anisakis simplex (Herring worm)	1.061	2.08638	1.038	2.05338	0.978	1.96973	0.989381	0.725536	0.801865	0	16.792	21	4	6	4	465	52.9	7.31	21.44	4	0	1	1	0.999999	82.9	78.1	79.9	14.64	3.83	19.21	High	High	High	High	High	High	High	High	High	1
High	Master Protein	A0A0M3IYR0	Cathepsin B-like cysteine proteinase 6 (inferred by orthology to a C. elegans protein)	ASIM_LOCUS293	Anisakis simplex (Herring worm)	0.965	1.95206	0.986	1.98069	1.022	2.03073	0.880263	0.981326	0.787766	0	29.336	32	6	8	6	335	38	5.9	28.86	6	0	1	1	0.999999	425	440.6	431	2.58	2.85	7.61	High	High	High	High	High	High	High	High	High	1
High	Master Protein	D0VFG1	Cathepsin D-like aspartic protease		Anisakis simplex (Herring worm)	1.174	2.25636	0.98	1.97247	0.834	1.78262	0.212219	0.246234	0.0227361	0	30.817	24	7	10	2	453	50.7	6.57	32.68	7	5	1	1	0.593395	770.9	656.5	786.9	8.47	1.33	7.57	High	High	High	High	High	High	High	High	High	1
High	Master Protein	A0A0M3KAV0	Cathepsin F (inferred by orthology to a S. mansoni protein)	ASIM_LOCUS17498	Anisakis simplex (Herring worm)	1.132	2.19162	0.981	1.97383	0.866	1.8226	0.268463	0.687978	0.0915591	0	16.299	31	4	5	4	249	28.1	5	17.62	4	0	1	1	0.610962	408.5	360.8	416.6	3.61	8.6	5.15	High	High	High	High	High	High	High	High	High	1
High	Master Protein	A0A0M3JTD3	Cathepsin L (inferred by orthology to a D. melanogaster protein)	ASIM_LOCUS10841	Anisakis simplex (Herring worm)	0.98	1.97247	1.066	2.09362	1.087	2.12432	0.990218	0.491458	0.562476	0	35.473	26	7	14	7	325	37.3	6.52	47.66	7	0	1	1	0.920551	584.4	596.5	548.5	8.8	6.04	4.58	High	High	High	High	High	High	High	High	High	1
High	Master Protein	A0A0M3K214	Cathepsin Z (inferred by orthology to a human protein)	ASIM_LOCUS14341	Anisakis simplex (Herring worm)	1.045	2.06337	1.149	2.2176	1.1	2.14355	0.956058	0.088279	0.127192	0	11.38	15	4	6	3	305	34.6	7.37	20.03	4	1	1	1	0.614991	673.1	644.1	585.7	0.76	6.2	9.91	High	High	High	High	High	High	High	High	High	1
High	Master Protein	A0A0M3KD54	Cation_ATPase_C domain-containing protein		Anisakis simplex (Herring worm)	0.978	1.96973	1.052	2.0734	1.076	2.10818	0.948082	0.804419	0.63016	0	81.546	28	15	30	5	658	71.5	5.45	109.76	15	10	1	1	0.965167	1937.3	1981	1841.8	3.07	1.26	7.6	High	High	High	High	High	High	High	High	High	1
High	Master Protein	G0MTN4	CBN-PPN-1 protein	Cbn-ppn-1 CAEBREN_26085	Caenorhabditis brenneri (Nematode worm)	0.973	1.96292	1.046	2.0648	1.075	2.10672	0.736717	0.598076	0.255823	0	10.014	2	3	10	2	1834	200.9	5.05	34.79	3	0	1	1	0.722697	330.8	339.9	316.2	2.71	8.88	1.61	High	High	High	High	High	High	High	High	High	1
High	Master Protein	A0A0M3K456	CCHC-type zinc finger protein CG3800 (inferred by orthology to a D. melanogaster protein)	ASIM_LOCUS15154	Anisakis simplex (Herring worm)	1.226	2.33918	1.153	2.22376	0.94	1.91853	0.587028	0.899159	0.832221	0	18.152	16	3	10	3	163	16.8	8.13	35.57	3	0	1	1	0.999999	909.3	741.5	788.7	36.73	17.36	14.26	High	High	High	High	High	High	High	High	High	1
High	Master Protein	A0A0M3KAG0	CCR4-NOT transcription complex subunit 7 (inferred by orthology to a C. elegans protein)	ASIM_LOCUS17360	Anisakis simplex (Herring worm)	0.945	1.92519	1.007	2.00973	1.065	2.09217	0.202348	0.34827	0.0304197	0	50.48	28	7	22	7	337	37.4	7.71	93.9	7	0	1	1	0.593395	2417.9	2557.6	2401.1	1.47	2.38	5.8	High	High	High	High	High	High	High	High	High	1
High	Master Protein	A0A0M3KBC2	CDK5RAP3-like protein (inferred by orthology to a C. elegans protein)	ASIM_LOCUS17670	Anisakis simplex (Herring worm)	0.99	1.98618	1.026	2.03637	1.036	2.05053	0.964657	0.72012	0.85626	0	15.153	11	4	6	4	494	57.2	5.22	13.68	4	0	1	1	0.999999	75.1	75.8	73.2	10.72	8.69	6.33	High	High	High	High	High	High	High	High	High	1
High	Master Protein	A0A0M3JSE4	Cell division control protein 42 homolog (inferred by orthology to a C. elegans protein)	ASIM_LOCUS10448	Anisakis simplex (Herring worm)	0.981	1.97383	1.066	2.09362	1.087	2.12432	0.456	0.289949	0.0579042	0	23.52	36	4	6	3	191	21.2	6.55	25.37	4	0	1	1	0.593395	322.2	328.6	302.4	4.82	1.89	4.03	High	High	High	High	High	High	High	High	High	1
High	Master Protein	A0A0M3JVG6	Ceramide kinase 1 (inferred by orthology to a C. elegans protein)	ASIM_LOCUS11687	Anisakis simplex (Herring worm)	0.963	1.94936	1.036	2.05053	1.075	2.10672	0.701747	0.646166	0.26324	0	39.777	29	10	16	10	556	62	8.6	50.76	10	0	1	1	0.728457	891.7	925.7	860.9	3.19	4.64	13.64	High	High	High	High	High	High	High	High	High	1
High	Master Protein	A0A0M3K3S0	cGMP-dependent protein kinase (EC 2.7.11.12)	ASIM_LOCUS15018	Anisakis simplex (Herring worm)	0.906	1.87384	1.132	2.19162	1.25	2.37841	0.79612	0.262716	0.114746	0	42.303	23	12	18	3	693	77.7	7.02	57.31	12	0	1	1	0.612274	238.6	263.3	210.7	6.5	3.53	15.04	High	High	High	High	High	High	High	High	High	1
High	Master Protein	A0A0B2VBB7	cGMP-dependent protein kinase egl-4 (Fragment)	egl-4 Tcan_14265	Toxocara canis (Canine roundworm)	0.927	1.90132	1.1	2.14355	1.186	2.27521	0.714853	0.442698	0.168122	0	35.702	21	12	16	3	729	82.2	7.4	56.45	12	9	1	1	0.653769	1680.5	1812.1	1527.7	1.46	1.26	17.73	High	High	High	High	High	High	High	High	High	1
High	Master Protein	A0A0M3JBL0	Chaperonin homolog Hsp-60, mitochondrial (inferred by orthology to a C. elegans protein)		Anisakis simplex (Herring worm)	1.032	2.04486	0.933	1.90924	0.904	1.87125	0.974812	0.299004	0.229541	0	106.036	67	9	45	6	141	14.9	5.34	169.95	9	0	1	1	0.697278	1410.5	1367.1	1512.4	1.75	9.08	11.84	High	High	High	High	High	High	High	High	High	1
High	Master Protein	F1KVK8	Chaperonin Hsp-60		Ascaris suum (Pig roundworm) (Ascaris lumbricoides)	1.033	2.04627	1.113	2.16295	1.078	2.11111	0.943226	0.73958	0.555664	0	111.876	25	19	57	2	568	60.3	5.5	222.65	19	0	1	1	0.916702	181.8	176	163.3	11.39	11.37	3.1	High	High	High	High	High	High	High	High	High	1
High	Master Protein	A0A0B2W434	Chaperonin-like protein Hsp-60, mitochondrial	hsp-60 Tcan_11013	Toxocara canis (Canine roundworm)	0.985	1.97931	0.721	1.64832	0.732	1.66094	0.551865	0.0461055	0.183244	0	60.082	19	14	38	3	803	85.7	7.53	142.22	14	0	1	1	0.65885	45.3	46	62.9	4.93	21.22	12.51	High	High	High	High	High	High	High	High	High	1
High	Master Protein	A0A0M3IYB9	Charged multivesicular body protein 1b (inferred by orthology to a human protein)	ASIM_LOCUS152	Anisakis simplex (Herring worm)	1.067	2.09507	0.911	1.88035	0.854	1.80751	0.249627	0.114817	0.0134072	0	16.927	26	4	6	4	183	20.1	8.62	27.85	4	0	1	1	0.593395	775.3	726.5	850.7	3.52	2.67	4.73	High	High	High	High	High	High	High	High	High	1
High	Master Protein	A0A0M3J1D8	Charged multivesicular body protein 5 (inferred by orthology to a human protein)	ASIM_LOCUS1221	Anisakis simplex (Herring worm)	1.093	2.13317	0.969	1.95748	0.887	1.84933	0.250479	0.674689	0.082745	0	10.082	11	2	2	2	254	28.4	4.88	9.29	2	0	1	1	0.610962	203.8	186.5	210.2	2.31	6.67	8.76	High	High	High	High	High	High	High	High	High	1
High	Master Protein	A0A0M3J0D0	CHK domain-containing protein	ASIM_LOCUS863	Anisakis simplex (Herring worm)	1.179	2.2642	1.077	2.10964	0.913	1.88296	0.0231036	0.762515	0.0545637	0	10.531	14	5	7	5	345	39.3	5.39	24.51	5	0	1	1	0.593395	909.2	771.4	844.5	6.05	6.24	6.73	High	High	High	High	High	High	High	High	High	1
High	Master Protein	A0A0M3K9P2	Chloride intracellular channel exc-4 (inferred by orthology to a C. elegans protein)	ASIM_LOCUS17089	Anisakis simplex (Herring worm)	1.023	2.03214	0.975	1.96564	0.953	1.93589	0.999893	0.286905	0.291776	0	68.201	53	14	30	14	292	34.2	6.47	115.89	14	0	1	1	0.743272	1637.2	1600.7	1680	0.55	4.17	6.52	High	High	High	High	High	High	High	High	High	1
High	Master Protein	A0A0M3JKK2	Choline dehydrogenase, mitochondrial (inferred by orthology to a human protein)	ASIM_LOCUS7923	Anisakis simplex (Herring worm)	0.976	1.967	0.892	1.85575	0.914	1.88426	0.951982	0.47854	0.641263	0	6.838	28	2	2	2	130	14.7	9.64	7.92	2	0	1	1	0.967778	175.6	179.8	196.9	6.8	4.13	14.18	High	High	High	High	High	High	High	High	High	1
High	Master Protein	A0A0M3K583	Cht7 (inferred by orthology to a D. melanogaster protein)		Anisakis simplex (Herring worm)	1.422	2.67957	1.155	2.22684	0.812	1.75564	0.597868	0.928147	0.407606	0	28.073	21	5	9	5	311	33.9	5.11	40.83	5	0	1	1	0.813979	672.4	472.8	582	29.26	14.1	41.02	High	High	High	High	High	High	High	High	High	1
High	Master Protein	A0A0M3JWP9	Citrate lyase subunit beta-like protein, mitochondrial (inferred by orthology to a human protein)	ASIM_LOCUS12189	Anisakis simplex (Herring worm)	0.959	1.94396	0.966	1.95342	1.007	2.00973	0.854461	0.921168	0.987247	0	26.582	25	7	12	7	350	39.2	8.46	33.55	7	0	1	1	0.999999	714.6	744.8	739.6	4.07	2.9	2.21	High	High	High	High	High	High	High	High	High	1
High	Master Protein	U1MH21	Citrate synthase	ASU_06604	Ascaris suum (Pig roundworm) (Ascaris lumbricoides)	1.025	2.03496	1.104	2.1495	1.077	2.10964	0.999008	0.195752	0.185536	0	16.342	11	4	4	3	494	55	8.56	15.41	4	1	1	1	0.663086	369.1	360	334.3	4.72	6.12	3.26	High	High	High	High	High	High	High	High	High	1
High	Master Protein	F1KQ49	Clathrin heavy chain		Ascaris suum (Pig roundworm) (Ascaris lumbricoides)	1.002	2.00277	1.072	2.10235	1.07	2.09943	0.994675	0.483858	0.435261	0	149.125	25	32	56	15	1690	192.9	5.68	204.1	32	18	1	1	0.839412	4619.4	4608.8	4309.1	0.96	0.62	13.27	High	High	High	High	High	High	High	High	High	1
High	Master Protein	A0A0M3JS17	Clathrin interactor 1 (inferred by orthology to a human protein)	ASIM_LOCUS10299	Anisakis simplex (Herring worm)	1.119	2.17196	0.978	1.96973	0.874	1.83274	0.00110534	0.998973	0.00114316	0	12.829	6	3	4	3	600	65.7	5.74	12.28	3	0	0.435306	1	0.413196	57	50.9	58.3	3.94	0.85	0.57	High	High	High	High	High	High	High	High	High	1
High	Master Protein	A0A0M3K2L9	Clathrin light chain	ASIM_LOCUS14582	Anisakis simplex (Herring worm)	1.01	2.01391	1.022	2.03073	1.012	2.0167	0.998701	0.99251	0.985067	0	9.411	14	2	3	2	280	30.6	5.36	9.54	2	0	1	1	0.999999	256.6	254.1	251	12.13	5.39	7.38	High	High	High	High	High	High	High	High	High	1
High	Master Protein	A0A0M3KH96	CLE-1C protein (inferred by orthology to a C. elegans protein)		Anisakis simplex (Herring worm)	0.851	1.80375	0.94	1.91853	1.104	2.1495	0.0539011	0.440429	0.281036	0	10.074	30	4	4	2	123	13.9	6.15	15.02	4	2	1	1	0.733327	598.6	703.6	637.1	7.75	3.96	6	High	High	High	High	High	High	High	High	High	1
High	Master Protein	A0A0M3K4H3	Clustered mitochondria protein homolog (inferred by orthology to a C. elegans protein)	ASIM_LOCUS15271	Anisakis simplex (Herring worm)	1.01	2.01391	0.97	1.95884	0.961	1.94666	0.95524	0.995519	0.978472	0	21.965	14	6	8	5	627	69.8	6.07	27.36	6	1	1	1	0.999999	371.2	367.6	382.6	6.61	5.97	8.36	High	High	High	High	High	High	High	High	High	1
High	Master Protein	A0A0M3KI13	CN hydrolase domain-containing protein	ASIM_LOCUS20011	Anisakis simplex (Herring worm)	0.897	1.86219	0.947	1.92786	1.057	2.0806	0.263101	0.522911	0.823349	0	26.631	27	3	8	3	136	15.2	8.44	28.77	3	0	1	1	0.999999	257.8	287.5	272.1	2.92	5.13	9.15	High	High	High	High	High	High	High	High	High	1
High	Master Protein	A0A0B2V512	Coatomer subunit alpha	COPA Tcan_11458	Toxocara canis (Canine roundworm)	0.799	1.73989	0.933	1.90924	1.168	2.247	0.399255	0.841076	0.201077	0	24.749	7	7	7	2	1328	148.3	7.55	28.63	7	0	1	1	0.681342	40.3	50.4	43.2	17.26	4.21	9.78	High	High	High	High	High	High	High	High	High	1
High	Master Protein	A0A0M3J4F2	Coatomer subunit alpha (inferred by orthology to a human protein)		Anisakis simplex (Herring worm)	0.924	1.89737	1.062	2.08782	1.149	2.2176	0.912782	0.509703	0.322578	0	47.756	54	11	13	7	300	33.3	8.57	54.73	11	4	1	1	0.771655	1311.2	1418.7	1235.1	6.35	2.2	18.08	High	High	High	High	High	High	High	High	High	1
High	Master Protein	A0A0M3JT33	Coatomer subunit beta (Beta-coat protein)	ASIM_LOCUS10724	Anisakis simplex (Herring worm)	1.053	2.07484	1.018	2.02511	0.967	1.95477	0.776202	0.995416	0.824505	0	46.629	23	16	18	12	935	103.9	5.69	63.1	16	4	1	1	0.999999	924.9	878.2	908.2	4.56	6.67	9.2	High	High	High	High	High	High	High	High	High	1
High	Master Protein	A0A0M3JW36	Coatomer subunit delta		Anisakis simplex (Herring worm)	1.02	2.02792	0.99	1.98618	0.971	1.9602	0.998238	0.431236	0.404946	0	41.142	27	11	20	11	510	56.7	5.43	68.06	11	0	1	1	0.811615	2014.5	1974.4	2034.1	2.2	2.4	3.24	High	High	High	High	High	High	High	High	High	1
High	Master Protein	A0A0M3J9H2	Coatomer subunit epsilon (inferred by orthology to a C. elegans protein)	ASIM_LOCUS4050	Anisakis simplex (Herring worm)	0.958	1.94261	1.019	2.02651	1.063	2.08927	0.703328	0.440973	0.163078	0	14.043	25	3	5	2	177	20.1	5.06	23.24	3	1	1	1	0.650781	940.9	981.7	923.6	5.66	2.54	1.85	High	High	High	High	High	High	High	High	High	1
High	Master Protein	A0A0N5CY44	Coatomer subunit gamma	TCLT_LOCUS5339	Thelazia callipaeda (Oriental eyeworm) (Parasitic nematode)	0.959	1.94396	1.057	2.0806	1.103	2.14801	0.672391	0.748126	0.307718	0	14.242	3	3	4	2	897	100.4	6.1	15.97	3	1	1	1	0.758685	492.1	513.4	465.4	4.16	4.08	9.45	High	High	High	High	High	High	High	High	High	1
High	Master Protein	A0A0M3KJ80	Coatomer subunit gamma (inferred by orthology to a D. melanogaster protein)	ASIM_LOCUS20428	Anisakis simplex (Herring worm)	1.053	2.07484	1.026	2.03637	0.974	1.96428	0.635751	0.339099	0.826547	0	4.498	37	2	2	2	68	7.1	5.29	5.43	2	0	1	1	0.999999	243.6	231.3	237.5	6.02	4.55	8.17	High	High	High	High	High	High	High	High	High	1
High	Master Protein	A0A0M3JYK8	COesterase domain-containing protein	ASIM_LOCUS12965	Anisakis simplex (Herring worm)	1.102	2.14652	1.092	2.13169	0.99	1.98618	0.461842	0.977169	0.367408	0	112.666	51	21	51	21	542	60.6	6.62	204.28	21	0	1	1	0.786217	5875	5329.8	5381.8	4.87	5.76	22.8	High	High	High	High	High	High	High	High	High	1
High	Master Protein	A0A0M3KAY8	Cofactor-independent phosphoglycerate mutase (inferred by orthology to a C. elegans protein)	ASIM_LOCUS17536	Anisakis simplex (Herring worm)	1.03	2.04202	1.076	2.10818	1.045	2.06337	0.820187	0.288878	0.56765	0	105.959	42	15	42	12	402	44.9	8.29	163.64	15	3	1	1	0.923678	4755.9	4619.3	4418.6	2.57	1.35	9.2	High	High	High	High	High	High	High	High	High	1
High	Master Protein	A0A0M3JVB9	Col_cuticle_N domain-containing protein	ASIM_LOCUS11634	Anisakis simplex (Herring worm)	0.847	1.79876	0.872	1.8302	1.03	2.04202	0.817482	0.582164	0.907511	0	26.025	21	6	19	3	292	29.1	6.55	87.16	6	2	1	1	0.999999	1868.8	2207.4	2143	19.43	14.64	9.03	High	High	High	High	High	High	High	High	High	1
High	Master Protein	A0A0B2USK0	Collagen alpha-1(IV) chain	emb-9 Tcan_03951	Toxocara canis (Canine roundworm)	0.73	1.65864	0.865	1.82134	1.185	2.27363	0.210148	0.982046	0.167064	0	12.203	3	2	8	2	862	85.6	6.38	30.85	2	0	1	1	0.653769	605.8	829.5	700.1	20.58	2.09	10.95	High	High	High	High	High	High	High	High	High	1
High	Master Protein	E5SK06	Collagen alpha-2(IV) chain	Tsp_12103	Trichinella spiralis	0.92	1.89212	0.921	1.89343	1.001	2.00139	0.0858649	0.154363	0.891823	0	3.752	2	2	3	2	1810	176.3	9.06	3.86	2	0	1	1	0.999999	41.7	45.3	45.2	11.11	1.58	3.77	High	High	High	High	High	High	High	High	High	1
High	Master Protein	A0A0B2UVI3	Collagen alpha-6(VI) chain	COL6A6 Tcan_14762	Toxocara canis (Canine roundworm)	0.974	1.96428	0.882	1.84293	0.906	1.87384	0.564586	0.1623	0.566695	0	5.815	1	2	2	2	2366	261.8	6.48	7.07	2	0	1	1	0.923355	218.6	224.5	247.8	4.81	9.11	1.17	High	High	High	High	High	High	High	High	High	1
High	Master Protein	A0A044SDX9	Collagen IV NC1 domain-containing protein	WBGene00239136	Onchocerca volvulus	0.697	1.62113	0.871	1.82893	1.25	2.37841	0.12447	0.999019	0.131359	0	51.473	5	8	33	3	1754	166.8	8.97	124.04	8	7	1	1	0.621983	2648	3799.2	3039.2	18.26	2.33	14	High	High	High	High	High	High	High	High	High	1
High	Master Protein	A0A0M3JUG1	Complex1_30kDa domain-containing protein	ASIM_LOCUS11280	Anisakis simplex (Herring worm)	1.006	2.00834	1.048	2.06766	1.042	2.05908	0.88289	0.724329	0.461568	0	52.573	66	11	15	11	244	28.6	6.71	61.41	11	0	1	1	0.858518	831.2	826.2	792.9	2.68	3.97	9.23	High	High	High	High	High	High	High	High	High	1
High	Master Protein	A0A0M3JU69	Conserved oligomeric Golgi complex subunit 3 (inferred by orthology to a human protein)	ASIM_LOCUS11174	Anisakis simplex (Herring worm)	1.132	2.19162	0.929	1.90396	0.821	1.76663	0.919936	0.516041	0.33434	0	15.788	3	3	6	3	1065	119.9	6.13	27.08	3	0	1	1	0.779319	372.3	328.8	400.7	5.35	9.17	21.01	High	High	High	High	High	High	High	High	High	1
High	Master Protein	F1KQV9	Contactin-associated protein		Ascaris suum (Pig roundworm) (Ascaris lumbricoides)	1.045	2.06337	1.048	2.06766	1.003	2.00416	0.284643	0.783018	0.599885	0	8.269	2	3	8	3	1568	174.2	5.07	27.63	3	0	1	1	0.9438	961.4	920	917.7	2.08	1.39	5.51	High	High	High	High	High	High	High	High	High	1
High	Master Protein	A0A0M3J817	COP-gamma_platf domain-containing protein		Anisakis simplex (Herring worm)	0.947	1.92786	1.069	2.09798	1.129	2.18707	0.991606	0.226767	0.194157	0	14.327	33	4	5	4	231	25.7	4.84	12.84	4	0	1	1	0.672576	200.2	211.3	187.2	5.42	7.61	4.59	High	High	High	High	High	High	High	High	High	1
High	Master Protein	F1KXX7	COP9 signalosome complex subunit 2		Ascaris suum (Pig roundworm) (Ascaris lumbricoides)	1.112	2.16145	1.103	2.14801	0.992	1.98894	0.583096	0.967335	0.722086	0	4.039	4	2	2	2	438	50.3	5.14	6.04	2	0	1	1	0.999999	99.8	89.7	90.4	4	6.54	13.33	High	High	High	High	High	High	High	High	High	1
High	Master Protein	A0A0M3K119	COP9 signalosome complex subunit 4 (inferred by orthology to a C. elegans protein)	ASIM_LOCUS13954	Anisakis simplex (Herring worm)	1.016	2.0223	0.989	1.98481	0.973	1.96292	0.993204	0.629425	0.692584	0	11.475	13	3	3	3	416	47.3	6.23	9.44	3	0	1	1	0.989255	39.9	39.2	40.3	9.42	10.17	5.9	High	High	High	High	High	High	High	High	High	1
High	Master Protein	A0A0M3K7U6	COP9 signalosome complex subunit 6 (inferred by orthology to a human protein)	ASIM_LOCUS16444	Anisakis simplex (Herring worm)	1.014	2.0195	0.987	1.98206	0.973	1.96292	0.860113	0.99722	0.892542	0	9.094	29	2	4	2	164	18.6	5.77	9.39	2	0	1	1	0.999999	139.6	137.7	141.5	5.87	1.7	7.25	High	High	High	High	High	High	High	High	High	1
High	Master Protein	A0A0M3J2S9	COP9/Signalosome and eIF3 complex-shared subunit 1 (inferred by orthology to a C. elegans protein)	ASIM_LOCUS1712	Anisakis simplex (Herring worm)	0.986	1.98069	0.962	1.94801	0.976	1.967	0.987835	0.267594	0.320397	0	49.334	45	12	19	9	364	40.8	6.16	65.96	12	3	1	1	0.768826	1638.4	1661.8	1702.3	1.52	4.17	6.06	High	High	High	High	High	High	High	High	High	1
High	Master Protein	A0A0M3KBX3	Coronin	ASIM_LOCUS17871	Anisakis simplex (Herring worm)	0.897	1.86219	1.022	2.03073	1.14	2.20381	0.296413	0.782584	0.126109	0	56.905	33	12	24	5	532	60	7.12	87.94	12	7	1	1	0.614178	1190.9	1328.3	1164.8	5.71	3.7	13.16	High	High	High	High	High	High	High	High	High	1
High	Master Protein	A0A0M3K5C1	Corrinoid adenosyltransferase (EC 2.5.1.17)	ASIM_LOCUS15569	Anisakis simplex (Herring worm)	0.934	1.91057	0.971	1.9602	1.04	2.05623	0.118518	0.289438	0.766846	0	13.25	25	4	6	4	240	26.9	8.98	19.99	4	0	1	1	0.999999	456.7	489.1	470.3	0.95	3.65	1.44	High	High	High	High	High	High	High	High	High	1
High	Master Protein	A0A0B2UVB1	COX assembly mitochondrial protein	Ndufa8 Tcan_12605	Toxocara canis (Canine roundworm)	0.996	1.99446	0.962	1.94801	0.966	1.95342	0.754455	0.844573	0.984079	0	4.734	15	2	4	2	137	16.2	9.01	12.69	2	0	1	1	0.999999	408.5	410.3	424.7	13.37	5.44	3.37	High	High	High	High	High	High	High	High	High	1
High	Master Protein	A0A0M3JCG1	CPN-1 (inferred by orthology to a C. elegans protein)	ASIM_LOCUS5092	Anisakis simplex (Herring worm)	1.19	2.28153	0.828	1.77522	0.696	1.62001	0.54724	0.292645	0.0728808	0	27.795	39	5	10	4	183	19.9	7.94	33.98	5	1	1	1	0.593493	479	402.6	578.4	10.68	12.3	10.49	High	High	High	High	High	High	High	High	High	1
High	Master Protein	A0A0M3JJR0	CR-type domain-containing protein	ASIM_LOCUS7643	Anisakis simplex (Herring worm)	0.946	1.92652	1.011	2.01531	1.069	2.09798	0.871497	0.809111	0.528608	0	23.567	48	4	6	4	125	13.5	8.63	24.1	4	0	1	1	0.898809	985.5	1041.3	974.4	4.19	5.67	3.38	High	High	High	High	High	High	High	High	High	1
High	Master Protein	E3MML3	CRE-MLC-2 protein	Cre-mlc-2 CRE_03254	Caenorhabditis remanei (Caenorhabditis vulgaris)	0.926	1.9	0.747	1.6783	0.806	1.74836	0.977487	0.118887	0.154166	0	22.455	20	5	19	2	292	32.5	8.56	68.73	5	0	1	1	0.632609	134.3	145	179.9	3.77	16.44	16.26	High	High	High	High	High	High	High	High	High	1
High	Master Protein	U1M933	Cre-tth-1 protein	ASU_10788	Ascaris suum (Pig roundworm) (Ascaris lumbricoides)	1.069	2.09798	1.123	2.17799	1.051	2.07197	0.985868	0.863262	0.931069	0	9.131	8	2	2	2	193	21.8	6.33	9.45	2	0	1	1	0.999999	245.2	229.5	218.3	25.37	2.26	5.61	High	High	High	High	High	High	High	High	High	1
High	Master Protein	A0A0M3JW05	CSD_1 domain-containing protein	ASIM_LOCUS11901	Anisakis simplex (Herring worm)	1.161	2.23612	1.021	2.02933	0.879	1.8391	0.455599	0.644387	0.14846	0	67.1	46	9	24	9	294	31.2	9.74	105.5	9	0	1	1	0.629558	3051.7	2628.4	2989.2	9.22	3.34	10.18	High	High	High	High	High	High	High	High	High	1
High	Master Protein	A0A0B2VUH1	Cullin-2	cul-2 Tcan_07090	Toxocara canis (Canine roundworm)	1.072	2.10235	0.941	1.91986	0.878	1.83783	0.880624	0.405538	0.227096	0	13.39	4	2	3	2	865	98.7	6.95	13.81	2	0	1	1	0.697278	56.4	52.6	59.9	5.48	11.31	3.95	High	High	High	High	High	High	High	High	High	1
High	Master Protein	A0A0M3KE60	Cullin-associated NEDD8-dissociated protein 2 (inferred by orthology to a human protein)		Anisakis simplex (Herring worm)	1.03	2.04202	0.96	1.94531	0.932	1.90792	0.997091	0.248542	0.227095	0	43.035	32	8	15	8	347	39.2	5.71	56.15	8	0	1	1	0.697278	1072.5	1040.9	1116.8	1.29	4.29	6.42	High	High	High	High	High	High	High	High	High	1
High	Master Protein	A0A0M3K6Y0	Cuticle collagen 34	ASIM_LOCUS16128	Anisakis simplex (Herring worm)	1.114	2.16445	1.069	2.09798	0.96	1.94531	0.372437	0.624525	0.875358	0	8.876	14	3	3	3	292	29.6	6.1	10.93	3	0	1	1	0.999999	152.3	136.8	142.6	12.53	15.69	4.67	High	High	High	High	High	High	High	High	High	1
High	Master Protein	A0A0M3K5U2	Cuticle collagen sqt-1 (inferred by orthology to a C. elegans protein)		Anisakis simplex (Herring worm)	0.993	1.99032	0.973	1.96292	0.98	1.97247	0.967894	0.979985	0.998503	0	27.855	20	4	9	4	269	27.2	8.7	34.14	4	0	1	1	0.999999	327.8	330.1	336.9	8.66	6.17	3.69	High	High	High	High	High	High	High	High	High	1
High	Master Protein	U1P047	Cuticlin-1	ASU_01243	Ascaris suum (Pig roundworm) (Ascaris lumbricoides)	1.521	2.8699	1.318	2.4932	0.867	1.82387	0.156835	0.340268	0.811833	0	58.629	23	12	32	3	1052	116	5.34	134.31	12	10	1	1	0.999999	3957.1	2602	3002.5	12.31	22.42	8.99	High	High	High	High	High	High	High	High	High	1
High	Master Protein	A0A0M3JWK1	Cystathionine beta-synthase (inferred by orthology to a human protein)	ASIM_LOCUS12137	Anisakis simplex (Herring worm)	1.094	2.13465	1.107	2.15397	1.012	2.0167	0.282661	0.10564	0.727619	0	11.987	13	2	2	2	359	38.8	8.35	10.34	2	0	1	1	0.999999	90.1	82.4	81.4	2	8.09	5.62	High	High	High	High	High	High	High	High	High	1
High	Master Protein	A0A0M3KCU8	Cystatin	ASIM_LOCUS18196	Anisakis simplex (Herring worm)	1.063	2.08927	0.826	1.77276	0.777	1.71356	0.669665	0.610248	0.226891	0	63.756	68	8	18	8	116	13	5.5	86.33	8	0	1	1	0.697278	2609.6	2454.9	3157.4	7.25	6.45	14.62	High	High	High	High	High	High	High	High	High	1
High	Master Protein	A0A0M3JXA8	Cysteine--tRNA ligase, cytoplasmic (inferred by orthology to a human protein)		Anisakis simplex (Herring worm)	1.022	2.03073	1.111	2.15995	1.088	2.12579	0.976512	0.545738	0.661836	0	33.581	16	9	17	9	731	84.8	6.87	58.48	9	0	1	1	0.97549	585.1	572.6	526.4	8.78	3.34	13.1	High	High	High	High	High	High	High	High	High	1
High	Master Protein	A0A0M3K453	Cytidine deaminase (EC 3.5.4.5) (Cytidine aminohydrolase)	ASIM_LOCUS15151	Anisakis simplex (Herring worm)	0.936	1.91322	0.979	1.9711	1.045	2.06337	0.295543	0.647065	0.754227	0	13.442	25	2	4	2	143	15.3	7.27	16.03	2	0	1	1	0.999999	117.1	125.1	119.7	2.39	4.82	3.17	High	High	High	High	High	High	High	High	High	1
High	Master Protein	A0A0M3K9W1	Cytochrome b-c1 complex subunit 1, mitochondrial (inferred by orthology to a C. elegans protein)	ASIM_LOCUS17159	Anisakis simplex (Herring worm)	1.019	2.02651	0.963	1.94936	0.945	1.92519	0.985216	0.376222	0.31019	0	127.861	56	19	50	16	464	51.5	6.02	217.88	19	4	1	1	0.762819	3978.3	3904.7	4131.3	4.69	3.62	9.08	High	High	High	High	High	High	High	High	High	1
High	Master Protein	A0A0M3K5J7	Cytochrome b-c1 complex subunit 7 (inferred by orthology to a human protein)	ASIM_LOCUS1447 ASIM_LOCUS15645	Anisakis simplex (Herring worm)	0.94	1.91853	0.983	1.97657	1.046	2.0648	0.680498	0.999275	0.701078	0	29.23	50	5	10	5	135	16.2	9.17	42.51	5	0	1	1	0.991672	359.7	382.9	366	4.33	6.83	6.73	High	High	High	High	High	High	High	High	High	1
High	Master Protein	A0A0M3JV87	Cytochrome b-c1 complex subunit Rieske, mitochondrial (EC 7.1.1.8)	ASIM_LOCUS11599	Anisakis simplex (Herring worm)	1.015	2.0209	0.975	1.96564	0.961	1.94666	0.669795	0.976102	0.552331	0	10.314	10	2	2	2	279	30.7	7.46	10.42	2	0	1	1	0.913375	294	289.8	301.5	7.38	4.72	5.18	High	High	High	High	High	High	High	High	High	1
High	Master Protein	A0A0M3J1Y7	Cytochrome b5 heme-binding domain-containing protein	ASIM_LOCUS1420	Anisakis simplex (Herring worm)	0.943	1.92252	0.904	1.87125	0.959	1.94396	0.803071	0.225285	0.478118	0	20.417	35	4	5	4	159	18.1	4.89	23.34	4	0	1	1	0.871179	491.7	521.2	543.7	6.69	1.96	10.9	High	High	High	High	High	High	High	High	High	1
High	Master Protein	A0A0M3J8R0	Cytochrome c (inferred by orthology to a human protein)	ASIM_LOCUS3794	Anisakis simplex (Herring worm)	1.022	2.03073	0.962	1.94801	0.941	1.91986	0.997589	0.463664	0.497216	0	5.752	28	2	4	2	68	8	8.1	13.41	2	0	1	1	0.878233	538.3	526.8	559.6	5.9	2.9	5.75	High	High	High	High	High	High	High	High	High	1
High	Master Protein	A0A0M3JGX5	Cytochrome c 2.1 (inferred by orthology to a C. elegans protein)	ASIM_LOCUS6658	Anisakis simplex (Herring worm)	0.961	1.94666	0.912	1.88165	0.949	1.93053	0.740294	0.227495	0.542501	0	19.461	41	4	10	4	112	12.7	9.38	36.16	4	0	1	1	0.907472	1507.8	1569	1652.6	3.34	1.54	10.04	High	High	High	High	High	High	High	High	High	1
High	Master Protein	A0A0M3J633	Cytochrome c oxidase assembly factor 7 homolog (inferred by orthology to a C. elegans protein)	ASIM_LOCUS2867	Anisakis simplex (Herring worm)	1.066	2.09362	1.08	2.11404	1.013	2.0181	0.486231	0.7894	0.850565	0	5.593	10	2	3	2	248	28.5	5.67	10.69	2	0	1	1	0.999999	118	110.7	109.2	1.24	8.46	11.05	High	High	High	High	High	High	High	High	High	1
High	Master Protein	A0A0M3K2A7	Cytochrome c oxidase subunit 5A, mitochondrial (inferred by orthology to a C. elegans protein)	ASIM_LOCUS14448	Anisakis simplex (Herring worm)	1.067	2.09507	0.964	1.95071	0.904	1.87125	0.467761	0.32935	0.0681312	0	6.087	15	2	2	2	182	21.1	6.23	8.56	2	0	1	1	0.593395	153.4	143.8	159.1	5.61	2.69	6.4	High	High	High	High	High	High	High	High	High	1
High	Master Protein	A0A0M3J208	Cytochrome c oxidase subunit VIb (inferred by orthology to a D. melanogaster protein)	ASIM_LOCUS1440	Anisakis simplex (Herring worm)	0.986	1.98069	0.992	1.98894	1.006	2.00834	0.957798	0.690495	0.842619	0	18.221	31	5	6	5	258	31	8.05	20.57	5	0	1	1	0.999999	343.6	348.4	346.2	5.38	1.42	7.07	High	High	High	High	High	High	High	High	High	1
High	Master Protein	A0A0M3JT94	Cytochrome c1, heme protein, mitochondrial (inferred by orthology to a human protein)	ASIM_LOCUS10796	Anisakis simplex (Herring worm)	1.125	2.18102	0.963	1.94936	0.856	1.81001	0.341623	0.835568	0.167075	0	21.564	24	4	9	4	282	31.2	8.21	36.61	4	0	1	1	0.653769	333.7	296.6	346.4	1.18	8.72	7.09	High	High	High	High	High	High	High	High	High	1
High	Master Protein	Q9MHV5	Cytochrome oxidase subunit 2 (Fragment)	cox-2	Anisakis sp. NH1	0.936	1.91322	0.965	1.95206	1.031	2.04344	0.952527	0.976445	0.870946	0	6.455	11	2	3	2	194	21.9	4.78	12.17	2	0	1	1	0.999999	314.3	335.7	325.6	7.16	5.26	8.62	High	High	High	High	High	High	High	High	High	1
High	Master Protein	A0A0M3K4N1	Cytochrome-c oxidase (inferred by orthology to a S. mansoni protein)	ASIM_LOCUS15329	Anisakis simplex (Herring worm)	0.944	1.92385	1.024	2.03355	1.085	2.12138	0.406669	0.73964	0.161295	0	19.258	17	3	8	3	194	22.6	9	28.85	3	0	1	1	0.647035	473.4	501.5	462.1	1.08	4.6	5.18	High	High	High	High	High	High	High	High	High	1
High	Master Protein	Q17050	Cytoplasmic intermediate filament protein	IF D1	Ascaris lumbricoides (Giant roundworm)	0.882	1.84293	1.037	2.05196	1.175	2.25793	0.386505	0.862948	0.205266	0	11.369	5	4	7	2	612	69.7	5.92	29.74	4	1	1	1	0.68554	609.8	691.4	588.2	10.42	2.72	16.63	High	High	High	High	High	High	High	High	High	1
High	Master Protein	A0A0M3JYF3	Cytosolic Fe-S cluster assembly factor NUBP1 homolog	ASIM_LOCUS12899	Anisakis simplex (Herring worm)	0.997	1.99585	1.02	2.02792	1.023	2.03214	0.8094	0.995285	0.85606	0	5.789	8	2	2	2	312	33.7	5.21	6.2	2	0	1	1	0.999999	217.2	217.9	213	2.28	8.15	3.36	High	High	High	High	High	High	High	High	High	1
High	Master Protein	A0A0M3J4D1	D-2-hydroxyglutarate dehydrogenase, mitochondrial (inferred by orthology to a human protein)	ASIM_LOCUS2263	Anisakis simplex (Herring worm)	1.061	2.08638	1.077	2.10964	1.015	2.0209	0.831628	0.767668	0.991978	0	25.635	35	2	4	2	139	15.4	8.62	21.48	2	0	1	1	0.999999	93.3	88	86.7	8.67	10.6	2.72	High	High	High	High	High	High	High	High	High	1
High	Master Protein	A0A0M3K0B3	DB domain-containing protein	ASIM_LOCUS13672	Anisakis simplex (Herring worm)	1.014	2.0195	1.003	2.00416	0.989	1.98481	0.926542	0.751107	0.541309	0	11.057	25	3	3	3	164	18.5	5.15	11.07	3	0	1	1	0.90651	242	238.6	241.2	9.88	4.9	7.94	High	High	High	High	High	High	High	High	High	1
High	Master Protein	A0A0M3JZ21	Defective in cullin neddylation protein		Anisakis simplex (Herring worm)	1.073	2.1038	1.103	2.14801	1.027	2.03778	0.881007	0.899523	0.999011	0	7.667	13	2	4	2	199	23.1	5.48	7.72	2	0	1	1	0.999999	55.6	51.8	50.4	7.22	5.64	20.06	High	High	High	High	High	High	High	High	High	1
High	Master Protein	A0A0M3JY95	Dehydrogenase/reductase SDR family member 1 (inferred by orthology to a human protein)	ASIM_LOCUS12827	Anisakis simplex (Herring worm)	0.911	1.88035	1.04	2.05623	1.142	2.20687	0.066941	0.916688	0.0408479	0	20.172	24	6	7	6	305	33.3	9.14	23.09	6	0	1	1	0.593395	489.3	537.2	470.3	3.92	2.13	5.79	High	High	High	High	High	High	High	High	High	1
High	Master Protein	A0A0M3K7J3	Dehydrogenase/reductase SDR family member 13 (inferred by orthology to a human protein)	ASIM_LOCUS16341	Anisakis simplex (Herring worm)	1.063	2.08927	1.068	2.09652	1.005	2.00694	0.197053	0.0588578	0.629823	0	32.437	31	5	9	5	329	37	9.42	31.78	5	0	1	1	0.965167	329.9	310.3	308.8	2.78	0.68	7	High	High	High	High	High	High	High	High	High	1
High	Master Protein	F1KX83	Delta-1-pyrroline-5-carboxylate synthase [Includes: Glutamate 5-kinase (GK) (EC 2.7.2.11) (Gamma-glutamyl kinase); Gamma-glutamyl phosphate reductase (GPR) (EC 1.2.1.41) (Glutamate-5-semialdehyde dehydrogenase) (Glutamyl-gamma-semialdehyde dehydrogenase)]		Ascaris suum (Pig roundworm) (Ascaris lumbricoides)	1.034	2.04769	1.29	2.44528	1.248	2.37512	0.980725	0.00794711	0.00657396	0	27.088	9	6	11	2	788	85.7	7.46	41.5	6	4	1	1	0.537903	1226.7	1186.8	950.6	6.56	6.94	7.32	High	High	High	High	High	High	High	High	High	1
High	Master Protein	A0A0M3KEE2	Deltameth_res domain-containing protein	ASIM_LOCUS18740	Anisakis simplex (Herring worm)	1.157	2.22993	1.048	2.06766	0.905	1.87254	0.410486	0.977252	0.511435	0	21.271	36	4	8	4	245	27	5.95	26.87	4	0	1	1	0.884917	140.1	121	133.7	11.08	11.68	4.46	High	High	High	High	High	High	High	High	High	1
High	Master Protein	A0A0M3K2H4	Density-regulated protein	ASIM_LOCUS14529	Anisakis simplex (Herring worm)	1.246	2.37183	0.924	1.89737	0.742	1.67249	0.441371	0.273781	0.0526159	0	15.857	47	5	7	5	200	22.1	5.85	21.17	5	0	1	1	0.593395	504.2	404.7	545.6	6.8	12.51	14.88	High	High	High	High	High	High	High	High	High	1
High	Master Protein	A0A0M3JUP1	Derlin	ASIM_LOCUS11377	Anisakis simplex (Herring worm)	0.961	1.94666	1.023	2.03214	1.064	2.09072	0.668887	0.458365	0.157976	0	6.573	12	2	2	2	249	29.2	8.75	8.36	2	0	1	1	0.639414	166.5	173.2	162.7	5.46	2.09	11.56	High	High	High	High	High	High	High	High	High	1
High	Master Protein	A0A0M3JV03	Dihydrolipoamide acetyltransferase component of pyruvate dehydrogenase complex (EC 2.3.1.-)	ASIM_LOCUS11501	Anisakis simplex (Herring worm)	1.056	2.07916	1.025	2.03496	0.971	1.9602	0.949849	0.89454	0.73873	0	37.874	23	8	10	8	453	49.7	7.25	42.02	8	0	1	1	0.999999	902.7	854.6	880.3	1.51	7.32	10.49	High	High	High	High	High	High	High	High	High	1
High	Master Protein	A0A0B2V3B2	Dihydrolipoyl dehydrogenase, mitochondrial	DLD Tcan_10536	Toxocara canis (Canine roundworm)	1.061	2.08638	1.005	2.00694	0.947	1.92786	0.714968	0.763137	0.347318	0	69.552	30	10	26	4	536	57	7.62	114.93	10	1	1	1	0.780763	718.3	676.8	714.6	6.82	2.12	12.21	High	High	High	High	High	High	High	High	High	1
High	Master Protein	A0A0M3JB20	Dihydrolipoyl dehydrogenase, mitochondrial (inferred by orthology to a C. elegans protein)	ASIM_LOCUS4602	Anisakis simplex (Herring worm)	1.073	2.1038	1.014	2.0195	0.945	1.92519	0.200534	0.939389	0.304497	0	107.899	79	12	41	7	180	19.3	5.25	210.15	12	8	1	1	0.753725	5393.9	5028.3	5318.6	4.35	1.87	8.03	High	High	High	High	High	High	High	High	High	1
High	Master Protein	A0A0M3K8M6	Dihydroorotate dehydrogenase (quinone), mitochondrial (inferred by orthology to a human protein)	ASIM_LOCUS16724	Anisakis simplex (Herring worm)	0.953	1.93589	1.022	2.03073	1.073	2.1038	0.153198	0.439971	0.029949	0	33.229	19	7	9	7	527	59.2	8.22	38.19	7	0	1	1	0.593395	869	911.8	850.1	2.1	1.23	3.36	High	High	High	High	High	High	High	High	High	1
High	Master Protein	F1KU54	Dimethylglycine dehydrogenase		Ascaris suum (Pig roundworm) (Ascaris lumbricoides)	0.984	1.97794	1.056	2.07916	1.073	2.1038	0.908793	0.474615	0.293745	0	53.588	18	13	24	3	833	92.8	6.96	89.7	13	0	1	1	0.745983	316.7	321.8	299.9	3.78	6.41	12.33	High	High	High	High	High	High	High	High	High	1
High	Master Protein	A0A0B2V8N4	Dimethylglycine dehydrogenase, mitochondrial	Dmgdh Tcan_17512	Toxocara canis (Canine roundworm)	1.006	2.00834	1.17	2.25012	1.163	2.23923	0.993442	0.189522	0.164999	0	58.013	17	13	28	3	829	92.3	6.84	107.45	13	8	1	1	0.653255	2153.1	2141.1	1840.3	1.82	4.79	13.62	High	High	High	High	High	High	High	High	High	1
High	Master Protein	A0A0M3JRD7	Dimethylglycine dehydrogenase, mitochondrial (inferred by orthology to a human protein)	ASIM_LOCUS10019	Anisakis simplex (Herring worm)	1.048	2.06766	1.055	2.07772	1.007	2.00973	0.823435	0.356318	0.663244	0	84.384	37	24	33	22	850	95.4	8.29	123.51	24	2	1	1	0.9774	3808.2	3635	3610.7	1.63	0.26	13.91	High	High	High	High	High	High	High	High	High	1
High	Master Protein	A0A0M3K810	Dipeptidase C (inferred by orthology to a D. melanogaster protein)	ASIM_LOCUS16508	Anisakis simplex (Herring worm)	0.992	1.98894	1.138	2.20076	1.147	2.21453	0.978371	0.209507	0.268354	0	103.481	47	15	39	15	429	48.6	6.34	157.62	15	0	1	1	0.730023	2694.6	2715.3	2366.9	7.21	3.32	14.16	High	High	High	High	High	High	High	High	High	1
High	Master Protein	A0A0B2VIP3	Dipeptidyl peptidase 3 (EC 3.4.14.4) (Dipeptidyl aminopeptidase III) (Dipeptidyl peptidase III)	dpp3 Tcan_05417	Toxocara canis (Canine roundworm)	1.049	2.0691	0.924	1.89737	0.88	1.84038	0.762285	0.542256	0.238864	0	14.043	7	4	9	3	763	86.5	7.21	26.38	4	1	1	1	0.706102	226.2	215.6	245	5.14	4.38	7.9	High	High	High	High	High	High	High	High	High	1
High	Master Protein	F1KUK6	Disks large 1 tumor suppressor protein		Ascaris suum (Pig roundworm) (Ascaris lumbricoides)	0.962	1.94801	0.974	1.96428	1.013	2.0181	0.504918	0.686316	0.942978	0	18.603	9	6	8	6	922	102.5	6.64	28.45	6	0	1	1	0.999999	702	730	720.6	3.42	6.17	7.96	High	High	High	High	High	High	High	High	High	1
High	Master Protein	A0A0M3JVM9	Disorganized muscle protein 1 (inferred by orthology to a C. elegans protein)	ASIM_LOCUS11752	Anisakis simplex (Herring worm)	1.015	2.0209	0.87	1.82766	0.858	1.81252	0.999582	0.248367	0.240046	0	246.436	79	28	145	8	325	36.3	5.5	537.62	28	27	1	1	0.70793	16539.1	16300.5	19002.1	5.44	2.27	14.47	High	High	High	High	High	High	High	High	High	1
High	Master Protein	A0A0M3KCW4	DnaJ homolog dnj-20 (inferred by orthology to a C. elegans protein)	ASIM_LOCUS18212	Anisakis simplex (Herring worm)	0.995	1.99308	1.038	2.05338	1.043	2.06051	0.948449	0.938235	0.797549	0	10.85	16	5	6	5	332	37.4	7.91	18.59	5	0	1	1	0.999999	777.2	780.8	748.8	2.99	1.36	13.58	High	High	High	High	High	High	High	High	High	1
High	Master Protein	A0A0M3J613	DnaJ_C domain-containing protein	ASIM_LOCUS2848	Anisakis simplex (Herring worm)	0.985	1.97931	0.92	1.89212	0.934	1.91057	0.982886	0.151681	0.120979	0	19.237	35	4	7	4	170	19.1	6.1	23.65	4	0	1	1	0.61298	231.3	234.8	251.3	6.61	1.51	4.15	High	High	High	High	High	High	High	High	High	1
High	Master Protein	A0A0B2VLU4	DnaJ-like protein subfamily A member 2	DNAJA2 Tcan_15551	Toxocara canis (Canine roundworm)	1.014	2.0195	1.027	2.03778	1.013	2.0181	0.991509	0.980759	0.948051	0	10.277	5	2	2	2	668	74.1	6.93	9.21	2	0	1	1	0.999999	126.1	124.3	122.7	11.15	1.85	5.95	High	High	High	High	High	High	High	High	High	1
High	Master Protein	A0A0M3JC83	dNK domain-containing protein		Anisakis simplex (Herring worm)	1.126	2.18253	1.071	2.10089	0.951	1.93321	0.268891	0.869365	0.483396	0	12.433	27	2	7	2	100	11.9	5.45	20.5	2	0	1	1	0.873839	230.7	204.8	215.4	5.42	3.97	10.59	High	High	High	High	High	High	High	High	High	1
High	Master Protein	Q9TYJ7	Dolichol-phosphate mannosyltransferase subunit 1 (EC 2.4.1.83)	dpm-1 CELE_Y66H1A.2 Y66H1A.2	Caenorhabditis elegans	0.995	1.99308	1.116	2.16745	1.121	2.17498	0.997863	0.788987	0.821756	0	8.668	14	2	2	2	239	26.9	8.88	8.06	2	0	1	1	0.999999	114.2	114.8	102.4	12.02	2.93	22.99	High	High	High	High	High	High	High	High	High	1
High	Master Protein	A0A0M3JT87	Dolichyl-diphosphooligosaccharide--protein glycosyltransferase 48 kDa subunit (Oligosaccharyl transferase 48 kDa subunit)	ASIM_LOCUS10788	Anisakis simplex (Herring worm)	0.948	1.9292	0.993	1.99032	1.048	2.06766	0.418117	0.471449	0.0893817	0	37.733	22	9	14	9	438	48.6	7.08	51.16	9	0	1	1	0.610962	1844.3	1945.3	1856.8	3.96	2.77	5.04	High	High	High	High	High	High	High	High	High	1
High	Master Protein	A0A0M3K0N6	Dolichyl-diphosphooligosaccharide--protein glycosyltransferase subunit 1	ASIM_LOCUS13807	Anisakis simplex (Herring worm)	0.953	1.93589	1.028	2.0392	1.078	2.11111	0.274221	0.195109	0.0232869	0	86.543	45	21	39	21	595	67	8.7	147.17	21	0	1	1	0.593395	4879.6	5118.2	4745.7	1.4	2.09	4.65	High	High	High	High	High	High	High	High	High	1
High	Master Protein	A0A0M3K9Y6	Dolichyl-diphosphooligosaccharide--protein glycosyltransferase subunit 2 (Ribophorin-2)		Anisakis simplex (Herring worm)	0.943	1.92252	0.931	1.9066	0.987	1.98206	0.683694	0.949594	0.849986	0	32.93	27	6	14	5	254	28.7	9.52	34.7	6	1	1	1	0.999999	882.2	935.2	947.7	6.45	2.18	7.3	High	High	High	High	High	High	High	High	High	1
High	Master Protein	A0A0M3K769	DUF148 domain-containing protein	ASIM_LOCUS16217	Anisakis simplex (Herring worm)	1.429	2.6926	0.933	1.90924	0.653	1.57243	0.470166	0.908256	0.290155	0	32.736	52	8	12	8	179	19.9	5.68	47.28	8	0	1	1	0.741242	1781	1246	1908.4	12.41	30.87	13.56	High	High	High	High	High	High	High	High	High	1
High	Master Protein	A0A0M3K8S6	DUF1768 domain-containing protein		Anisakis simplex (Herring worm)	0.959	1.94396	1.022	2.03073	1.066	2.09362	0.758731	0.331827	0.134575	0	85.947	49	18	33	18	366	42.4	9.44	128.99	18	0	1	1	0.623813	3034.7	3165.5	2969.9	3.89	0.85	3.96	High	High	High	High	High	High	High	High	High	1
High	Master Protein	A0A0M3HQV8	DUF1794 domain-containing protein		Ascaris lumbricoides (Giant roundworm)	1.074	2.10526	0.955	1.93858	0.889	1.85189	0.905919	0.688734	0.4569	0	10.488	21	3	4	3	188	21.6	7.68	16.18	3	0	1	1	0.853422	195.6	182.2	204.9	13.98	7.22	4.38	High	High	High	High	High	High	High	High	High	1
High	Master Protein	A0A0M3K6M1	DUF19 domain-containing protein		Anisakis simplex (Herring worm)	1.073	2.1038	1.158	2.23148	1.079	2.11257	0.404376	0.3299	0.983052	0	13.946	26	5	6	5	150	17.6	6.93	21.04	5	0	1	1	0.999999	962.7	897.1	831.4	4.23	5.33	9.03	High	High	High	High	High	High	High	High	High	1
High	Master Protein	A0A0M3KGN6	DUF4139 domain-containing protein	ASIM_LOCUS19534	Anisakis simplex (Herring worm)	1.032	2.04486	0.827	1.77399	0.801	1.74231	0.801877	0.31372	0.140273	0	21.106	32	5	9	5	202	22.4	6.11	25.7	5	0	1	1	0.629558	599.9	581.3	725.5	13.83	2.68	12.28	High	High	High	High	High	High	High	High	High	1
High	Master Protein	A0A0M3KE35	DUF4440 domain-containing protein	ASIM_LOCUS18633	Anisakis simplex (Herring worm)	1.138	2.20076	1.118	2.17046	0.982	1.9752	0.267907	0.693415	0.662655	0	10.411	35	3	3	3	154	17.5	9.22	10.38	3	0	1	1	0.976587	118.1	103.8	105.7	11.91	17.19	4.33	High	High	High	High	High	High	High	High	High	1
High	Master Protein	A0A0M3KAK6	DUF727 domain-containing protein	ASIM_LOCUS17404	Anisakis simplex (Herring worm)	1.016	2.0223	0.887	1.84933	0.873	1.83147	0.694949	0.114582	0.327043	0	9.209	18	2	2	2	173	19.7	5.1	10.26	2	0	1	1	0.774976	103.8	102.2	117	8.88	6.37	6.98	High	High	High	High	High	High	High	High	High	1
High	Master Protein	A0A0M3K5G8	Dynactin subunit 1 (inferred by orthology to a human protein)	ASIM_LOCUS15616	Anisakis simplex (Herring worm)	0.975	1.96564	0.959	1.94396	0.984	1.97794	0.561672	0.290085	0.82754	0	35.879	14	9	13	9	920	104.8	5.25	46.78	9	0	1	1	0.999999	506	519.1	527.7	2.55	2.02	2.55	High	High	High	High	High	High	High	High	High	1
High	Master Protein	A0A0M3K3M1	Dynamin-1-like protein (inferred by orthology to a human protein)	ASIM_LOCUS14964	Anisakis simplex (Herring worm)	0.957	1.94127	0.939	1.9172	0.982	1.9752	0.930697	0.891099	0.702551	0	10.753	9	4	5	4	719	80.1	7.02	8.63	4	0	1	1	0.992521	128.8	134.6	137.1	11.28	0.97	22.53	High	High	High	High	High	High	High	High	High	1
High	Master Protein	A0A0M3J4W3	Dynamin-like 120 kDa protein, mitochondrial (inferred by orthology to a human protein)		Anisakis simplex (Herring worm)	1.042	2.05908	1.16	2.23457	1.113	2.16295	0.779604	0.295618	0.124869	0	11.636	12	2	3	2	190	21.6	5.25	12.16	2	0	1	1	0.614062	252.6	242.3	217.7	11.84	8.31	3.46	High	High	High	High	High	High	High	High	High	1
High	Master Protein	A0A0M3JWX7	Dynein heavy chain, cytoplasmic (inferred by orthology to a C. elegans protein)	ASIM_LOCUS12287	Anisakis simplex (Herring worm)	0.981	1.97383	1.045	2.06337	1.066	2.09362	0.910571	0.774291	0.541881	0	198.384	25	47	72	16	2750	311.8	6.42	243.63	47	1	1	1	0.907018	1369.5	1396.3	1310	4.71	3.04	13.74	High	High	High	High	High	High	High	High	High	1
High	Master Protein	A0A0M3KAR6	Dynein light intermediate chain	ASIM_LOCUS17465	Anisakis simplex (Herring worm)	0.957	1.94127	1.016	2.0223	1.062	2.08782	0.218199	0.948547	0.147207	0	26.912	23	6	8	6	437	48.3	5.59	31.15	6	0	1	1	0.629558	466.7	487.5	459.2	4.79	1.92	6.19	High	High	High	High	High	High	High	High	High	1
High	Master Protein	A0A0M3K9B8	E3 ubiquitin-protein ligase HECTD1 (inferred by orthology to a human protein)	ASIM_LOCUS16966	Anisakis simplex (Herring worm)	1.105	2.15099	1.049	2.0691	0.949	1.93053	0.631858	0.839901	0.925018	0	3.838	7	2	2	2	409	44.4	5.57	3.24	2	0	1	1	0.999999	40.7	36.8	38.7	5.95	10.64	3.81	High	High	High	High	High	High	High	High	High	1
High	Master Protein	U6PJP1	EF hand domain containing protein	HCOI_01647000	Haemonchus contortus (Barber pole worm)	1.022	2.03073	0.852	1.805	0.834	1.78262	0.999668	0.224066	0.231031	0	41.532	38	6	27	2	170	18.8	5.22	97.1	6	0	1	1	0.697278	50.1	49.1	58.8	9	5.66	14.14	High	High	High	High	High	High	High	High	High	1
High	Master Protein	F1LE55	EGF-like domain-containing protein		Ascaris suum (Pig roundworm) (Ascaris lumbricoides)	1.108	2.15547	0.968	1.95613	0.874	1.83274	0.523132	0.800866	0.249631	0	8.499	9	2	2	2	250	27.8	5.4	8.84	2	0	1	1	0.715253	314.8	284.1	325.2	1.94	12.2	3.07	High	High	High	High	High	High	High	High	High	1
High	Master Protein	A0A0M3JYP0	eIF2B_5 domain-containing protein	ASIM_LOCUS13002	Anisakis simplex (Herring worm)	0.945	1.92519	1.072	2.10235	1.134	2.19466	0.918505	0.338164	0.208575	0	16.913	28	5	7	5	218	24.3	9.41	25.6	5	0	1	1	0.689414	794.1	840.5	741	6.18	2.87	10.54	High	High	High	High	High	High	High	High	High	1
High	Master Protein	A0A0M3KI35	EKC/KEOPS complex subunit TPRKB (inferred by orthology to a human protein)	ASIM_LOCUS20031	Anisakis simplex (Herring worm)	1.068	2.09652	1.11	2.15846	1.04	2.05623	0.987602	0.712488	0.795577	0	4.412	30	2	2	2	123	14.3	8.84	2.85	2	0	1	1	0.999999	36.1	33.8	32.5	8.7	17.26	15.82	High	High	High	High	High	High	High	High	High	1
High	Master Protein	A0A0M3JT84	Electron transfer flavoprotein subunit alpha (Alpha-ETF)	ASIM_LOCUS10785	Anisakis simplex (Herring worm)	1.003	2.00416	1.014	2.0195	1.011	2.01531	0.999925	0.806355	0.800201	0	53.769	39	10	15	9	334	35.4	9.39	65.62	10	1	1	1	0.999999	2309.6	2303	2276.9	4.58	1.2	9.39	High	High	High	High	High	High	High	High	High	1
High	Master Protein	A0A0M3JYV4	Electron transfer flavoprotein subunit beta (Beta-ETF)	ASIM_LOCUS13074	Anisakis simplex (Herring worm)	0.973	1.96292	1.11	2.15846	1.14	2.20381	0.917278	0.498748	0.318887	0	68.536	42	10	21	10	258	28.5	8.32	82.87	10	0	1	1	0.767574	1091.9	1121.7	983.6	0.27	2.43	10.69	High	High	High	High	High	High	High	High	High	1
High	Master Protein	A0A0M3K1D0	Electron transfer flavoprotein-ubiquinone oxidoreductase (ETF-QO) (EC 1.5.5.1)	ASIM_LOCUS14079	Anisakis simplex (Herring worm)	0.867	1.82387	0.922	1.89474	1.064	2.09072	0.214405	0.225264	0.99914	0	43.666	28	9	15	9	513	56.8	7.11	52.98	9	0	1	1	0.999999	673.1	776.9	730	4.06	5.36	9.63	High	High	High	High	High	High	High	High	High	1
High	Master Protein	A0A024CIA7	Elongation factor 1 alpha (Fragment)	EF-1a	Ips bonanseai	1.002	2.00277	1.052	2.0734	1.05	2.07053	0.604326	0.564774	0.9972	0	14.147	16	4	10	2	248	26.9	6.42	39.43	4	0	1	1	0.999999	195.7	195.3	186.1	3.2	8.61	7.43	High	High	High	High	High	High	High	High	High	1
High	Master Protein	A0A0D8XDE9	Elongation factor 1-alpha	DICVIV_11353	Dictyocaulus viviparus (Bovine lungworm)	0.941	1.91986	1.086	2.12285	1.154	2.2253	0.198056	0.376909	0.0323253	0	37.257	32	10	26	2	464	50.7	8.94	103.28	10	0	1	1	0.593395	65.9	70	60.6	7.6	2.09	3.7	High	High	High	High	High	High	High	High	High	1
High	Master Protein	A0A0M3JYB9	Elongation factor 1-beta (inferred by orthology to a human protein)	ASIM_LOCUS12859	Anisakis simplex (Herring worm)	1.063	2.08927	0.9	1.86607	0.847	1.79876	0.68071	0.364291	0.124825	0	58.785	54	8	32	8	224	24.9	4.82	126.24	8	0	1	1	0.614062	4197.3	3948.4	4663.7	5.7	6.32	10.96	High	High	High	High	High	High	High	High	High	1
High	Master Protein	A0A0M3K613	Elongation factor 2 (inferred by orthology to a C. elegans protein)	ASIM_LOCUS15811	Anisakis simplex (Herring worm)	1.049	2.0691	0.96	1.94531	0.915	1.88557	0.426168	0.227555	0.0421068	0	388.786	68	54	178	38	840	93.5	6.64	686.56	54	20	1	1	0.593395	14459.7	13779.5	15059.1	1.32	4.14	2.87	High	High	High	High	High	High	High	High	High	1
High	Master Protein	A0A0M3JRE7	Elongation factor Ts, mitochondrial (EF-Ts) (EF-TsMt)	ASIM_LOCUS10031	Anisakis simplex (Herring worm)	0.943	1.92252	1.156	2.22839	1.226	2.33918	0.352135	0.151751	0.0235917	0	24.251	19	5	6	5	350	39.4	9.03	23.67	5	0	1	1	0.593395	250	265.2	216.3	4.42	1.34	8.52	High	High	High	High	High	High	High	High	High	1
High	Master Protein	A0A0M3JVC5	Elongation factor Tu homologue (inferred by orthology to a C. elegans protein)	ASIM_LOCUS11640	Anisakis simplex (Herring worm)	0.876	1.83528	1.123	2.17799	1.282	2.43176	0.441643	0.16047	0.0313969	0	110.704	48	17	32	17	445	49.3	8.85	112.69	17	0	1	1	0.593395	2180.6	2488.8	1941.3	2.69	5.33	15.67	High	High	High	High	High	High	High	High	High	1
High	Master Protein	A0A0B2UVR7	Endophilin-B1	SH3GLB1 Tcan_11743	Toxocara canis (Canine roundworm)	0.986	1.98069	0.999	1.99861	1.013	2.0181	0.999377	0.943244	0.953965	0	18.046	14	4	5	2	407	46.1	8.79	19.71	4	2	1	1	0.999999	628.8	638.1	629.8	2.91	3.69	9.97	High	High	High	High	High	High	High	High	High	1
High	Master Protein	A0A0M3K5W7	Endoplasmic reticulum lectin 1 (inferred by orthology to a human protein)	ASIM_LOCUS15765	Anisakis simplex (Herring worm)	0.949	1.93053	1.122	2.17648	1.182	2.26891	0.989481	0.322406	0.272812	0	15.925	14	4	5	4	564	64.5	5.43	19.48	4	0	1	1	0.73023	251.7	265.3	224.4	7.36	2.81	10.86	High	High	High	High	High	High	High	High	High	1
High	Master Protein	A0A0M3K1E1	Endoplasmic reticulum resident protein 44 (inferred by orthology to a human protein)	ASIM_LOCUS14091	Anisakis simplex (Herring worm)	1.084	2.11991	0.965	1.95206	0.89	1.85318	0.490609	0.369408	0.0816282	0	27.922	26	6	13	6	415	47.7	5.1	50.51	6	0	1	1	0.610962	700.5	646	725.9	3.76	3.07	11.34	High	High	High	High	High	High	High	High	High	1
High	Master Protein	A0A0M3K7F9	Endoplasmic reticulum transmembrane protein	ASIM_LOCUS16307	Anisakis simplex (Herring worm)	0.934	1.91057	0.899	1.86477	0.963	1.94936	0.204252	0.073004	0.711249	0	11.118	18	3	6	3	209	23.9	6.81	25.52	3	0	1	1	0.999999	891.6	954.2	991.3	3.74	2.6	4.26	High	High	High	High	High	High	High	High	High	1
High	Master Protein	F1KUF1	Endoplasmin		Ascaris suum (Pig roundworm) (Ascaris lumbricoides)	1.043	2.06051	0.959	1.94396	0.92	1.89212	0.863075	0.161161	0.0827315	0	52.612	16	12	18	3	796	91.6	5.33	68.01	12	9	1	1	0.610962	1434	1375.1	1495.5	2.78	4.24	0.75	High	High	High	High	High	High	High	High	High	1
High	Master Protein	A0A0M3JWQ2	Endoplasmin (inferred by orthology to a human protein); Heat shock protein 90 (Heat shock protein 90)	hsp90 ASIM_LOCUS12192	Anisakis simplex (Herring worm)	0.976	1.967	0.997	1.99585	1.021	2.02933	0.873243	0.998309	0.897836	0	254.445	55	39	131	25	718	82.9	5.03	494.42	39	19	1	1	0.999999	13079.4	13396.7	13117.8	3.04	1.94	3.8	High	High	High	High	High	High	High	High	High	1
High	Master Protein	A0A0M3K2E7	Endothelial differentiation-related factor 1 (inferred by orthology to a human protein)	ASIM_LOCUS14496	Anisakis simplex (Herring worm)	0.973	1.96292	0.95	1.93187	0.976	1.967	0.460774	0.182688	0.73091	0	14.919	43	6	7	6	154	17.1	9.99	21.52	6	0	1	1	0.999999	838.8	862.2	883	2.06	2.61	3.75	High	High	High	High	High	High	High	High	High	1
High	Master Protein	A0A044VG69	Enolase		Onchocerca volvulus	1.158	2.23148	0.988	1.98343	0.853	1.80625	0.238014	0.970615	0.177587	0	24.641	8	4	11	2	436	47.5	5.55	50.53	4	1	1	1	0.65637	1270.4	1097.2	1286.3	17.33	1.39	13.7	High	High	High	High	High	High	High	High	High	1
High	Master Protein	Q8MU59	Enolase (EC 4.2.1.11)	eno	Anisakis simplex (Herring worm)	1.12	2.17347	0.948	1.9292	0.846	1.79751	0.282735	0.792433	0.122816	0	361.45	79	34	257	32	436	47.4	6.33	923.63	34	2	1	1	0.613406	21793.6	19464.3	22998.4	14.9	0.81	11.74	High	High	High	High	High	High	High	High	High	1
High	Master Protein	A0A0M3K213	Enoyl-CoA delta isomerase 2, mitochondrial (inferred by orthology to a human protein)	ASIM_LOCUS14340	Anisakis simplex (Herring worm)	1.017	2.02371	1.026	2.03637	1.008	2.01112	0.908797	0.89508	0.999409	0	15.784	18	5	6	5	372	41.2	8.18	18.59	5	0	1	1	0.999999	326.3	320.7	318.1	7.05	10.38	6.2	High	High	High	High	High	High	High	High	High	1
High	Master Protein	A0A0M3JT51	ENTH domain-containing protein	ASIM_LOCUS10745	Anisakis simplex (Herring worm)	1.011	2.01531	0.885	1.84676	0.875	1.83401	0.975596	0.975143	0.906199	0	3.755	4	2	2	2	526	57.1	5.17	4.88	2	0	1	1	0.999999	26.8	26.5	30.3	18.17	2.31	18.47	High	High	High	High	High	High	High	High	High	1
High	Master Protein	A0A0M3KGN1	Epidermal retinol dehydrogenase 2 (inferred by orthology to a human protein)	ASIM_LOCUS19529	Anisakis simplex (Herring worm)	0.982	1.9752	0.858	1.81252	0.874	1.83274	0.942843	0.0175789	0.0255739	0	21.02	29	2	12	2	108	12.4	4.79	34.07	2	0	1	1	0.593395	205.8	209.5	239.7	5.83	3.08	2.81	High	High	High	High	High	High	High	High	High	1
High	Master Protein	A0A0M3J726	ERAP1_C domain-containing protein	ASIM_LOCUS3210	Anisakis simplex (Herring worm)	1.107	2.15397	0.869	1.8264	0.785	1.72309	0.116936	0.250844	0.0136762	0	16.041	29	3	5	2	214	24.2	6.33	17.6	3	0	1	1	0.593395	125.8	113.6	144.7	11.24	1.96	3.11	High	High	High	High	High	High	High	High	High	1
High	Master Protein	A0A0M3KBQ3	Estradiol 17-beta-dehydrogenase 8 (inferred by orthology to a human protein)	ASIM_LOCUS17801	Anisakis simplex (Herring worm)	1.113	2.16295	1.046	2.0648	0.94	1.91853	0.0383735	0.327792	0.274568	0	74.493	69	8	41	8	134	14.2	7.97	185.69	8	0	1	1	0.731036	3480.3	3125.8	3325.9	2.76	3.49	4.29	High	High	High	High	High	High	High	High	High	1
High	Master Protein	A0A0M3JCF0	Ethylmalonyl-CoA decarboxylase (inferred by orthology to a human protein)		Anisakis simplex (Herring worm)	0.971	1.9602	0.923	1.89605	0.95	1.93187	0.892866	0.57775	0.831179	0	10.778	20	3	6	2	261	29	8.9	13.68	3	1	1	1	0.999999	357.8	368.4	387.8	4.59	9.13	2.74	High	High	High	High	High	High	High	High	High	1
High	Master Protein	A0A0M3K8R5	Eukaryotic initiation factor 4A (inferred by orthology to a D. melanogaster protein)	ASIM_LOCUS16763	Anisakis simplex (Herring worm)	1.053	2.07484	0.992	1.98894	0.942	1.92119	0.279904	0.77206	0.115814	0	65.962	49	17	38	4	423	47.7	5.19	133.53	17	13	1	1	0.612274	4393.7	4173.3	4429.4	2.3	2.16	5.84	High	High	High	High	High	High	High	High	High	1
High	Master Protein	A0A0M3KCH0	Eukaryotic initiation factor 4A-III (inferred by orthology to a human protein)	ASIM_LOCUS18068	Anisakis simplex (Herring worm)	1.018	2.02511	1.144	2.20993	1.125	2.18102	0.892958	0.213615	0.37162	0	15.958	22	4	6	2	283	31.9	6.05	20.41	4	0	1	1	0.790196	455.6	447.8	398.2	2.87	4.61	13.44	High	High	High	High	High	High	High	High	High	1
High	Master Protein	A0A0B2VB65	Eukaryotic peptide chain release factor GTP-binding subunit ERF3A	GSPT1 Tcan_16707	Toxocara canis (Canine roundworm)	1.033	2.04627	1.057	2.0806	1.024	2.03355	0.999773	0.972892	0.967865	0	22.742	10	5	5	3	751	83.5	5.4	22.01	5	2	1	1	0.999999	241.7	234	228.6	9.11	4.12	9.97	High	High	High	High	High	High	High	High	High	1
High	Master Protein	A0A0B2VJX1	Eukaryotic peptide chain release factor subunit 1	erf-1 Tcan_08543	Toxocara canis (Canine roundworm)	0.894	1.85832	1.055	2.07772	1.181	2.26734	0.696134	0.673703	0.275954	0	29.657	9	5	9	2	875	97.2	9.28	28.84	5	5	1	1	0.731036	661	739.7	626.3	11.78	3.73	12.86	High	High	High	High	High	High	High	High	High	1
High	Master Protein	A0A0M3JSK8	Eukaryotic translation initiation factor 2 subunit 1 (inferred by orthology to a human protein)	ASIM_LOCUS10524	Anisakis simplex (Herring worm)	1.009	2.01252	1.017	2.02371	1.008	2.01112	0.968886	0.920927	0.987828	0	50.076	43	13	24	13	337	38.4	5.12	80.8	13	0	1	1	0.999999	1698.8	1683.1	1670.2	2.33	2.14	8.8	High	High	High	High	High	High	High	High	High	1
High	Master Protein	A0A0M3JWT3	Eukaryotic translation initiation factor 3 subunit A (eIF3a) (Eukaryotic translation initiation factor 3 subunit 10)	ASIM_LOCUS12232	Anisakis simplex (Herring worm)	0.947	1.92786	1.018	2.02511	1.075	2.10672	0.915851	0.718399	0.495751	0	97.57	24	23	35	23	1112	128.4	9.03	145.62	23	0	1	1	0.877895	2353.6	2485.4	2311.5	4.94	3.18	14.97	High	High	High	High	High	High	High	High	High	1
High	Master Protein	A0A0M3JYU4	Eukaryotic translation initiation factor 3 subunit B (eIF3b) (Eukaryotic translation initiation factor 3 subunit 9)	ASIM_LOCUS13063	Anisakis simplex (Herring worm)	0.94	1.91853	1.014	2.0195	1.079	2.11257	0.488689	0.989826	0.42184	0	48.92	25	15	17	15	725	82.8	6.14	52.55	15	0	1	1	0.828236	1136.4	1208.5	1120.3	3.4	5.29	9.88	High	High	High	High	High	High	High	High	High	1
High	Master Protein	A0A0B2VHD0	Eukaryotic translation initiation factor 3 subunit C (eIF3c) (Eukaryotic translation initiation factor 3 subunit 8)	eif-3.C Tcan_09696	Toxocara canis (Canine roundworm)	0.898	1.86348	1.036	2.05053	1.155	2.22684	0.401632	0.582657	0.11151	0	21.905	10	6	10	2	986	113.9	6.58	38.46	6	4	1	1	0.610962	638.5	711.4	616.1	6.34	2.12	10.69	High	High	High	High	High	High	High	High	High	1
High	Master Protein	A0A0M3JXP7	Eukaryotic translation initiation factor 3 subunit D (eIF3d) (Eukaryotic translation initiation factor 3 subunit 7)		Anisakis simplex (Herring worm)	0.965	1.95206	1.053	2.07484	1.091	2.13022	0.434637	0.292173	0.0552511	0	45.776	30	10	13	10	585	66.5	7.93	51.27	10	0	1	1	0.593395	739	765.5	701.8	3.09	0.76	6.86	High	High	High	High	High	High	High	High	High	1
High	Master Protein	A0A0M3K2C4	Eukaryotic translation initiation factor 3 subunit E (eIF3e) (Eukaryotic translation initiation factor 3 subunit 6)	ASIM_LOCUS14469	Anisakis simplex (Herring worm)	0.954	1.93724	0.957	1.94127	1.004	2.00555	0.452082	0.501957	0.994634	0	34.002	15	6	11	5	462	54.2	6.42	35.98	6	1	1	1	0.999999	336.4	352.8	351.5	2.18	2.88	7.77	High	High	High	High	High	High	High	High	High	1
High	Master Protein	A0A0M3JS04	Eukaryotic translation initiation factor 3 subunit I (eIF3i)	ASIM_LOCUS10284	Anisakis simplex (Herring worm)	0.997	1.99585	0.988	1.98343	0.991	1.98756	0.752197	0.817547	0.991904	0	12.627	16	4	5	4	326	36.3	6.07	20.2	4	0	1	1	0.999999	546.1	547.9	552.8	2.03	4.12	5.2	High	High	High	High	High	High	High	High	High	1
High	Master Protein	A0A0M3JUR2	Eukaryotic translation initiation factor 3 subunit K (eIF3k) (eIF-3 p25)	ASIM_LOCUS11399	Anisakis simplex (Herring worm)	0.972	1.96156	0.937	1.91454	0.965	1.95206	0.619208	0.225946	0.658709	0	20.607	36	6	7	6	236	27.4	5.81	25.58	6	0	1	1	0.973815	594.4	611.8	634.1	2.83	1.11	6.3	High	High	High	High	High	High	High	High	High	1
High	Master Protein	A0A0B2VBC9	Eukaryotic translation initiation factor 4 gamma 3 (Fragment)	Eif4g3 Tcan_08740	Toxocara canis (Canine roundworm)	0.888	1.85061	0.857	1.81127	0.965	1.95206	0.238115	0.136233	0.899739	0	10.28	6	4	6	3	697	77.7	6.52	15.61	4	0	1	1	0.999999	152.4	171.6	177.8	11.85	2.87	4.26	High	High	High	High	High	High	High	High	High	1
High	Master Protein	A0A0M3KEE7	Eukaryotic translation initiation factor 4E-3 (inferred by orthology to a C. elegans protein)	ASIM_LOCUS18746	Anisakis simplex (Herring worm)	1.014	2.0195	0.931	1.9066	0.918	1.88949	0.431061	0.447984	0.0871486	0	19.08	30	6	8	6	252	28.6	5.71	30.46	6	0	1	1	0.610962	862	849.6	925.9	5.16	4.95	5.14	High	High	High	High	High	High	High	High	High	1
High	Master Protein	A0A0M3K1F7	Eukaryotic translation initiation factor 4E-4 (inferred by orthology to a C. elegans protein)	ASIM_LOCUS14108	Anisakis simplex (Herring worm)	1.028	2.0392	1.067	2.09507	1.038	2.05338	0.985647	0.775431	0.858913	0	7.999	16	3	4	3	209	24.2	6.68	11.87	3	0	1	1	0.999999	254.9	247.9	238.9	8.73	2.49	5.86	High	High	High	High	High	High	High	High	High	1
High	Master Protein	A0A0M3K9U3	Eukaryotic translation initiation factor 4H (inferred by orthology to a human protein)	ASIM_LOCUS17141	Anisakis simplex (Herring worm)	1.027	2.03778	0.97	1.95884	0.945	1.92519	0.754624	0.586481	0.259425	0	25.49	23	5	11	5	233	25.6	8.84	30.55	5	0	1	1	0.724741	743.3	724	765.9	2.17	2.22	9.48	High	High	High	High	High	High	High	High	High	1
High	Master Protein	A0A0M3JS72	Eukaryotic translation initiation factor 5 (inferred by orthology to a C. elegans protein)	ASIM_LOCUS10362	Anisakis simplex (Herring worm)	1.027	2.03778	0.92	1.89212	0.896	1.8609	0.991475	0.505121	0.442467	0	37.804	28	9	11	9	408	46.1	5.17	34.37	9	0	1	1	0.846316	542.3	528.2	589.5	3.78	2.67	11.3	High	High	High	High	High	High	High	High	High	1
High	Master Protein	A0A0M3JU93	Eukaryotic translation initiation factor 5A (eIF-5A)	ASIM_LOCUS11200	Anisakis simplex (Herring worm)	1.079	2.11257	0.976	1.967	0.905	1.87254	0.864514	0.404493	0.216787	0	35.274	50	7	15	7	175	19.4	6.09	67.12	7	0	1	1	0.69389	2937.7	2721.8	3009.1	9.07	3.67	13.09	High	High	High	High	High	High	High	High	High	1
High	Master Protein	A0A0M3K492	Eukaryotic translation initiation factor 5B (inferred by orthology to a human protein)		Anisakis simplex (Herring worm)	0.939	1.9172	1.027	2.03778	1.094	2.13465	0.626357	0.715146	0.259612	0	29.622	13	7	10	7	1045	116.8	5.95	37.46	7	0	1	1	0.724741	476.2	507.3	463.6	5.09	1.11	6.46	High	High	High	High	High	High	High	High	High	1
High	Master Protein	A0A0M3JVH6	Eukaryotic translation initiation factor 6 (eIF-6)	EIF6 ASIM_LOCUS11697	Anisakis simplex (Herring worm)	0.994	1.9917	0.942	1.92119	0.948	1.9292	0.896008	0.173746	0.303958	0	25.208	33	5	6	4	230	24.7	5.02	22.09	5	1	1	1	0.753123	262.2	263.9	278.4	1.92	5.09	10.07	High	High	High	High	High	High	High	High	High	1
High	Master Protein	A0A0M3JSA2	Exportin-T (Exportin(tRNA)) (tRNA exportin)	ASIM_LOCUS10395	Anisakis simplex (Herring worm)	0.983	1.97657	0.929	1.90396	0.945	1.92519	0.999646	0.582955	0.597049	0	7.214	3	2	2	2	941	106.6	5.19	6.16	2	0	1	1	0.9438	78.6	80	84.6	5.16	5.82	5.04	High	High	High	High	High	High	High	High	High	1
High	Master Protein	A0A0M3K947	F-actin-capping protein subunit alpha	ASIM_LOCUS16895	Anisakis simplex (Herring worm)	0.969	1.95748	1.078	2.11111	1.112	2.16145	0.606333	0.519001	0.159591	0	31.766	34	6	12	5	286	33	6.11	48.55	6	1	1	1	0.643387	663.7	684.9	615.8	1.3	0.48	8.05	High	High	High	High	High	High	High	High	High	1
High	Master Protein	A0A0B2VQP9	F-actin-capping protein subunit beta	CAPZB Tcan_17847	Toxocara canis (Canine roundworm)	1.07	2.09943	1.023	2.03214	0.956	1.93992	0.533009	0.88897	0.792995	0	13.948	11	3	8	2	358	40.3	5.01	18.72	3	1	1	1	0.999999	193.9	181.3	189.6	3.51	5.51	5.23	High	High	High	High	High	High	High	High	High	1
High	Master Protein	A0A0M3K5E8	F-box domain-containing protein	ASIM_LOCUS15596	Anisakis simplex (Herring worm)	0.991	1.98756	0.997	1.99585	1.007	2.00973	0.641879	0.457702	0.937922	0	14.565	7	4	5	4	657	75.8	7.59	18.88	4	0	1	1	0.999999	386.7	390.4	387.8	6.98	2.51	1.97	High	High	High	High	High	High	High	High	High	1
High	Master Protein	A0A0M3JTT6	FABP domain-containing protein	ASIM_LOCUS11021	Anisakis simplex (Herring worm)	1.14	2.20381	0.939	1.9172	0.824	1.77031	0.85471	0.402433	0.210081	0	32.653	37	6	16	5	161	18.8	6.23	56.26	6	1	1	1	0.689967	1429.2	1253.9	1521.3	5.74	10.06	18.04	High	High	High	High	High	High	High	High	High	1
High	Master Protein	A0A0M3J1R3	FAD-binding PCMH-type domain-containing protein		Anisakis simplex (Herring worm)	0.96	1.94531	1.053	2.07484	1.097	2.13909	0.373349	0.997523	0.402941	0.001	3.058	7	2	2	2	228	25.6	5.77	7.16	2	0	1	1	0.809014	543.6	566.4	516.1	11.49	6.25	10.01	High	High	High	High	High	High	High	High	High	1
High	Master Protein	A0A0M3JT59	Failed axon connections (inferred by orthology to a D. melanogaster protein)	ASIM_LOCUS10753	Anisakis simplex (Herring worm)	1.021	2.02933	1.062	2.08782	1.04	2.05623	0.630375	0.325802	0.813982	0	88.218	65	17	42	17	312	36	8.34	152.49	17	0	1	1	0.999999	4570	4475.2	4301.8	3.97	2.8	2.93	High	High	High	High	High	High	High	High	High	1
High	Master Protein	A0A0M3JMY4	Family C2 unassigned peptidase (inferred by orthology to a S. mansoni protein)	ASIM_LOCUS8765	Anisakis simplex (Herring worm)	1.1	2.14355	0.956	1.93992	0.869	1.8264	0.309969	0.872945	0.1661	0	34.566	31	4	10	3	113	12.3	9.39	43.55	4	1	1	1	0.653744	1604.2	1458.3	1678.4	0.08	4.89	9.32	High	High	High	High	High	High	High	High	High	1
High	Master Protein	A0A0B2VTM6	Far upstream element-binding protein 1 (Fragment)	Fubp1 Tcan_15089	Toxocara canis (Canine roundworm)	1.081	2.1155	0.971	1.9602	0.898	1.86348	0.652632	0.302847	0.0959891	0	32.162	18	10	17	5	614	64.2	7.4	62.12	10	5	1	1	0.610962	2493.3	2306.1	2566.7	2.19	5.81	10.49	High	High	High	High	High	High	High	High	High	1
High	Master Protein	F1KPL6	Fatty acid synthase		Ascaris suum (Pig roundworm) (Ascaris lumbricoides)	0.98	1.97247	0.882	1.84293	0.9	1.86607	0.9875	0.677191	0.591795	0	17.214	2	5	6	4	2641	293.4	5.94	21.43	5	1	1	1	0.941019	501.7	512	569	5.3	5.25	8.45	High	High	High	High	High	High	High	High	High	1
High	Master Protein	A0A0M3J6W1	Fatty acid-binding protein homolog 9 (inferred by orthology to a C. elegans protein)	ASIM_LOCUS3144	Anisakis simplex (Herring worm)	1.067	2.09507	0.991	1.98756	0.929	1.90396	0.971833	0.540812	0.42524	0	84.773	80	15	41	15	128	14.6	5.6	163.35	15	0	1	1	0.830614	4795	4494.9	4840.7	7.59	5.82	14.55	High	High	High	High	High	High	High	High	High	1
High	Master Protein	A0A0M3K6K1	FBN-1A.1 (inferred by orthology to a C. elegans protein)	ASIM_LOCUS15999	Anisakis simplex (Herring worm)	1.075	2.10672	0.982	1.9752	0.914	1.88426	0.273971	0.795505	0.119702	0	138.982	31	33	48	33	1360	147.1	5.17	191.32	33	0	1	1	0.612727	6162.6	5735	6277	1.54	0.65	8.46	High	High	High	High	High	High	High	High	High	1
High	Master Protein	A0A0N4U7I1	FERM domain-containing protein	DME_LOCUS173	Dracunculus medinensis (Guinea worm)	1.082	2.11697	0.979	1.9711	0.905	1.87254	0.203781	0.986655	0.16723	0	33.071	23	10	18	3	563	66.8	7.23	50.95	10	0	1	1	0.653769	494.5	457.2	505.2	4.64	5.74	4.47	High	High	High	High	High	High	High	High	High	1
High	Master Protein	A0A0M3JY59	Ferritin (EC 1.16.3.1)	ASIM_LOCUS12787	Anisakis simplex (Herring worm)	1.097	2.13909	0.941	1.91986	0.858	1.81252	0.698553	0.257759	0.0898853	0	11.045	16	2	6	2	176	20.3	5.08	21.72	2	0	1	1	0.610962	251.2	229	266.9	7.63	8.1	5.46	High	High	High	High	High	High	High	High	High	1
High	Master Protein	W2SQY8	Fibronectin type III domain protein	NECAME_19112	Necator americanus (Human hookworm)	0.979	1.9711	1.045	2.06337	1.067	2.09507	0.990265	0.99511	0.999162	0	8.578	17	3	7	2	298	33.6	5.58	18.44	3	0	1	1	0.999999	277.6	283.5	265.7	7.27	8.1	12.98	High	High	High	High	High	High	High	High	High	1
High	Master Protein	U6PS36	Filament and Intermediate filament domain containing protein	HCOI_02134700	Haemonchus contortus (Barber pole worm)	0.98	1.97247	0.979	1.9711	0.999	1.99861	0.319954	0.437282	0.960115	0	189.034	43	32	136	2	559	64.2	5.8	486.68	32	1	1	1	0.999999	547.4	558.5	559	9.62	6.63	3.1	High	High	High	High	High	High	High	High	High	1
High	Master Protein	F1KPN0	Filamin-A		Ascaris suum (Pig roundworm) (Ascaris lumbricoides)	1.01	2.01391	0.967	1.95477	0.957	1.94127	0.968457	0.281443	0.374741	0	101.845	11	19	45	14	2197	239.1	6.02	170.74	19	7	1	1	0.790464	3978.4	3937.9	4113.8	2.57	0.59	3.94	High	High	High	High	High	High	High	High	High	1
High	Master Protein	A0A0M3KCG9	Filamin-related (inferred by orthology to a S. mansoni protein)	ASIM_LOCUS18067	Anisakis simplex (Herring worm)	1.016	2.0223	0.973	1.96292	0.957	1.94127	0.47216	0.99963	0.459254	0	70.356	40	9	34	4	250	28.5	5.63	116.79	9	1	1	1	0.855541	931.8	917	957.9	2.86	2.39	3.08	High	High	High	High	High	High	High	High	High	1
High	Master Protein	A0A0M3JWX2	Fructose-1,6-bisphosphatase (inferred by orthology to a C. elegans protein)	ASIM_LOCUS12282	Anisakis simplex (Herring worm)	1.094	2.13465	1.008	2.01112	0.921	1.89343	0.0778553	0.516144	0.333952	0	135.762	59	16	59	14	302	32.8	6.93	220.23	16	3	1	1	0.779319	6876.9	6285.9	6824.8	8.03	1.38	6.62	High	High	High	High	High	High	High	High	High	1
High	Master Protein	A0A0M3JSV6	Fructose-1,6-bisphosphatase-related (inferred by orthology to a S. mansoni protein)	ASIM_LOCUS10640	Anisakis simplex (Herring worm)	0.979	1.9711	1.079	2.11257	1.102	2.14652	0.989268	0.863098	0.923203	0	34.666	45	7	15	7	201	22.2	7.53	56.59	7	0	1	1	0.999999	1156.6	1180.9	1071.6	4.45	8.17	18.48	High	High	High	High	High	High	High	High	High	1
High	Master Protein	A0A0M3JYW9	Fructose-bisphosphate aldolase (EC 4.1.2.13)	ASIM_LOCUS13091	Anisakis simplex (Herring worm)	1.062	2.08782	1.075	2.10672	1.012	2.0167	0.582911	0.240462	0.723887	0	315.018	71	23	214	13	403	43.9	8.27	819.39	23	14	1	1	0.999999	13231.9	12453.6	12307.8	2.65	5.71	5.66	High	High	High	High	High	High	High	High	High	1
High	Master Protein	A0A0B2W139	Fumarate reductase	YEL047C Tcan_15093	Toxocara canis (Canine roundworm)	1.047	2.06623	0.933	1.90924	0.891	1.85446	0.87553	0.12077	0.064363	0	47.27	14	6	12	6	486	52.4	6.49	57.56	6	0	1	1	0.593395	1222.6	1167.2	1310.3	4.21	4.96	11.73	High	High	High	High	High	High	High	High	High	1
High	Master Protein	A0A0B2VBN8	Fumarylacetoacetase	FAH Tcan_15576	Toxocara canis (Canine roundworm)	0.921	1.89343	0.926	1.9	1.006	2.00834	0.474651	0.268163	0.876315	0	8.742	5	3	3	2	602	67.3	6.44	10.22	3	0	1	1	0.999999	110.7	120.2	119.5	8.33	12.54	16.88	High	High	High	High	High	High	High	High	High	1
High	Master Protein	A0A0M3JTK0	G domain-containing protein	ASIM_LOCUS10922	Anisakis simplex (Herring worm)	0.937	1.91454	0.947	1.92786	1.01	2.01391	0.0534948	0.192984	0.59585	0	12.61	4	4	6	4	1194	131.1	5.82	19.86	4	0	1	1	0.9438	192.1	205	202.9	2.11	4.36	3.41	High	High	High	High	High	High	High	High	High	1
High	Master Protein	A0A0M3K8M5	Galactokinase (inferred by orthology to a human protein)		Anisakis simplex (Herring worm)	1.092	2.13169	1.021	2.02933	0.935	1.91189	0.327894	0.961138	0.445494	0	5.51	15	2	3	2	256	28.8	5.2	7.2	2	0	1	1	0.848716	87.8	80.4	86	5.09	4.05	5.61	High	High	High	High	High	High	High	High	High	1
High	Master Protein	A0A0M3KFU2	Galectin	ASIM_LOCUS19239	Anisakis simplex (Herring worm)	1.224	2.33593	0.869	1.8264	0.711	1.63694	0.423837	0.0830136	0.016592	0	78.021	58	9	50	3	143	15.9	6.09	182.12	9	0	1	1	0.593395	526.3	430.1	605.3	7.62	10.36	14.89	High	High	High	High	High	High	High	High	High	1
High	Master Protein	A0A0M3K1S6	GDP-mannose 4,6 dehydratase (inferred by orthology to a human protein)		Anisakis simplex (Herring worm)	0.949	1.93053	1.108	2.15547	1.168	2.247	0.967317	0.407755	0.30626	0	49.795	51	12	17	8	335	38.1	7.85	74.2	12	4	1	1	0.755725	1447.4	1525.9	1306.4	7.08	3.1	13.21	High	High	High	High	High	High	High	High	High	1
High	Master Protein	F1L815	GDP-mannose 4,6 dehydratase 1 (Fragment)		Ascaris suum (Pig roundworm) (Ascaris lumbricoides)	1.055	2.07772	1.045	2.06337	0.991	1.98756	0.883597	0.771386	0.505483	0	28.566	16	6	8	2	450	50.8	8.9	33.71	6	0	1	1	0.880374	212.3	201.3	203.2	7.07	5.71	14.29	High	High	High	High	High	High	High	High	High	1
High	Master Protein	A0A0M3JQX1	Ge1_WD40 domain-containing protein		Anisakis simplex (Herring worm)	0.973	1.96292	0.903	1.86995	0.929	1.90396	0.99925	0.338986	0.353934	0	14.238	7	4	4	4	692	77.8	5.1	14.81	4	0	1	1	0.780763	525.3	540.1	581.7	6.54	7.08	3.93	High	High	High	High	High	High	High	High	High	1
High	Master Protein	A0A0M3K507	Gelsolin-like protein 1 (inferred by orthology to a C. elegans protein)	ASIM_LOCUS15455	Anisakis simplex (Herring worm)	0.979	1.9711	1.122	2.17648	1.146	2.21299	0.354404	0.120771	0.0193512	0	15.824	20	3	5	3	252	28.5	7.43	24.26	3	0	1	1	0.593395	353.4	361	315.1	4.57	2.42	5.93	High	High	High	High	High	High	High	High	High	1
High	Master Protein	U1NFQ3	General vesicular transport factor	ASU_10118	Ascaris suum (Pig roundworm) (Ascaris lumbricoides)	0.958	1.94261	1.017	2.02371	1.061	2.08638	0.876866	0.977486	0.955004	0	10.205	5	4	4	4	888	99.4	5.03	12.04	4	0	1	1	0.999999	340.7	355.7	335.1	2.55	8.07	10.08	High	High	High	High	High	High	High	High	High	1
High	Master Protein	A0A0M3JBP5	GH13725p (inferred by orthology to a D. melanogaster protein)		Anisakis simplex (Herring worm)	1.06	2.08493	0.996	1.99446	0.939	1.9172	0.00610793	0.555305	0.00224217	0	20.911	35	6	8	2	209	23.3	6.32	29.32	6	0	1	1	0.504413	264.6	249.6	265.7	0.63	1.77	1.61	High	High	High	High	High	High	High	High	High	1
High	Master Protein	A0A0M3JV05	GH13992p (inferred by orthology to a D. melanogaster protein)	ASIM_LOCUS11503	Anisakis simplex (Herring worm)	1.063	2.08927	1.003	2.00416	0.944	1.92385	0.65745	0.639898	0.235831	0	27.849	38	6	10	6	226	24.9	4.78	45.6	6	0	1	1	0.702178	899.7	846.5	897	7.17	0.57	8.64	High	High	High	High	High	High	High	High	High	1
High	Master Protein	A0A0M3KF39	GILT-like protein (inferred by orthology to a C. elegans protein)	ASIM_LOCUS18987	Anisakis simplex (Herring worm)	1.019	2.02651	1.084	2.11991	1.064	2.09072	0.935828	0.566615	0.762651	0	18.917	35	5	7	5	173	19.6	8.34	23.59	5	0	1	1	0.999999	663.5	651.3	611.9	3.26	2.37	12.48	High	High	High	High	High	High	High	High	High	1
High	Master Protein	A0A0M3K1N2	GLOBIN domain-containing protein	ASIM_LOCUS14194	Anisakis simplex (Herring worm)	1.108	2.15547	0.986	1.98069	0.89	1.85318	0.330616	0.93279	0.213614	0	88.618	76	11	41	11	143	16.6	5.77	174.24	11	0	1	1	0.690518	4411.6	3982	4472.3	16.68	12.11	6.9	High	High	High	High	High	High	High	High	High	1
High	Master Protein	A0A0M3JEL6	Globin-like protein (inferred by orthology to a C. elegans protein)	ASIM_LOCUS5847	Anisakis simplex (Herring worm)	1.12	2.17347	0.812	1.75564	0.725	1.6529	0.377821	0.503832	0.0864365	0	118.551	73	14	79	5	118	13.7	6.4	310.96	14	0	1	1	0.610962	2197.8	1961.6	2706	16.38	20.33	11.05	High	High	High	High	High	High	High	High	High	1
High	Master Protein	A0A0B1PMY5	Glu/Leu/Phe/Val dehydrogenase, dimerization domain protein	D918_08440	Trichuris suis (pig whipworm)	0.977	1.96837	1.033	2.04627	1.057	2.0806	0.937554	0.286303	0.186762	0	23.512	2	4	38	2	1984	217.6	5.38	123.29	4	0	1	1	0.664855	580.8	594.2	562.2	3.85	0.67	6.2	High	High	High	High	High	High	High	High	High	1
High	Master Protein	A0A0N4VKG7	Glucosamine-6-phosphate isomerase (EC 3.5.99.6) (Glucosamine-6-phosphate deaminase)	EVEC_LOCUS10663	Enterobius vermicularis (Human pinworm)	0.957	1.94127	0.868	1.82513	0.907	1.87514	0.929412	0.234254	0.364396	0	9.785	9	2	4	2	271	30.6	7.08	17.17	2	0	1	1	0.784253	322.8	337.3	372	2.75	6.13	17.09	High	High	High	High	High	High	High	High	High	1
High	Master Protein	J9EX67	Glucose-6-phosphate 1-dehydrogenase (EC 1.1.1.49)	WUBG_02297	Wuchereria bancrofti	0.966	1.95342	1.1	2.14355	1.139	2.20228	0.978064	0.706485	0.592845	0	5.272	8	2	2	2	528	60.6	6.33	7.97	2	0	1	1	0.941814	288.1	298.3	262	3.93	6.78	11.42	High	High	High	High	High	High	High	High	High	1
High	Master Protein	A0A0B2W5Z0	Glucose-6-phosphate isomerase (EC 5.3.1.9)	GPI Tcan_14803	Toxocara canis (Canine roundworm)	1.081	2.1155	1.054	2.07628	0.974	1.96428	0.939589	0.758039	0.921414	0	154.396	34	16	64	4	605	67.6	7.97	283.56	16	0	1	1	0.999999	722.6	668.2	685.8	32.91	24.09	12.44	High	High	High	High	High	High	High	High	High	1
High	Master Protein	A0A0M3KHZ2	Glucosidase 2 subunit beta (inferred by orthology to a human protein)		Anisakis simplex (Herring worm)	1.091	2.13022	0.95	1.93187	0.871	1.82893	0.872373	0.236803	0.125186	0	8.889	29	2	4	2	119	13.2	4.53	11.39	2	0	1	1	0.614178	223.3	204.6	235	11.26	3.55	13.37	High	High	High	High	High	High	High	High	High	1
High	Master Protein	A0A0B2V9T4	Glutamate dehydrogenase	Gdh Tcan_03259	Toxocara canis (Canine roundworm)	0.899	1.86477	1.134	2.19466	1.262	2.39828	0.0868638	0.430895	0.0175586	0	26.388	18	8	16	2	540	60	8.59	55.09	8	0	1	1	0.593395	195.1	217	172	6.91	3.4	9.96	High	High	High	High	High	High	High	High	High	1
High	Master Protein	F1L2X6	Glutamate dehydrogenase (Fragment)		Ascaris suum (Pig roundworm) (Ascaris lumbricoides)	1.007	2.00973	1.113	2.16295	1.105	2.15099	0.915475	0.30709	0.186468	0	64.3	29	16	67	5	594	66.4	8.47	231.35	16	3	1	1	0.664118	748.8	743.8	672.9	0.94	6.98	14.74	High	High	High	High	High	High	High	High	High	1
High	Master Protein	F1L1D2	Glutamate dehydrogenase 1		Ascaris suum (Pig roundworm) (Ascaris lumbricoides)	1.029	2.04061	1.159	2.23303	1.126	2.18253	0.992454	0.303804	0.349099	0	215.339	35	19	140	3	574	63.8	8.27	560.73	19	7	1	1	0.780763	3884.2	3774.3	3351.6	7.41	7.45	14.64	High	High	High	High	High	High	High	High	High	1
High	Master Protein	A0A0M3JHZ6	Glutamate dehydrogenase, mitochondrial (inferred by orthology to a D. melanogaster protein)	ASIM_LOCUS7029	Anisakis simplex (Herring worm)	1.026	2.03637	1.081	2.1155	1.053	2.07484	0.964796	0.803961	0.922444	0	39.037	57	5	14	5	145	15.6	9	54.46	5	0	1	1	0.999999	890.8	868	824.3	4.02	6.81	15.62	High	High	High	High	High	High	High	High	High	1
High	Master Protein	A0A0B2UY65	Glutamate synthase [NADH], amyloplastic	Tcan_09768	Toxocara canis (Canine roundworm)	0.901	1.86736	0.971	1.9602	1.077	2.10964	0.689732	0.998296	0.658123	0	6.368	3	3	4	2	1829	202.5	7.69	8.28	3	1	1	1	0.973815	121.9	135.3	125.6	6.27	9.34	11.76	High	High	High	High	High	High	High	High	High	1
High	Master Protein	F1L8F3	Glutamine synthetase		Ascaris suum (Pig roundworm) (Ascaris lumbricoides)	1.009	2.01252	0.982	1.9752	0.974	1.96428	0.867281	0.799309	0.513975	0	22.392	14	5	12	2	367	41.5	7.88	43.5	5	0	1	1	0.887258	1794.3	1778.8	1826.7	2.96	1.13	11.2	High	High	High	High	High	High	High	High	High	1
High	Master Protein	A0A0M3JZ67	Glutamine synthetase (inferred by orthology to a human protein)		Anisakis simplex (Herring worm)	1.06	2.08493	0.98	1.97247	0.924	1.89737	0.635868	0.584315	0.198658	0	99.009	53	14	51	10	272	31.3	7.72	186.76	14	5	1	1	0.678292	3470.4	3273.5	3543	2.31	1.32	11.49	High	High	High	High	High	High	High	High	High	1
High	Master Protein	A0A0M3JWU1	Glutaredoxin domain-containing protein	ASIM_LOCUS12242	Anisakis simplex (Herring worm)	0.966	1.95342	0.92	1.89212	0.953	1.93589	0.65301	0.146787	0.443857	0	5.956	12	2	2	2	241	28.1	3.78	6.49	2	0	1	1	0.847977	238.6	247	259.2	1.97	2.28	6.38	High	High	High	High	High	High	High	High	High	1
High	Master Protein	A0A0M3J621	Glutaredoxin-3 (inferred by orthology to a human protein)		Anisakis simplex (Herring worm)	0.866	1.8226	0.539	1.45297	0.622	1.53901	0.99851	0.417459	0.442081	0	9.725	24	2	4	2	102	11.7	5.27	13.05	2	0	1	1	0.846253	34.9	40.3	64.7	25.62	38.79	28.71	High	High	High	High	High	High	High	High	High	1
High	Master Protein	A0A0M3JUE7	Glutathione peroxidase	ASIM_LOCUS11264	Anisakis simplex (Herring worm)	1.087	2.12432	0.981	1.97383	0.903	1.86995	0.509737	0.950878	0.365478	0	30.05	41	6	17	6	176	19.5	7.02	57.39	6	0	1	1	0.785469	2015.1	1854.4	2054.4	6.15	4.33	5.41	High	High	High	High	High	High	High	High	High	1
High	Master Protein	A0A0B2VS44	Glutathione reductase, mitochondrial	Gsr Tcan_13998	Toxocara canis (Canine roundworm)	1.029	2.04061	0.916	1.88688	0.89	1.85318	0.978753	0.340646	0.268671	0	15.925	7	3	5	3	595	65.8	8.68	19.75	3	0	1	1	0.730023	308.6	299.8	336.9	2.57	7.94	10.57	High	High	High	High	High	High	High	High	High	1
High	Master Protein	A0A0M3JLS2	Glutathione reductase, mitochondrial (inferred by orthology to a human protein)	ASIM_LOCUS8351	Anisakis simplex (Herring worm)	1.721	3.29665	1.127	2.18404	0.654	1.57352	0.222554	0.888205	0.122847	0	7.916	37	2	2	2	116	12.8	5.26	5.35	2	0	1	1	0.613446	38.3	22.2	34	26.35	20.14	17.65	High	High	High	High	High	High	High	High	High	1
High	Master Protein	A0A0M3JVD3	Glutathione S-transferase class-mu 28 kDa isozyme (inferred by orthology to a S. mansoni protein)	ASIM_LOCUS11649	Anisakis simplex (Herring worm)	1.162	2.23767	1.009	2.01252	0.868	1.82513	0.000816028	0.905623	0.00113003	0	47.1	60	8	16	8	205	23.4	6.8	59.8	8	0	0.35304	1	0.413196	825.7	710.3	818.1	3.28	1.98	1.69	High	High	High	High	High	High	High	High	High	1
High	Master Protein	A0A0M3JUA8	Glutathione synthetase (GSH-S) (EC 6.3.2.3)	ASIM_LOCUS11219	Anisakis simplex (Herring worm)	0.955	1.93858	0.935	1.91189	0.979	1.9711	0.781639	0.703828	0.989281	0	32.704	26	8	10	8	500	56.6	6.29	38.17	8	0	1	1	0.999999	441.4	462.2	472	6.69	2.64	13.81	High	High	High	High	High	High	High	High	High	1
High	Master Protein	U1M6R2	Glyceraldehyde-3-phosphate dehydrogenase	ASU_12180	Ascaris suum (Pig roundworm) (Ascaris lumbricoides)	0.828	1.77522	1.105	2.15099	1.335	2.52275	0.526395	0.360281	0.0866151	0	30.893	17	6	35	2	374	40.3	8.72	117.44	6	0	1	1	0.610962	240.8	291	218	8.51	14.01	17.69	High	High	High	High	High	High	High	High	High	1
High	Master Protein	A0A097IYH5	Glyceraldehyde-3-phosphate dehydrogenase (EC 1.2.1.12)	GPDH	Anisakis simplex (Herring worm)	1.038	2.05338	1.025	2.03496	0.987	1.98206	0.647673	0.501948	0.962081	0	169.099	72	26	189	22	340	36.1	7.83	551.72	26	5	1	1	0.999999	11431	11013.2	11154.5	2.11	2.2	6.31	High	High	High	High	High	High	High	High	High	1
High	Master Protein	A0A0M3KEL3	Glycerate kinase (inferred by orthology to a human protein)	ASIM_LOCUS18811	Anisakis simplex (Herring worm)	1.088	2.12579	1.171	2.25168	1.076	2.10818	0.423869	0.0732243	0.390994	0	48.514	62	5	17	5	140	15.1	8.56	72.24	5	0	1	1	0.800494	1906.7	1752.4	1628.4	6.12	4.63	4.63	High	High	High	High	High	High	High	High	High	1
High	Master Protein	A0A0M3K2U5	Glycerol-3-phosphate dehydrogenase (EC 1.1.5.3)	ASIM_LOCUS14675	Anisakis simplex (Herring worm)	0.9	1.86607	1.017	2.02371	1.131	2.1901	0.509835	0.904629	0.315079	0	13.455	7	5	6	5	737	82.8	8.63	20.43	5	0	1	1	0.765081	504	560.3	495.4	8.24	2.39	7.65	High	High	High	High	High	High	High	High	High	1
High	Master Protein	A0A0M3KAE7	Glycine cleavage system H protein	ASIM_LOCUS17345	Anisakis simplex (Herring worm)	1.107	2.15397	0.969	1.95748	0.875	1.83401	0.729689	0.442094	0.173567	0	92.436	43	8	45	8	164	18	4.75	163.44	8	0	1	1	0.65637	1910	1725.2	1971.6	8.11	1.53	12.17	High	High	High	High	High	High	High	High	High	1
High	Master Protein	A0A0B2VPG6	Glycine cleavage system P protein (EC 1.4.4.2)	Gldc Tcan_06157	Toxocara canis (Canine roundworm)	1.06	2.08493	1.146	2.21299	1.081	2.1155	0.802895	0.350585	0.677752	0	47.359	10	8	16	7	949	105.4	6.86	66.09	8	1	1	1	0.98519	1314.3	1240	1147.2	4.3	6.25	11.35	High	High	High	High	High	High	High	High	High	1
High	Master Protein	A0A0M3JJA1	Glycine dehydrogenase (decarboxylating), mitochondrial (inferred by orthology to a human protein)		Anisakis simplex (Herring worm)	1.09	2.12874	1.122	2.17648	1.03	2.04202	0.489243	0.548515	0.993076	0	18.054	43	4	12	3	124	13.8	6.9	41.36	4	0	1	1	0.999999	631.7	579.7	562.9	5.83	9.8	9.73	High	High	High	High	High	High	High	High	High	1
High	Master Protein	A0A0B2VI67	Glycine--tRNA ligase	grs-1 Tcan_15323	Toxocara canis (Canine roundworm)	0.955	1.93858	1.029	2.04061	1.078	2.11111	0.754938	0.674064	0.313374	0	31.494	11	8	9	2	832	93.8	8.44	37.38	8	0	1	1	0.764274	64.4	67.4	62.6	8.26	11.14	13.37	High	High	High	High	High	High	High	High	High	1
High	Master Protein	A0A0M3K2P3	Glycine--tRNA ligase (inferred by orthology to a C. elegans protein)	ASIM_LOCUS14609	Anisakis simplex (Herring worm)	1.023	2.03214	1.069	2.09798	1.045	2.06337	0.709468	0.247735	0.610616	0	59.688	29	15	22	9	792	89.5	7.83	76.61	15	6	1	1	0.9492	1977.3	1932.6	1849.3	1.35	2.28	5.93	High	High	High	High	High	High	High	High	High	1
High	Master Protein	A0A0M3KIJ9	Glyco_hydro_38N domain-containing protein		Anisakis simplex (Herring worm)	1.065	2.09217	0.933	1.90924	0.875	1.83401	0.726325	0.996841	0.683455	0	11.405	23	2	4	2	135	15.7	9.54	10.26	2	0	1	1	0.988654	98	92	105.1	6.22	6.06	10.38	High	High	High	High	High	High	High	High	High	1
High	Master Protein	A0A0M3JSC9	Glycogen [starch] synthase (EC 2.4.1.11)	ASIM_LOCUS10430	Anisakis simplex (Herring worm)	1.155	2.22684	1.039	2.0548	0.9	1.86607	0.335143	0.708211	0.121221	0	16.063	13	4	9	2	411	46.7	6.73	27.15	4	0	1	1	0.61298	90	77.9	86.6	7.67	2.65	13.35	High	High	High	High	High	High	High	High	High	1
High	Master Protein	U1MI54	Glycogen debranching enzyme	ASU_05797	Ascaris suum (Pig roundworm) (Ascaris lumbricoides)	1.05	2.07053	1.037	2.05196	0.988	1.98343	0.196097	0.153966	0.980216	0	33.691	7	7	14	2	1477	166.8	6.51	55.55	7	5	1	1	0.999999	1391.1	1325.4	1341.6	4.14	2.84	1.56	High	High	High	High	High	High	High	High	High	1
High	Master Protein	F1L7N4	Glycogen synthase kinase-3 beta		Ascaris suum (Pig roundworm) (Ascaris lumbricoides)	0.957	1.94127	1.034	2.04769	1.08	2.11404	0.824358	0.763399	0.436627	0	24.594	23	6	9	6	395	44.2	8.25	39.69	6	0	1	1	0.840446	936.1	977.6	905.2	3.49	4	17.01	High	High	High	High	High	High	High	High	High	1
High	Master Protein	A0A0B2VHB6	Glycogenin-1	GYG1 Tcan_18876	Toxocara canis (Canine roundworm)	0.984	1.97794	0.932	1.90792	0.947	1.92786	0.913037	0.26359	0.426103	0	13.317	10	3	10	3	532	58.1	4.88	39.1	3	0	1	1	0.830614	1181.5	1200.4	1267.8	0.98	2.37	16.8	High	High	High	High	High	High	High	High	High	1
High	Master Protein	A0A0M3KD48	Glycolipid transfer protein (inferred by orthology to a human protein)	ASIM_LOCUS18296 ASIM_LOCUS18682	Anisakis simplex (Herring worm)	0.985	1.97931	0.966	1.95342	0.981	1.97383	0.656559	0.461793	0.931692	0	27.257	42	6	7	6	233	26.3	6.8	24.86	6	0	1	1	0.999999	391.9	398	405.5	9.64	1.46	4.47	High	High	High	High	High	High	High	High	High	1
High	Master Protein	A0A0M3K903	Glycylpeptide N-tetradecanoyltransferase (EC 2.3.1.97)	ASIM_LOCUS16851	Anisakis simplex (Herring worm)	1.027	2.03778	0.91	1.87905	0.885	1.84676	0.896844	0.11592	0.0656652	0	24.712	20	6	8	6	417	48.5	8.66	28.29	6	0	1	1	0.593395	296.8	288.9	326.3	1.85	7.02	6.49	High	High	High	High	High	High	High	High	High	1
High	Master Protein	A0A0M3J3I6	Glyoxalase 1 (inferred by orthology to a C. elegans protein)		Anisakis simplex (Herring worm)	1.147	2.21453	1.008	2.01112	0.879	1.8391	0.683357	0.610327	0.233841	0	5.232	9	2	2	2	222	25.3	6.86	6.89	2	0	1	1	0.702059	181.5	158.2	180	1.4	10.23	21.43	High	High	High	High	High	High	High	High	High	1
High	Master Protein	A0A0M3KK68	Glyoxylate reductase/hydroxypyruvate reductase (inferred by orthology to a human protein)		Anisakis simplex (Herring worm)	1.042	2.05908	0.943	1.92252	0.905	1.87254	0.489522	0.461371	0.104883	0	19.67	68	5	10	3	118	13.2	9.17	40.83	5	2	1	1	0.610962	1100.6	1056.3	1167.6	4.21	5.09	6.58	High	High	High	High	High	High	High	High	High	1
High	Master Protein	A0A0M3K7P1	GMP reductase (GMPR) (EC 1.7.1.7) (Guanosine 5'-monophosphate oxidoreductase) (Guanosine monophosphate reductase)	ASIM_LOCUS16387	Anisakis simplex (Herring worm)	1.027	2.03778	1.036	2.05053	1.009	2.01252	0.98161	0.648269	0.545948	0	4.963	12	2	2	2	356	39.1	7.46	4.45	2	0	1	1	0.907472	243.4	237.1	235	10.27	8.39	19.87	High	High	High	High	High	High	High	High	High	1
High	Master Protein	A0A0M3JQY7	Golgi apparatus protein 1 homolog (inferred by orthology to a C. elegans protein)	ASIM_LOCUS9838	Anisakis simplex (Herring worm)	1.021	2.02933	1.052	2.0734	1.031	2.04344	0.922799	0.463914	0.672609	0	110.668	28	27	38	27	1196	136.6	6.09	154.65	27	0	1	1	0.981486	3466	3396	3294.2	1.74	0.6	9.19	High	High	High	High	High	High	High	High	High	1
High	Master Protein	A0A0M3JQZ2	Golgi phosphoprotein 3 (inferred by orthology to a human protein)	ASIM_LOCUS9845	Anisakis simplex (Herring worm)	0.994	1.9917	0.967	1.95477	0.973	1.96292	0.987809	0.502816	0.583217	0	20.572	25	5	6	5	287	32.8	6.14	18.31	5	0	1	1	0.938267	243.5	244.9	251.8	2.76	1.53	6.93	High	High	High	High	High	High	High	High	High	1
High	Master Protein	A0A0M3KCF5	GrpE protein homolog, mitochondrial (inferred by orthology to a C. elegans protein)	ASIM_LOCUS18053	Anisakis simplex (Herring worm)	1.005	2.00694	0.969	1.95748	0.964	1.95071	0.985964	0.478733	0.563414	0	67.27	57	14	24	14	251	27.7	7.05	79.22	14	0	1	1	0.920796	1548.3	1541.3	1598.6	3.76	7.41	11.69	High	High	High	High	High	High	High	High	High	1
High	Master Protein	U6PY91	GTP-binding nuclear protein	HCOI_01156000	Haemonchus contortus (Barber pole worm)	1.015	2.0209	1.08	2.11404	1.064	2.09072	0.996204	0.333571	0.367532	0	48.919	36	7	24	7	216	24.3	7.44	94.42	7	0	1	1	0.786217	4238.9	4176	3924.7	2.63	2.39	13.47	High	High	High	High	High	High	High	High	High	1
High	Master Protein	A0A0M3JSK6	GTP-binding protein cgp-1 (inferred by orthology to a C. elegans protein)	ASIM_LOCUS10522	Anisakis simplex (Herring worm)	0.939	1.9172	1.008	2.01112	1.074	2.10526	0.919295	0.975599	0.822406	0	6.138	7	2	3	2	563	62.1	8.41	8.02	2	0	1	1	0.999999	33.9	36.1	33.6	11.65	6.84	19.72	High	High	High	High	High	High	High	High	High	1
High	Master Protein	A0A0B2VCF7	GTP-binding protein Rheb-like protein 1	rheb-1 Tcan_09299 TCNE_LOCUS6411	Toxocara canis (Canine roundworm)	1.022	2.03073	1.022	2.03073	1	2	0.896782	0.8565	0.611396	0	13.911	26	3	5	3	185	20.9	5.87	17.16	3	0	1	1	0.949726	329.5	322.5	322.6	5.16	5.07	5.44	High	High	High	High	High	High	High	High	High	1
High	Master Protein	A0A0M3JSB2	Guanine nucleotide-binding protein alpha-4 subunit (inferred by orthology to a C. elegans protein)	ASIM_LOCUS10408	Anisakis simplex (Herring worm)	0.919	1.8908	0.971	1.9602	1.057	2.0806	0.822044	0.624381	0.327729	0	22.881	24	6	7	4	393	45.2	5.69	20.17	6	0	1	1	0.776132	108.9	118.6	112.2	4.84	2.6	21.05	High	High	High	High	High	High	High	High	High	1
High	Master Protein	F1L6L5	Guanine nucleotide-binding protein G(Q) subunit alpha (Fragment)		Ascaris suum (Pig roundworm) (Ascaris lumbricoides)	0.938	1.91587	1.124	2.1795	1.199	2.2958	0.367389	0.190391	0.0303373	0	15.261	35	4	4	4	181	21.2	6.25	12.94	4	0	1	1	0.593395	199.9	213.2	177.9	1.12	2	8.23	High	High	High	High	High	High	High	High	High	1
High	Master Protein	F1KQ66	Guanine nucleotide-binding protein G(S) subunit alpha		Ascaris suum (Pig roundworm) (Ascaris lumbricoides)	0.992	1.98894	1.221	2.33108	1.23	2.34567	0.959422	0.639157	0.793053	0	6.498	10	2	4	2	407	47.7	7.74	10.95	2	0	1	1	0.999999	157.7	158.9	129.2	11.87	10.78	24.54	High	High	High	High	High	High	High	High	High	1
High	Master Protein	A0A0M3K124	Guanine nucleotide-binding protein subunit gamma	ASIM_LOCUS13961	Anisakis simplex (Herring worm)	0.983	1.97657	0.993	1.99032	1.01	2.01391	0.760694	0.282769	0.619795	0	15.834	44	3	8	3	91	10.4	9.88	36.28	3	0	1	1	0.957264	882.7	897.8	888.5	5.86	2.21	10.06	High	High	High	High	High	High	High	High	High	1
High	Master Protein	A0A0M3JPP2	HABP4_PAI-RBP1 domain-containing protein	ASIM_LOCUS9370	Anisakis simplex (Herring worm)	1.008	2.01112	1.021	2.02933	1.012	2.0167	0.542804	0.20778	0.699183	0	18.835	52	5	10	5	99	11.2	4.49	36.38	5	0	1	1	0.990797	1244.7	1234.7	1219.7	0.86	1.35	1.29	High	High	High	High	High	High	High	High	High	1
High	Master Protein	A0A0M3KF69	HATPase_c domain-containing protein		Anisakis simplex (Herring worm)	1.043	2.06051	0.908	1.87644	0.871	1.82893	0.363882	0.689793	0.127242	0	51.936	85	9	21	6	123	13.8	5.29	95.65	9	2	1	1	0.614991	1935.9	1856.5	2131.4	8.06	12.88	2.94	High	High	High	High	High	High	High	High	High	1
High	Master Protein	A0A0B2VD11	Heat shock 70 kDa protein F, mitochondrial	hsp-6 Tcan_04352	Toxocara canis (Canine roundworm)	1.032	2.04486	1.046	2.0648	1.013	2.0181	0.998789	0.99273	0.997438	0	169.497	36	23	68	15	660	71.4	6.65	269.89	23	10	1	1	0.999999	6848.2	6633.6	6547.4	3.87	2.37	5.23	High	High	High	High	High	High	High	High	High	1
High	Master Protein	A0A0M3JM12	Heat shock 70 kDa protein F, mitochondrial (inferred by orthology to a C. elegans protein)	ASIM_LOCUS8441	Anisakis simplex (Herring worm)	1.027	2.03778	1.041	2.05765	1.014	2.0195	0.782653	0.77416	0.999865	0	52.398	71	9	25	4	108	12	5.34	99.82	9	0	1	1	0.999999	2298.2	2238.7	2208.2	2.96	5.11	4.42	High	High	High	High	High	High	High	High	High	1
High	Master Protein	A0A0R5QAG5	Heat shock protein 70	hsp70	Anisakis pegreffii	1.032	2.04486	1.034	2.04769	1.002	2.00277	0.599807	0.561847	0.99741	0	287.149	56	36	165	20	649	70.6	5.64	646.53	36	22	1	1	0.999999	19952.2	19336.8	19305.1	3.05	2.2	3.19	High	High	High	High	High	High	High	High	High	1
High	Master Protein	A0A0M3JI78	Heat shock protein 75 kDa, mitochondrial (inferred by orthology to a human protein)	ASIM_LOCUS7118	Anisakis simplex (Herring worm)	1.045	2.06337	1.065	2.09217	1.02	2.02792	0.77735	0.232517	0.516011	0	4.042	53	2	2	2	75	8.9	8.94	5.9	2	0	1	1	0.889502	265	253.6	248.7	3.99	6.4	3.71	High	High	High	High	High	High	High	High	High	1
High	Master Protein	P11141	Heat shock protein hsp-6 (Heat shock 70 kDa protein F, mitochondrial)	hsp-6 hsp70f mot-2 C37H5.8	Caenorhabditis elegans	1.054	2.07628	1.056	2.07916	1.002	2.00277	0.806557	0.795485	0.999759	0	33.739	7	4	14	3	657	70.8	6.2	51.1	4	0	1	1	0.999999	701.2	665.2	663.9	1.85	6.81	4.78	High	High	High	High	High	High	High	High	High	1
High	Master Protein	A0A0M3K1T2	Helicase C-terminal domain-containing protein		Anisakis simplex (Herring worm)	0.886	1.84805	0.938	1.91587	1.058	2.08204	0.0931705	0.678749	0.278465	0	7.198	7	3	3	2	562	65.4	9.35	9.71	3	0	1	1	0.731867	180.1	203.2	192	7.3	0.77	9.24	High	High	High	High	High	High	High	High	High	1
High	Master Protein	A0A0M3KDZ7	Hemiasterlin resistant protein 1 (inferred by orthology to a C. elegans protein)	ASIM_LOCUS18595	Anisakis simplex (Herring worm)	1.054	2.07628	0.959	1.94396	0.91	1.87905	0.938608	0.36405	0.241641	0	7.511	23	3	4	3	151	15.6	9.33	13.79	3	0	1	1	0.709258	253.2	240.2	263.9	2.4	6.47	6.66	High	High	High	High	High	High	High	High	High	1
High	Master Protein	A0A0M3KA44	Hemicentin-1 (inferred by orthology to a human protein)	ASIM_LOCUS17242	Anisakis simplex (Herring worm)	0.896	1.8609	0.903	1.86995	1.009	2.01252	0.0633831	0.0301622	0.820253	0	43.464	26	11	14	8	611	70.6	5.29	46.91	11	3	1	1	0.999999	486.8	543.5	538.8	3.94	4.23	0.6	High	High	High	High	High	High	High	High	High	1
High	Master Protein	K9USK2	Hemoglobin (Fragment)		Anisakis pegreffii	1.203	2.30218	0.931	1.9066	0.774	1.71	0.130678	0.445442	0.0262204	0	329.182	80	34	263	13	309	36.6	6.3	932.46	34	26	1	1	0.593395	25647.4	21311.7	27545.8	6.85	7.87	12.26	High	High	High	High	High	High	High	High	High	1
High	Master Protein	A0A0M3K646	Heterogeneous nuclear ribonucleoprotein A1 (inferred by orthology to a C. elegans protein)		Anisakis simplex (Herring worm)	1.037	2.05196	0.953	1.93589	0.918	1.88949	0.991812	0.329106	0.379419	0	8.192	14	3	4	3	322	34.4	8.85	14.73	3	0	1	1	0.7927	503	484.8	527.9	7.66	7.65	13.4	High	High	High	High	High	High	High	High	High	1
High	Master Protein	U1MRY1	Hexokinase	ASU_01353	Ascaris suum (Pig roundworm) (Ascaris lumbricoides)	1.123	2.17799	0.95	1.93187	0.846	1.79751	0.0541484	0.186166	0.00569527	0	43.353	16	6	19	3	519	57.7	5.29	62.23	6	3	1	1	0.519984	1718.5	1529.9	1808.2	4.95	2.78	2.82	High	High	High	High	High	High	High	High	High	1
High	Master Protein	A0A0M3K215	Histidine triad nucleotide-binding protein 1 (inferred by orthology to a C. elegans protein)	ASIM_LOCUS14342	Anisakis simplex (Herring worm)	1.102	2.14652	0.948	1.9292	0.86	1.81504	0.343725	0.511392	0.0793942	0	13.846	29	2	5	2	159	17.4	8.78	29.8	2	0	1	1	0.605333	215.7	195.8	227.7	9.81	5.2	9.11	High	High	High	High	High	High	High	High	High	1
High	Master Protein	A0A0M3JZ38	Histidine triad nucleotide-binding protein 3 (inferred by orthology to a human protein)	ASIM_LOCUS13171	Anisakis simplex (Herring worm)	1.019	2.02651	0.984	1.97794	0.966	1.95342	0.993315	0.979763	0.996253	0	8.621	16	2	4	2	191	21.2	6.52	11.22	2	0	1	1	0.999999	125.1	122.8	127.1	4.4	12.93	8.76	High	High	High	High	High	High	High	High	High	1
High	Master Protein	A0A0M3JWB8	Histidine--tRNA ligase (inferred by orthology to a C. elegans protein)	ASIM_LOCUS12036	Anisakis simplex (Herring worm)	0.99	1.98618	1.126	2.18253	1.137	2.19923	0.957835	0.731477	0.573303	0	18.689	18	7	11	7	532	60.1	6.19	16.95	7	0	1	1	0.929187	342	345.3	303.8	2.49	2.22	12.93	High	High	High	High	High	High	High	High	High	1
High	Master Protein	A0A0M3K0J7	Histone acetyltransferase (EC 2.3.1.48)	ASIM_LOCUS13763	Anisakis simplex (Herring worm)	0.982	1.9752	1.015	2.0209	1.033	2.04627	0.838951	0.888042	0.994045	0	56.196	18	12	24	8	723	82.3	8.34	71.25	12	4	1	1	0.999999	1691.2	1722.3	1666.8	4.29	3.33	7.63	High	High	High	High	High	High	High	High	High	1
High	Master Protein	A0A0M3JZV8	Histone H2A	ASIM_LOCUS13498	Anisakis simplex (Herring worm)	0.866	1.8226	0.984	1.97794	1.137	2.19923	0.0513587	0.967749	0.0381104	0	34.234	31	3	6	2	127	13.5	10.54	28.93	3	1	1	1	0.593395	423	488.4	429.7	6.63	1.23	2.92	High	High	High	High	High	High	High	High	High	1
High	Master Protein	A0A0M3K7C8	Histone H2B	ASIM_LOCUS16276	Anisakis simplex (Herring worm)	0.861	1.8163	1.037	2.05196	1.205	2.30537	0.0230798	0.652838	0.00853395	0	20.232	37	5	9	2	141	15.7	10.62	30.16	5	0	1	1	0.593395	206.8	240.2	199.4	2.58	7.47	1.61	High	High	High	High	High	High	High	High	High	1
High	Master Protein	A0A0N5AC76	Histone H4		Syphacia muris	0.825	1.77154	0.943	1.92252	1.143	2.2084	0.000728211	0.373792	0.00231684	0	48.008	35	11	20	7	393	43.7	10.96	65.04	11	5	0.35304	1	0.504413	1391.5	1685.8	1475.1	4.85	1.41	0.95	High	High	High	High	High	High	High	High	High	1
High	Master Protein	A0A0M3JW44	HMG box domain-containing protein	ASIM_LOCUS11952	Anisakis simplex (Herring worm)	1.016	2.0223	1.009	2.01252	0.993	1.99032	0.975893	0.878521	0.958207	0	14.524	22	5	7	5	213	24.7	9.72	28.23	5	0	1	1	0.999999	1840.4	1811.7	1824.1	5.61	1.3	11.24	High	High	High	High	High	High	High	High	High	1
High	Master Protein	A0A0M3J5Z6	Hsc70-interacting protein (inferred by orthology to a human protein)	ASIM_LOCUS2828	Anisakis simplex (Herring worm)	1.085	2.12138	0.976	1.967	0.9	1.86607	0.824867	0.548217	0.279732	0	48.983	47	10	19	6	231	26.2	4.84	66.85	10	4	1	1	0.73269	1588.4	1464.1	1626.9	8.27	7.34	13.87	High	High	High	High	High	High	High	High	High	1
High	Master Protein	A0A0M3K364	Hsp90 co-chaperone (Tebp), putative (inferred by orthology to a S. mansoni protein)	ASIM_LOCUS14810	Anisakis simplex (Herring worm)	1.04	2.05623	0.92	1.89212	0.884	1.84548	0.823428	0.197956	0.0918069	0	26.438	35	5	11	5	216	23.8	4.48	47.5	5	0	1	1	0.610962	1175.5	1130.6	1278.4	4.55	5.41	10.07	High	High	High	High	High	High	High	High	High	1
High	Master Protein	A0A0M3KJ90	HTH_48 domain-containing protein	ASIM_LOCUS20437	Anisakis simplex (Herring worm)	0.722	1.64947	0.905	1.87254	1.253	2.38337	0.113754	0.803736	0.25597	0	6.819	19	2	2	2	105	12.1	9.6	6.23	2	0	1	1	0.722697	34.6	48	38.3	15.45	6.31	13.71	High	High	High	High	High	High	High	High	High	1
High	Master Protein	A0A0M3KC41	Huntingtin interacting protein 1 (inferred by orthology to a D. melanogaster protein)	ASIM_LOCUS17939	Anisakis simplex (Herring worm)	0.982	1.9752	1.096	2.13761	1.117	2.16895	0.999984	0.8775	0.879922	0	4.083	7	2	2	2	549	62.6	5.07	3.47	2	0	1	1	0.999999	111.6	113.6	101.8	12.79	12.36	21.34	High	High	High	High	High	High	High	High	High	1
High	Master Protein	A0A0M3JX43	Hydroxyacylglutathione hydrolase, mitochondrial (inferred by orthology to a zebrafish protein)	ASIM_LOCUS12362	Anisakis simplex (Herring worm)	0.958	1.94261	1.048	2.06766	1.094	2.13465	0.998441	0.624778	0.654913	0	18.586	25	4	5	4	273	30.4	7.03	17.37	4	0	1	1	0.973004	263.4	275.1	251.3	11.09	7.31	12.54	High	High	High	High	High	High	High	High	High	1
High	Master Protein	A0A0M3J0S3	Hydroxymethylglutaryl-CoA synthase (inferred by orthology to a C. elegans protein)	ASIM_LOCUS1006	Anisakis simplex (Herring worm)	1.007	2.00973	1.209	2.31177	1.201	2.29899	0.758702	0.11403	0.0458994	0	8.412	8	2	2	2	478	53.7	6.68	7.51	2	0	1	1	0.593395	48.6	48.3	40.2	6.14	5.25	8.6	High	High	High	High	High	High	High	High	High	1
High	Master Protein	F1L894	Hydroxysteroid dehydrogenase-like protein 2		Ascaris suum (Pig roundworm) (Ascaris lumbricoides)	0.982	1.9752	1.15	2.21914	1.17	2.25012	0.912889	0.310353	0.187017	0	9.451	6	2	2	2	411	44.8	8.48	9.5	2	0	1	1	0.665204	365	371.6	317.5	6.34	9.59	10.87	High	High	High	High	High	High	High	High	High	1
High	Master Protein	A0A0M3K1L6	Hypoxanthine phosphoribosyltransferase (EC 2.4.2.8)		Anisakis simplex (Herring worm)	1.076	2.10818	0.991	1.98756	0.922	1.89474	0.311513	0.759877	0.126076	0	25.748	35	4	8	4	200	22.5	6.79	25.12	4	0	1	1	0.614178	233.7	217.3	235.8	7.88	3.49	1.81	High	High	High	High	High	High	High	High	High	1
High	Master Protein	A0A0M3JRX0	Hypoxia up-regulated protein 1 (inferred by orthology to a human protein)	ASIM_LOCUS10236	Anisakis simplex (Herring worm)	1.016	2.0223	1.006	2.00834	0.99	1.98618	0.998814	0.61467	0.640872	0	44.691	19	13	17	11	934	105.5	5.63	56.82	13	2	1	1	0.967778	1807	1779	1796.2	5.01	2.34	3.5	High	High	High	High	High	High	High	High	High	1
High	Master Protein	A0A0M3JH96	IF rod domain-containing protein		Anisakis simplex (Herring worm)	0.752	1.68413	1.367	2.57934	1.816	3.52104	0.115867	0.121719	0.00744473	0	10.594	25	3	5	2	126	15	9.38	21.81	3	0	1	1	0.58158	463.4	615.8	339	18	3	16.43	High	High	High	High	High	High	High	High	High	1
High	Master Protein	A0A0M3JPG8	Ig-like domain-containing protein	ASIM_LOCUS9305	Anisakis simplex (Herring worm)	0.808	1.75078	0.911	1.88035	1.127	2.18404	0.568467	0.822351	0.893067	0	8.337	28	2	2	2	114	12.7	5.07	7.74	2	0	1	1	0.999999	83.9	103.8	92.1	13.88	1.22	26.22	High	High	High	High	High	High	High	High	High	1
High	Master Protein	A0A0M3J7M8	IKB-1 (inferred by orthology to a C. elegans protein)		Anisakis simplex (Herring worm)	1.038	2.05338	0.984	1.97794	0.949	1.93053	0.771847	0.377061	0.159587	0	5.884	16	2	2	2	173	19.1	4.68	5.95	2	0	1	1	0.643387	236.7	228.1	240.4	5.45	1.91	3.84	High	High	High	High	High	High	High	High	High	1
High	Master Protein	A0A0M3JS37	Importin subunit alpha	ASIM_LOCUS10322	Anisakis simplex (Herring worm)	0.947	1.92786	0.87	1.82766	0.918	1.88949	0.948763	0.0910958	0.135302	0	57.602	29	8	17	8	517	56.7	4.96	82.16	8	0	1	1	0.624262	634.4	669.6	729.4	2.11	6.94	9.02	High	High	High	High	High	High	High	High	High	1
High	Master Protein	A0A0M3JUH9	Innexin	inx ASIM_LOCUS11305	Anisakis simplex (Herring worm)	0.786	1.72429	0.769	1.70409	0.978	1.96973	0.109886	0.0843926	0.976628	0	9.111	5	2	2	2	745	86.8	7.33	5.76	2	0	1	1	0.999999	15.8	20.1	20.6	27.01	8.58	8.02	High	High	High	High	High	High	High	High	High	1
High	Master Protein	A0A0B2VAZ2	Inosine-5'-monophosphate dehydrogenase	T22D1.3 Tcan_15890	Toxocara canis (Canine roundworm)	0.948	1.9292	1.065	2.09217	1.124	2.1795	0.64433	0.102664	0.0325355	0	18.635	17	5	8	4	631	68.5	8.38	19.68	5	1	1	1	0.593395	397.6	419.4	373.2	3.12	3.91	3.71	High	High	High	High	High	High	High	High	High	1
High	Master Protein	A0A0N4UC60	Inosine-5'-monophosphate dehydrogenase (IMP dehydrogenase) (IMPD) (IMPDH) (EC 1.1.1.205)	DME_LOCUS8722	Dracunculus medinensis (Guinea worm)	0.968	1.95613	1.113	2.16295	1.149	2.2176	0.411442	0.220508	0.0393025	0	3.284	3	2	3	2	530	58.2	8.68	8.74	2	0	1	1	0.593395	511.8	528.7	460	1.78	3.07	7.44	High	High	High	High	High	High	High	High	High	1
High	Master Protein	A0A0M3JTD5	Inositol-1-monophosphatase (EC 3.1.3.25)	ASIM_LOCUS10843	Anisakis simplex (Herring worm)	0.973	1.96292	0.967	1.95477	0.994	1.9917	0.837597	0.285322	0.543424	0	48.942	31	9	18	9	354	38.4	6.47	73.73	9	0	1	1	0.907472	1800.1	1849.6	1860.8	4.43	4.43	4.09	High	High	High	High	High	High	High	High	High	1
High	Master Protein	A0A0M3KAH1	Insulin-degrading enzyme (inferred by orthology to a human protein)	ASIM_LOCUS17369	Anisakis simplex (Herring worm)	0.962	1.94801	1.11	2.15846	1.153	2.22376	0.764149	0.843601	0.455826	0	24.304	13	7	13	4	646	74.2	6.54	45.05	7	4	1	1	0.85307	1105.8	1149.5	996.5	3.53	0.79	15.66	High	High	High	High	High	High	High	High	High	1
High	Master Protein	A0A0M3K4F6	Integrin alpha pat-2 (inferred by orthology to a C. elegans protein)	ASIM_LOCUS15254	Anisakis simplex (Herring worm)	0.894	1.85832	0.971	1.9602	1.085	2.12138	0.103121	0.965478	0.142457	0	40.44	14	10	17	10	987	110.3	5.96	62.11	10	0	1	1	0.629558	1994.3	2229.8	2054.6	5.49	0.11	5.24	High	High	High	High	High	High	High	High	High	1
High	Master Protein	A0A0M3JW12	Integrin-linked protein kinase (inferred by orthology to a human protein)	ASIM_LOCUS11912	Anisakis simplex (Herring worm)	0.975	1.96564	1.006	2.00834	1.032	2.04486	0.951745	0.999993	0.950633	0	25.142	21	7	11	7	467	52.6	6.58	36.84	7	0	1	1	0.999999	631.6	647.9	627.9	5.71	2.33	12.36	High	High	High	High	High	High	High	High	High	1
High	Master Protein	A0A0M3K5E4	Interferon-related developmental regulator-related (inferred by orthology to a S. mansoni protein)	ASIM_LOCUS15592	Anisakis simplex (Herring worm)	0.876	1.83528	1.124	2.1795	1.282	2.43176	0.349184	0.803321	0.158011	0	8.719	6	3	3	3	428	48.1	6	10.13	3	0	1	1	0.639459	127.1	145.1	113.1	6.26	5.91	14.47	High	High	High	High	High	High	High	High	High	1
High	Master Protein	A0A0B2UXP8	Intermediate filament protein A (Fragment)	Tcan_12338	Toxocara canis (Canine roundworm)	0.911	1.88035	1.031	2.04344	1.131	2.1901	0.244781	0.993183	0.213047	0	143.036	46	32	95	6	636	73.2	6.07	328.14	32	27	1	1	0.690518	8503.2	9331.2	8250.6	5.38	3.73	7.68	High	High	High	High	High	High	High	High	High	1
High	Master Protein	A0A0B2UZV0	Intermediate filament protein B	Tcan_09686	Toxocara canis (Canine roundworm)	0.922	1.89474	1.038	2.05338	1.126	2.18253	0.128073	0.999225	0.122083	0	280.289	60	47	195	6	560	64.5	5.77	720.68	47	56	1	1	0.61298	19929	21621.6	19195.1	5.15	2.43	5	High	High	High	High	High	High	High	High	High	1
High	Master Protein	A0A0B2UY36	Intermediate filament protein ifa-1	ifa-1 Tcan_17230	Toxocara canis (Canine roundworm)	0.883	1.84421	0.936	1.91322	1.061	2.08638	0.109529	0.393321	0.585133	0	163.53	36	29	90	2	578	66.6	5.91	334.48	29	6	1	1	0.939723	751.2	850.8	802.2	7.88	2.14	6.49	High	High	High	High	High	High	High	High	High	1
High	Master Protein	A0A0M3KI61	Iso_dh domain-containing protein	ASIM_LOCUS20059	Anisakis simplex (Herring worm)	1.016	2.0223	0.974	1.96428	0.959	1.94396	0.713024	0.902255	0.473853	0	15.528	26	5	6	4	272	29.7	6.3	19.67	5	1	1	1	0.867156	409.9	403.5	420.9	6.73	8.85	4.48	High	High	High	High	High	High	High	High	High	1
High	Master Protein	A0A0N4UXK1	Isocitrate dehydrogenase [NADP] (EC 1.1.1.42)	EVEC_LOCUS1974	Enterobius vermicularis (Human pinworm)	1.03	2.04202	1.075	2.10672	1.044	2.06194	0.974359	0.813055	0.914328	0	36.895	21	7	13	2	437	49.2	8.73	43.97	7	6	1	1	0.999999	1233.3	1197.3	1147	4.36	3.95	18.81	High	High	High	High	High	High	High	High	High	1
High	Master Protein	A0A0M3K5W0	Isoleucine--tRNA ligase, cytoplasmic (inferred by orthology to a C. elegans protein)	ASIM_LOCUS15758	Anisakis simplex (Herring worm)	1.005	2.00694	1.044	2.06194	1.039	2.0548	0.989438	0.511718	0.441706	0	23.862	9	7	10	7	1072	123.1	6.47	32.43	7	0	1	1	0.846021	578.4	575.7	554.1	1.39	3.63	14.03	High	High	High	High	High	High	High	High	High	1
High	Master Protein	A0A0M3JV73	Isovaleryl-CoA dehydrogenase, mitochondrial (inferred by orthology to a human protein)	ASIM_LOCUS11583	Anisakis simplex (Herring worm)	0.904	1.87125	0.914	1.88426	1.011	2.01531	0.162257	0.0660973	0.76853	0	11.589	9	2	3	2	382	42.2	7.87	10.95	2	0	1	1	0.999999	133.3	147.3	145.8	4.36	2.9	7.93	High	High	High	High	High	High	High	High	High	1
High	Master Protein	A0A0M3KAE6	IST1 homolog (inferred by orthology to a human protein)	ASIM_LOCUS17344	Anisakis simplex (Herring worm)	1.026	2.03637	1.019	2.02651	0.994	1.9917	0.966635	0.768989	0.628854	0	11.248	11	4	6	4	419	45.4	5.64	23.15	4	0	1	1	0.965167	1267	1235.3	1242.9	3.53	3.23	5.65	High	High	High	High	High	High	High	High	High	1
High	Master Protein	A0A0N5CEL1	J domain-containing protein		Strongyloides papillosus (Intestinal threadworm)	0.797	1.73748	1.137	2.19923	1.426	2.68701	0.183484	0.545174	0.0454716	0	299.166	58	25	439	3	482	53	6.7	1405.03	25	0	1	1	0.593395	240.9	302.3	211.9	10.05	18.81	6.43	High	High	High	High	High	High	High	High	High	1
High	Master Protein	F1KPS0	Kalirin		Ascaris suum (Pig roundworm) (Ascaris lumbricoides)	1.095	2.13613	1	2	0.913	1.88296	0.737976	0.997512	0.700099	0	14.542	3	4	5	4	2265	257.1	6.68	15.67	4	0	1	1	0.99103	155.6	142	155.6	8.98	7.38	13.74	High	High	High	High	High	High	High	High	High	1
High	Master Protein	A0A0M3JRG5	KASH domain-containing protein		Anisakis simplex (Herring worm)	1.022	2.03073	0.878	1.83783	0.859	1.81378	0.999803	0.231988	0.237503	0	6.88	8	2	4	2	272	31.2	4.72	17.33	2	0	1	1	0.704209	268.2	262.4	305.5	4.71	9.14	15.01	High	High	High	High	High	High	High	High	High	1
High	Master Protein	A0A0M3IY40	Kelch-like protein 8 (inferred by orthology to a human protein)	ASIM_LOCUS69	Anisakis simplex (Herring worm)	1.118	2.17046	1.222	2.3327	1.094	2.13465	0.507733	0.145494	0.577863	0	15.925	7	5	8	4	768	84.7	5.62	24.43	5	1	1	1	0.93371	868	776.7	710.1	7.49	4.45	10.97	High	High	High	High	High	High	High	High	High	1
High	Master Protein	H6VRF8	Keratin 1	KRT1	Homo sapiens (Human)	0.873	1.83147	0.559	1.47325	0.64	1.55833	0.90389	0.101777	0.176495	0	67.798	25	17	32	16	644	66	8.12	113.17	17	1	1	1	0.65637	2084.5	2387	3726.8	34.43	19.22	7.52	High	High	High	High	High	High	High	High	High	1
High	Master Protein	P13645	Keratin, type I cytoskeletal 10 (Cytokeratin-10) (CK-10) (Keratin-10) (K10)	KRT10 KPP	Homo sapiens (Human)	1.073	2.1038	0.668	1.58887	0.623	1.54007	0.891153	0.452882	0.264698	0	81.532	37	16	30	16	584	58.8	5.21	93.49	16	0	1	1	0.729525	1318.8	1228.6	1973.4	33.2	22.42	9.02	High	High	High	High	High	High	High	High	High	1
High	Master Protein	P35527	Keratin, type I cytoskeletal 9 (Cytokeratin-9) (CK-9) (Keratin-9) (K9)	KRT9	Homo sapiens (Human)	0.744	1.67481	0.579	1.49381	0.778	1.71475	0.462579	0.0317659	0.153874	0	41.293	30	11	18	11	623	62	5.24	54.66	11	0	1	1	0.63217	715.6	961.7	1236.6	27.33	10.28	21.21	High	High	High	High	High	High	High	High	High	1
High	Master Protein	P35908	Keratin, type II cytoskeletal 2 epidermal (Cytokeratin-2e) (CK-2e) (Epithelial keratin-2e) (Keratin-2 epidermis) (Keratin-2e) (K2e) (Type-II keratin Kb2)	KRT2 KRT2A KRT2E	Homo sapiens (Human)	1.079	2.11257	0.747	1.6783	0.692	1.61552	0.53396	0.376683	0.0926187	0	40.261	25	10	15	9	639	65.4	8	52.86	10	0	1	1	0.610962	913.1	846.5	1222.4	27.37	13.86	11.78	High	High	High	High	High	High	High	High	High	1
High	Master Protein	A0A0B2W2F6	Kinesin heavy chain	unc-116 Tcan_17717	Toxocara canis (Canine roundworm)	1.103	2.14801	1.081	2.1155	0.98	1.97247	0.00779818	0.0589213	0.253532	0	43.995	10	10	12	2	1170	132	6.15	44.51	10	0	1	1	0.719609	114.7	104	106.1	0.9	1.92	3.67	High	High	High	High	High	High	High	High	High	1
High	Master Protein	A0A0B2VEF0	Kinesin light chain	klc-2 Tcan_08721	Toxocara canis (Canine roundworm)	1.018	2.02511	0.97	1.95884	0.953	1.93589	0.999434	0.495814	0.512499	0	42.25	28	10	15	5	568	63.1	6.3	54.07	10	5	1	1	0.885696	1059.3	1040.1	1091.6	4.56	9.42	8.07	High	High	High	High	High	High	High	High	High	1
High	Master Protein	A0A0M3K8H5	Kinesin-like protein	ASIM_LOCUS16673	Anisakis simplex (Herring worm)	1.013	2.0181	1.058	2.08204	1.044	2.06194	0.829128	0.509504	0.835242	0	68.076	32	14	18	6	678	77.3	5.31	65.5	14	8	1	1	0.999999	921.3	909.1	870.3	1.62	4.48	5.25	High	High	High	High	High	High	High	High	High	1
High	Master Protein	A0A0M3IZR0	L-2-hydroxyglutarate dehydrogenase, mitochondrial (inferred by orthology to a human protein)	ASIM_LOCUS643	Anisakis simplex (Herring worm)	0.973	1.96292	1.109	2.15696	1.14	2.20381	0.748187	0.0641349	0.0260603	0	120.337	76	26	62	19	352	39.5	9.23	241.92	26	7	1	1	0.593395	8751.9	8996.4	7889	3.97	4.2	6.35	High	High	High	High	High	High	High	High	High	1
High	Master Protein	A0A0M3J2W6	L-lactate dehydrogenase (EC 1.1.1.27)		Anisakis simplex (Herring worm)	1.038	2.05338	1.225	2.33755	1.18	2.26577	0.999935	0.261756	0.258281	0	22.035	30	6	8	6	351	38.6	8.07	23.35	6	0	1	1	0.724182	645	621.2	526.6	5.6	2.01	11.74	High	High	High	High	High	High	High	High	High	1
High	Master Protein	A0A0M3JS59	L-type lectin-like domain-containing protein	ASIM_LOCUS10346	Anisakis simplex (Herring worm)	1.087	2.12432	0.955	1.93858	0.879	1.8391	0.824695	0.516749	0.260202	0	38.577	33	7	12	7	354	39.9	6.93	50.96	7	0	1	1	0.724741	1175	1080.7	1230.1	4.19	10.51	13.46	High	High	High	High	High	High	High	High	High	1
High	Master Protein	A0A0M3KJL3	L51_S25_CI-B8 domain-containing protein	ASIM_LOCUS20561	Anisakis simplex (Herring worm)	1.049	2.0691	0.963	1.94936	0.918	1.88949	0.95567	0.248573	0.351551	0	13.814	41	4	5	4	98	10.9	9.41	19.85	4	0	1	1	0.780763	522	497.4	542	7.76	5.21	11.01	High	High	High	High	High	High	High	High	High	1
High	Master Protein	A0A0M3K0G7	La-related protein 1 (inferred by orthology to a C. elegans protein)	ASIM_LOCUS13732	Anisakis simplex (Herring worm)	1.019	2.02651	0.982	1.9752	0.964	1.95071	0.691239	0.97589	0.572466	0	44.416	10	11	15	11	1434	155.5	9.17	51.03	11	0	1	1	0.928458	1013.1	994.2	1031.3	3.12	6.43	4.63	High	High	High	High	High	High	High	High	High	1
High	Master Protein	A0A0M3K0L5	Lamin-1 (inferred by orthology to a C. elegans protein)	ASIM_LOCUS13782	Anisakis simplex (Herring worm)	0.73	1.65864	0.896	1.8609	1.228	2.34242	0.0430691	0.976201	0.0557164	0	90.425	39	21	34	15	660	75.1	6.4	138.35	21	6	1	1	0.593395	2499	3425.5	2788.8	16.33	0.55	7.05	High	High	High	High	High	High	High	High	High	1
High	Master Protein	A0A0M3K2F2	Laminin alpha chain (inferred by orthology to a C. elegans protein)	ASIM_LOCUS14502	Anisakis simplex (Herring worm)	1.011	2.01531	0.966	1.95342	0.955	1.93858	0.970621	0.94389	0.99534	0	6.87	5	3	3	3	759	86.1	6.7	8.55	3	0	1	1	0.999999	64.5	63.8	66.8	4.88	9.67	15.11	High	High	High	High	High	High	High	High	High	1
High	Master Protein	F1KQ71	Laminin subunit beta-1		Ascaris suum (Pig roundworm) (Ascaris lumbricoides)	0.897	1.86219	0.957	1.94127	1.067	2.09507	0.048959	0.759018	0.121863	0	53.149	12	15	24	2	1790	198.1	5.14	93.47	15	0	1	1	0.61298	220.8	246.2	230.7	4.13	5.9	2.03	High	High	High	High	High	High	High	High	High	1
High	Master Protein	A0A0M3JSY5	Laminin subunit beta-1 (inferred by orthology to a D. melanogaster protein)	ASIM_LOCUS10671	Anisakis simplex (Herring worm)	0.953	1.93589	0.914	1.88426	0.959	1.94396	0.176869	0.0352839	0.451988	0	179.42	34	43	70	30	1776	196.9	5.07	263.29	43	13	1	1	0.850531	6019.7	6317.1	6587.7	2.58	4.53	1.34	High	High	High	High	High	High	High	High	High	1
High	Master Protein	A0A0B2UTI6	Laminin-like protein epi-1	epi-1 Tcan_12794	Toxocara canis (Canine roundworm)	0.921	1.89343	0.918	1.88949	0.997	1.99585	0.154883	0.188187	0.987135	0	14.635	2	6	6	6	3878	425.8	5.59	18.27	6	0	1	1	0.999999	630.9	684.7	687	2.2	7.51	5.98	High	High	High	High	High	High	High	High	High	1
High	Master Protein	F1KPT3	Laminin-like protein lam-2		Ascaris suum (Pig roundworm) (Ascaris lumbricoides)	0.955	1.93858	0.921	1.89343	0.965	1.95206	0.217548	0.112222	0.864146	0	65.22	12	16	26	5	1663	183.4	5.05	105.76	16	11	1	1	0.999999	3430.3	3593.4	3723.9	2.6	5.41	1.93	High	High	High	High	High	High	High	High	High	1
High	Master Protein	A0A0M3JWZ2	LAMP family protein lmp-1 (inferred by orthology to a C. elegans protein)	ASIM_LOCUS12303	Anisakis simplex (Herring worm)	1.052	2.0734	0.91	1.87905	0.865	1.82134	0.647619	0.0585161	0.0195213	0	20.781	31	4	9	4	158	17.7	5.52	32.99	4	0	1	1	0.593395	881.5	838	968.4	4.73	5.19	9.09	High	High	High	High	High	High	High	High	High	1
High	Master Protein	A0A0M3K8A2	LanC-like protein 3 (inferred by orthology to a human protein)	ASIM_LOCUS16600	Anisakis simplex (Herring worm)	0.964	1.95071	1.113	2.16295	1.155	2.22684	0.969491	0.453935	0.347218	0	12.714	10	4	4	4	853	95.7	6.51	8.73	4	0	1	1	0.780763	75.2	78	67.5	4.01	4	26.41	High	High	High	High	High	High	High	High	High	1
High	Master Protein	A0A0M3IYP6	LD27216p (inferred by orthology to a D. melanogaster protein)	ASIM_LOCUS279	Anisakis simplex (Herring worm)	1.092	2.13169	0.858	1.81252	0.786	1.72429	0.326971	0.0766566	0.012098	0	12.472	14	4	5	4	414	46.5	5.48	9.84	4	0	1	1	0.593395	211	193.3	245.9	3.32	2.33	8.38	High	High	High	High	High	High	High	High	High	1
High	Master Protein	A0A0M3J5Z8	LD36265p (inferred by orthology to a D. melanogaster protein)		Anisakis simplex (Herring worm)	0.967	1.95477	1.124	2.1795	1.162	2.23767	0.758641	0.515576	0.222593	0	19.803	38	5	8	3	167	18.8	5.95	27.03	5	0	1	1	0.6965	545.3	564	485.2	3.52	2.78	13.01	High	High	High	High	High	High	High	High	High	1
High	Master Protein	A0A0M3JXM1	LD36273p (inferred by orthology to a D. melanogaster protein)	ASIM_LOCUS12572	Anisakis simplex (Herring worm)	1.092	2.13169	1.017	2.02371	0.932	1.90792	0.265007	0.76804	0.108359	0	57.447	57	12	18	12	278	29.9	9.07	67.23	12	0	1	1	0.610962	1554	1423.4	1527.3	5.74	2.21	6.71	High	High	High	High	High	High	High	High	High	1
High	Master Protein	A0A0M3K1Z4	Let-653 protein (inferred by orthology to a C. elegans protein)	ASIM_LOCUS14318	Anisakis simplex (Herring worm)	1.03	2.04202	1.004	2.00555	0.974	1.96428	0.931556	0.919694	0.742913	0	8.232	12	2	2	2	229	26.7	6.84	8.05	2	0	1	1	0.999999	170	165.1	169.4	6.72	6.97	7.92	High	High	High	High	High	High	High	High	High	1
High	Master Protein	A0A0B2UYR1	LETM1 and EF-hand domain-containing protein 1, mitochondrial	LETM1 Tcan_11258	Toxocara canis (Canine roundworm)	1.102	2.14652	1.066	2.09362	0.968	1.95613	0.298318	0.948452	0.427814	0	13.894	6	3	5	2	765	86.7	8.15	16.02	3	0	1	1	0.832193	41.3	37.5	38.7	4.75	12.48	8.5	High	High	High	High	High	High	High	High	High	1
High	Master Protein	A0A0M3K812	Letm1 RBD domain-containing protein	ASIM_LOCUS16510	Anisakis simplex (Herring worm)	0.976	1.967	1.096	2.13761	1.123	2.17799	0.960335	0.0148637	0.0110799	0	39.568	22	9	10	8	570	64.1	8.32	39.92	9	1	1	1	0.593395	829.1	849.3	756.1	1.23	4.51	2.72	High	High	High	High	High	High	High	High	High	1
High	Master Protein	A0A0M3K332	Leucine aminopeptidase 1 (inferred by orthology to a C. elegans protein)	ASIM_LOCUS14774	Anisakis simplex (Herring worm)	0.962	1.94801	0.905	1.87254	0.941	1.91986	0.959659	0.140991	0.199716	0	69.52	42	12	21	11	440	47.1	7.46	83.87	12	1	1	1	0.679529	1924	2000.4	2125.1	2.28	6.85	10.69	High	High	High	High	High	High	High	High	High	1
High	Master Protein	F1KVL2	Leucine-rich repeat-containing protein 15		Ascaris suum (Pig roundworm) (Ascaris lumbricoides)	1.007	2.00973	0.938	1.91587	0.932	1.90792	0.685543	0.357445	0.123578	0	6.689	4	2	3	2	619	69.1	7.88	10.69	2	0	1	1	0.614062	206	204.5	219.6	0.87	5.17	5.2	High	High	High	High	High	High	High	High	High	1
High	Master Protein	A0A0B2UX33	Leukotriene A-4 hydrolase	Lta4h Tcan_13080	Toxocara canis (Canine roundworm)	1.002	2.00277	1.047	2.06623	1.045	2.06337	0.954933	0.994864	0.921787	0	4.748	3	2	2	2	749	83.8	6.55	8.54	2	0	1	1	0.999999	439.5	438.5	419.6	11.44	10.69	8.19	High	High	High	High	High	High	High	High	High	1
High	Master Protein	A0A0M3J4K5	Leukotriene A-4 hydrolase (inferred by orthology to a human protein)		Anisakis simplex (Herring worm)	1.052	2.0734	1.023	2.03214	0.972	1.96156	0.390665	0.894991	0.623206	0	59.939	41	8	22	8	303	34.6	8.63	63.25	8	0	1	1	0.960934	900.6	855.8	880.8	7.32	5.15	1.33	High	High	High	High	High	High	High	High	High	1
High	Master Protein	E1GB36	Lgg-1	LOAG_10375	Loa loa (African eye worm)	0.93	1.90528	0.946	1.92652	1.018	2.02511	0.550909	0.470496	0.987083	0	7.619	24	2	5	2	118	14.2	9.09	18.42	2	0	1	1	0.999999	656.9	706.4	694	8.05	1.59	9.16	High	High	High	High	High	High	High	High	High	1
High	Master Protein	A0A0M3K0Q8	LIM and SH3 domain protein (inferred by orthology to a C. elegans protein)	ASIM_LOCUS13833	Anisakis simplex (Herring worm)	1.011	2.01531	0.988	1.98343	0.977	1.96837	0.958818	0.817373	0.664193	0	38.469	30	8	17	7	432	47	8.46	64.97	8	1	1	1	0.977938	1378.3	1363.1	1394.5	3.02	0.23	1.83	High	High	High	High	High	High	High	High	High	1
High	Master Protein	F1KVN7	LIM domain and actin-binding protein 1		Ascaris suum (Pig roundworm) (Ascaris lumbricoides)	1.148	2.21606	1.051	2.07197	0.916	1.88688	0.225944	0.742417	0.5375	0	8.457	4	3	3	3	835	94.7	5.11	12.49	3	0	1	1	0.90363	539.4	470	513.2	7.37	3.52	7.88	High	High	High	High	High	High	High	High	High	1
High	Master Protein	A0A0M3KJ01	LIM zinc-binding domain-containing protein	ASIM_LOCUS20347	Anisakis simplex (Herring worm)	1.057	2.0806	0.983	1.97657	0.929	1.90396	0.290735	0.751524	0.114928	0	33.148	56	7	11	7	161	18.3	5.62	51.53	7	0	1	1	0.612274	753.7	712.8	767	4.22	2.93	9.33	High	High	High	High	High	High	High	High	High	1
High	Master Protein	A0A0M3K4F3	Lipase_3 domain-containing protein	ASIM_LOCUS15251	Anisakis simplex (Herring worm)	1.36	2.56685	1.221	2.33108	0.898	1.86348	0.793151	0.886898	0.530654	0	18.604	17	4	6	4	342	38	7.75	26.06	4	0	1	1	0.898809	719.6	529.2	589.2	26.46	6.03	46.59	High	High	High	High	High	High	High	High	High	1
High	Master Protein	A0A0M3KAG2	Lipoyl-binding domain-containing protein	ASIM_LOCUS17359	Anisakis simplex (Herring worm)	1.025	2.03496	1.129	2.18707	1.101	2.14503	0.877948	0.173861	0.31937	0	171.33	81	15	108	12	188	20.7	9.09	418.3	15	0	1	1	0.768105	5992.1	5843.5	5307.7	1.8	6.36	16.02	High	High	High	High	High	High	High	High	High	1
High	Master Protein	A0A0M3J101	Lipoyltransferase 1, mitochondrial (inferred by orthology to a human protein)	ASIM_LOCUS1084	Anisakis simplex (Herring worm)	1.026	2.03637	0.848	1.8	0.827	1.77399	0.471994	0.140028	0.029761	0	6.069	8	2	2	2	300	34.1	7.5	6.63	2	0	1	1	0.593395	82.6	80.6	97.5	4.2	10.51	8.86	High	High	High	High	High	High	High	High	High	1
High	Master Protein	A0A0M3JSC6	LMWPc domain-containing protein	ASIM_LOCUS10426	Anisakis simplex (Herring worm)	1.104	2.1495	1.038	2.05338	0.94	1.91853	0.533876	0.947936	0.381046	0	25.566	22	5	9	5	357	41.1	6.47	27.05	5	0	1	1	0.793764	333.7	302.3	321.5	3.52	4.39	10.19	High	High	High	High	High	High	High	High	High	1
High	Master Protein	A0A0M3JTX7	Lon protease homolog, mitochondrial (EC 3.4.21.53)	ASIM_LOCUS11069	Anisakis simplex (Herring worm)	1.039	2.0548	1.011	2.01531	0.973	1.96292	0.574995	0.515762	0.993394	0	63.822	20	14	19	14	935	104.1	7.14	63.36	14	0	1	1	0.999999	1058.7	1019.2	1047	2.47	4.19	2.08	High	High	High	High	High	High	High	High	High	1
High	Master Protein	U1M8G4	Low-density lipoprotein receptor-related protein	ASU_11577	Ascaris suum (Pig roundworm) (Ascaris lumbricoides)	1.033	2.04627	0.972	1.96156	0.941	1.91986	0.546986	0.983345	0.644261	0	7.696	1	2	3	2	4363	483.4	5.24	11.11	2	0	1	1	0.967778	82.5	79.9	84.9	14.31	1.64	5.87	High	High	High	High	High	High	High	High	High	1
High	Master Protein	A0A0M3JZL3	LRRCT domain-containing protein	ASIM_LOCUS13382	Anisakis simplex (Herring worm)	1.091	2.13022	1.077	2.10964	0.987	1.98206	0.7824	0.599636	0.943825	0	10.673	11	3	4	3	354	39.7	7.5	10.99	3	0	1	1	0.999999	258.9	237.2	240.4	6.26	3.7	12.63	High	High	High	High	High	High	High	High	High	1
High	Master Protein	A0A0M3K3W4	LsmAD domain-containing protein	ASIM_LOCUS15062	Anisakis simplex (Herring worm)	0.917	1.88818	0.885	1.84676	0.964	1.95071	0.800199	0.990915	0.729677	0	10.13	4	3	3	3	1269	130.5	8.91	6.8	3	0	1	1	0.999999	14.2	15.5	16	15.27	6.05	29.77	High	High	High	High	High	High	High	High	High	1
High	Master Protein	A0A0M3JGZ2	LTD domain-containing protein		Anisakis simplex (Herring worm)	0.95	1.93187	0.991	1.98756	1.043	2.06051	0.13746	0.444964	0.622585	0	61.607	62	8	42	4	110	12.7	9.82	160.6	8	0	1	1	0.960169	2311.8	2433	2333.5	6.16	1.07	2.78	High	High	High	High	High	High	High	High	High	1
High	Master Protein	A0A0M3JGK9	Lysosomal protective protein (inferred by orthology to a human protein)	ASIM_LOCUS6541	Anisakis simplex (Herring worm)	1.031	2.04344	0.93	1.90528	0.902	1.86865	0.998505	0.432171	0.457391	0	5.289	31	2	3	2	113	12.3	4.65	4.38	2	0	1	1	0.853456	47.5	46.1	51.1	1.43	14.08	14.12	High	High	High	High	High	High	High	High	High	1
High	Master Protein	A0A0M3JSE0	M20_dimer domain-containing protein	ASIM_LOCUS10444	Anisakis simplex (Herring worm)	1.063	2.08927	1.04	2.05623	0.979	1.9711	0.121735	0.56932	0.445147	0	164.942	57	26	81	26	481	54.1	6.61	281.62	26	0	1	1	0.848393	4744.6	4464.2	4561.8	1.88	4.57	5.27	High	High	High	High	High	High	High	High	High	1
High	Master Protein	A1Z1S6	Macrophage migration inhibitory factor	mif	Anisakis simplex (Herring worm)	0.953	1.93589	0.747	1.6783	0.784	1.7219	0.832607	0.00581425	0.0105518	0	30.168	53	5	14	5	121	13	7.24	50.05	5	0	1	1	0.593395	1011.6	1061.8	1354.5	0.25	9.16	8.58	High	High	High	High	High	High	High	High	High	1
High	Master Protein	J0M3D4	Mago nashi protein, variant	LOAG_08619	Loa loa (African eye worm)	1.169	2.24856	0.96	1.94531	0.821	1.76663	0.904443	0.733827	0.495368	0	6.06	22	2	2	2	106	12.7	5.33	8.14	2	0	1	1	0.877411	392.5	335.7	408.8	16.85	6.54	19.78	High	High	High	High	High	High	High	High	High	1
High	Master Protein	A0A0M3K031	Mago-bind domain-containing protein	ASIM_LOCUS13582	Anisakis simplex (Herring worm)	1.073	2.1038	0.868	1.82513	0.809	1.752	0.937047	0.0456355	0.0301233	0	13.067	30	4	5	4	162	18	9.7	17.61	4	0	1	1	0.593395	505.4	471.1	582.5	2.38	8.6	6.98	High	High	High	High	High	High	High	High	High	1
High	Master Protein	A0A0M3JYJ1	Major sperm protein	ASIM_LOCUS12945	Anisakis simplex (Herring worm)	0.997	1.99585	0.937	1.91454	0.94	1.91853	0.927941	0.164391	0.261646	0	35.799	42	7	11	7	231	26	6.34	51.52	7	0	1	1	0.726133	937.3	940.1	999.8	4.48	4.11	7.12	High	High	High	High	High	High	High	High	High	1
High	Master Protein	W2TAD7	Malate dehydrogenase (EC 1.1.1.37)	NECAME_00374	Necator americanus (Human hookworm)	1.059	2.08349	0.973	1.96292	0.919	1.8908	0.785794	0.803078	0.436738	0	41.585	14	5	19	2	378	40.7	6.93	75.85	5	0	1	1	0.840599	928.4	876.5	953.9	4.86	3.28	6.83	High	High	High	High	High	High	High	High	High	1
High	Master Protein	A0A0M3JNY8	Malate dehydrogenase (inferred by orthology to a C. elegans protein)	ASIM_LOCUS9120	Anisakis simplex (Herring worm)	1.087	2.12432	0.976	1.967	0.898	1.86348	0.172272	0.468691	0.0358389	0	33.81	73	3	30	3	78	8.4	7.46	101.94	3	0	1	1	0.593395	1887.3	1736.4	1934	4.94	1.01	3.78	High	High	High	High	High	High	High	High	High	1
High	Master Protein	A0A0M3K093	Maleylacetoacetate isomerase (inferred by orthology to a human protein)	ASIM_LOCUS13649	Anisakis simplex (Herring worm)	1.072	2.10235	0.959	1.94396	0.895	1.85961	0.751344	0.58484	0.256608	0	30.828	45	7	17	7	138	15.2	8.38	71.55	7	0	1	1	0.722905	2445.5	2281.1	2549.3	3.23	1.06	16.44	High	High	High	High	High	High	High	High	High	1
High	Master Protein	A0A0M3J9T3	Malic enzyme (inferred by orthology to a C. elegans protein)		Anisakis simplex (Herring worm)	1.052	2.0734	1.005	2.00694	0.955	1.93858	0.450918	0.770203	0.194807	0	44.46	61	7	11	4	184	20.1	6.68	48.39	7	4	1	1	0.673945	733.2	697	729.5	4.65	0.09	7.28	High	High	High	High	High	High	High	High	High	1
High	Master Protein	A0A0M3K9S2	MANF/CDNF-like protein (inferred by orthology to a C. elegans protein)	ASIM_LOCUS17120	Anisakis simplex (Herring worm)	1.041	2.05765	0.978	1.96973	0.94	1.91853	0.95653	0.486351	0.354354	0	22.861	33	4	12	4	181	20.6	8.47	36.31	4	0	1	1	0.780763	987.4	948.8	1009.9	6.4	2.84	9.99	High	High	High	High	High	High	High	High	High	1
High	Master Protein	A0A0M3JYC9	Mannose-1-phosphate guanyltransferase beta (inferred by orthology to a C. elegans protein)	ASIM_LOCUS12870	Anisakis simplex (Herring worm)	0.953	1.93589	1.127	2.18404	1.182	2.26891	0.790676	0.1564	0.067098	0	13.935	24	6	7	6	360	39.9	6.37	24.28	6	0	1	1	0.593395	1003.6	1052.6	890.4	3.93	0.58	10.89	High	High	High	High	High	High	High	High	High	1
High	Master Protein	A0A0M3JS38	Mannose-6-phosphate isomerase (EC 5.3.1.8)	ASIM_LOCUS10323	Anisakis simplex (Herring worm)	1.036	2.05053	1.074	2.10526	1.036	2.05053	0.731343	0.482735	0.895907	0	27.83	27	6	8	6	400	44.7	6.4	39.5	6	0	1	1	0.999999	1040.1	1003.9	968.9	2.58	1.7	10.6	High	High	High	High	High	High	High	High	High	1
High	Master Protein	A0A0B2W411	Mesocentin	dig-1 Tcan_11021	Toxocara canis (Canine roundworm)	0.94	1.91853	1.026	2.03637	1.091	2.13022	0.778286	0.792436	0.420707	0	31.272	2	8	12	4	6044	648.2	4.97	36.75	8	4	1	1	0.827623	633.3	673.5	617.2	3.45	8.33	3.17	High	High	High	High	High	High	High	High	High	1
High	Master Protein	A0A0M3KF57	Metalloendopeptidase	ASIM_LOCUS19005	Anisakis simplex (Herring worm)	0.843	1.79378	1.199	2.2958	1.422	2.67957	0.407043	0.65363	0.133012	0	17.18	19	5	10	5	317	35.7	9.51	29.83	5	0	1	1	0.622024	1420.9	1685.4	1185.4	13.6	22.25	4.79	High	High	High	High	High	High	High	High	High	1
High	Master Protein	A0A0M3K299	Metalloendopeptidase (EC 3.4.24.-)	ASIM_LOCUS14439	Anisakis simplex (Herring worm)	1.157	2.22993	1.441	2.71509	1.245	2.37019	0.597227	0.0280815	0.0974481	0	35.949	39	6	18	6	189	21.6	5.11	64.54	6	0	1	1	0.610962	1341.2	1158.9	930.7	11.82	3.67	11.67	High	High	High	High	High	High	High	High	High	1
High	Master Protein	A0A0M3K1W9	Metaxin-2 homolog (inferred by orthology to a C. elegans protein)	ASIM_LOCUS14291	Anisakis simplex (Herring worm)	1.005	2.00694	0.98	1.97247	0.974	1.96428	0.976306	0.840526	0.72864	0	7.68	18	3	4	3	261	29.9	5.02	8.66	3	0	1	1	0.999999	101.2	100.7	103.3	13.03	5.46	10.32	High	High	High	High	High	High	High	High	High	1
High	Master Protein	A0A0M3K7E9	Methionine aminopeptidase	ASIM_LOCUS16297	Anisakis simplex (Herring worm)	0.958	1.94261	0.943	1.92252	0.984	1.97794	0.624271	0.464509	0.952623	0	31.438	32	8	11	7	239	26.9	7.46	40.42	8	1	1	1	0.999999	871.3	909.1	923.8	5.14	0.29	7.04	High	High	High	High	High	High	High	High	High	1
High	Master Protein	A0A0M3K163	Methionine aminopeptidase (EC 3.4.11.18)	ASIM_LOCUS14005	Anisakis simplex (Herring worm)	1.025	2.03496	0.954	1.93724	0.93	1.90528	0.977786	0.243698	0.311775	0	18.509	20	4	5	4	384	42.8	6.32	18.64	4	0	1	1	0.764014	71.5	69.8	75	1.19	5.89	0.17	High	High	High	High	High	High	High	High	High	1
High	Master Protein	A0A0M3J6U7	Methionine aminopeptidase 2 (inferred by orthology to a human protein)	ASIM_LOCUS3130	Anisakis simplex (Herring worm)	1.014	2.0195	0.914	1.88426	0.901	1.86736	0.779964	0.143117	0.059996	0	11.493	30	3	3	3	143	16.6	6.52	12.16	3	0	1	1	0.593395	348.9	344	382	1.2	5.88	7.91	High	High	High	High	High	High	High	High	High	1
High	Master Protein	A0A0M3IYI7	Methionine--tRNA ligase, cytoplasmic (inferred by orthology to a C. elegans protein)		Anisakis simplex (Herring worm)	1.069	2.09798	1.112	2.16145	1.04	2.05623	0.718822	0.114002	0.309549	0	13.534	7	3	3	3	802	90.2	6.67	13.18	3	0	1	1	0.762059	307.3	287.4	276.4	1.89	5.5	8.06	High	High	High	High	High	High	High	High	High	1
High	Master Protein	A0A0M3KGB4	Methylmalonyl-CoA epimerase, mitochondrial (inferred by orthology to a human protein)	ASIM_LOCUS19412	Anisakis simplex (Herring worm)	0.996	1.99446	0.89	1.85318	0.894	1.85832	0.807964	0.339746	0.155107	0	90.09	53	7	66	7	183	20.3	6.95	224.92	7	0	1	1	0.633703	3741.4	3756.3	4203.7	7.09	8.74	11.41	High	High	High	High	High	High	High	High	High	1
High	Master Protein	A0A0M3JS03	Methyltransferase-like protein 20 homolog (inferred by orthology to a C. elegans protein)	ASIM_LOCUS10283	Anisakis simplex (Herring worm)	1.294	2.45207	0.93	1.90528	0.719	1.64604	0.471504	0.710771	0.179426	0	23.807	10	4	11	4	407	45.1	6.92	33.8	4	0	1	1	0.65637	1078.6	833.8	1159.3	18.34	18.48	9.7	High	High	High	High	High	High	High	High	High	1
High	Master Protein	F1KX63	Mevalonate kinase		Ascaris suum (Pig roundworm) (Ascaris lumbricoides)	0.968	1.95613	0.898	1.86348	0.928	1.90264	0.98394	0.513497	0.607046	0	5.1	5	2	2	2	596	63.3	7.33	3.58	2	0	1	1	0.946158	74.3	76.7	82.7	5.23	2.72	7.87	High	High	High	High	High	High	High	High	High	1
High	Master Protein	A0A0M3K4B4	MFS domain-containing protein	ASIM_LOCUS15212	Anisakis simplex (Herring worm)	0.95	1.93187	0.944	1.92385	0.994	1.9917	0.524574	0.359752	0.937045	0	9.084	3	2	2	2	532	59.6	6.98	8.56	2	0	1	1	0.999999	80.4	84.6	85.1	10.17	2.1	7.49	High	High	High	High	High	High	High	High	High	1
High	Master Protein	A0A0M3J280	MHD domain-containing protein	ASIM_LOCUS1515	Anisakis simplex (Herring worm)	0.925	1.89868	1.112	2.16145	1.201	2.29899	0.732715	0.688162	0.30777	0	15.802	14	3	4	3	389	44.8	7.47	12.13	3	0	1	1	0.758743	151.2	163.4	136	3.57	3.45	18.5	High	High	High	High	High	High	High	High	High	1
High	Master Protein	A0A0M3IY35	MICOS complex subunit MIC10	ASIM_LOCUS64	Anisakis simplex (Herring worm)	1.112	2.16145	0.933	1.90924	0.84	1.79005	0.387365	0.233554	0.0389545	0	18.595	33	7	11	7	230	26	7.24	41.71	7	0	1	1	0.593395	2007.3	1805.5	2150.6	2.29	6.95	7.48	High	High	High	High	High	High	High	High	High	1
High	Master Protein	A0A0M3JSV9	MICOS complex subunit MIC13	ASIM_LOCUS10643	Anisakis simplex (Herring worm)	0.905	1.87254	0.849	1.80125	0.939	1.9172	0.886628	0.258344	0.448247	0	23.31	54	3	6	3	98	10.9	7.39	29.29	3	0	1	1	0.848716	46	50.8	54.1	10.49	9.51	4.14	High	High	High	High	High	High	High	High	High	1
High	Master Protein	A0A0M3JTM9	MICOS complex subunit MIC60 (Mitofilin)	ASIM_LOCUS10959	Anisakis simplex (Herring worm)	1.006	2.00834	1.043	2.06051	1.037	2.05196	0.999959	0.539869	0.544491	0	133.245	50	30	51	28	685	77.7	6.64	196.58	30	2	1	1	0.907472	5226.8	5193.9	5010.3	2.16	1.06	9.2	High	High	High	High	High	High	High	High	High	1
High	Master Protein	A0A0B2VLB8	MICOS complex subunit MIC60 (Mitofilin) (Fragment)	Immt Tcan_09006	Toxocara canis (Canine roundworm)	0.979	1.9711	1.012	2.0167	1.034	2.04769	0.888118	0.875775	0.623264	0	6.57	4	4	5	2	936	105.4	7.4	18.7	4	0	1	1	0.960934	306.4	312.9	302.7	6.06	7.3	6.43	High	High	High	High	High	High	High	High	High	1
High	Master Protein	A0A0M3J329	Microtubule-associated protein futsch (inferred by orthology to a D. melanogaster protein)	ASIM_LOCUS1812	Anisakis simplex (Herring worm)	1.042	2.05908	1.08	2.11404	1.037	2.05196	0.681065	0.128183	0.37286	0	34.939	33	8	13	8	348	37.2	5.21	53.5	8	0	1	1	0.790196	1624.9	1559.6	1504.2	3.61	4.51	13.52	High	High	High	High	High	High	High	High	High	1
High	Master Protein	A0A0M3K1B5	MIF4G domain-containing protein	ASIM_LOCUS14064	Anisakis simplex (Herring worm)	1.135	2.19619	0.949	1.93053	0.837	1.78633	0.505527	0.601017	0.152602	0	5.797	6	2	3	2	341	37.6	5.64	10.01	2	0	1	1	0.631947	140.3	123.7	147.8	0.88	3.58	19.05	High	High	High	High	High	High	High	High	High	1
High	Master Protein	A0A0M3K7P4	MIP08680p (inferred by orthology to a D. melanogaster protein)		Anisakis simplex (Herring worm)	1.057	2.0806	0.919	1.8908	0.87	1.82766	0.909725	0.521793	0.328508	0	13.628	13	3	3	2	312	35.9	6.86	13.61	3	1	1	1	0.776286	151.3	143.2	164.6	9.25	12.65	10.81	High	High	High	High	High	High	High	High	High	1
High	Master Protein	A0A0M3K3L3	Mitochondrial fission 1 protein	ASIM_LOCUS14961	Anisakis simplex (Herring worm)	0.97	1.95884	0.957	1.94127	0.987	1.98206	0.833671	0.336534	0.624163	0	14.282	26	4	6	4	152	17	8.85	21.89	4	0	1	1	0.961984	291.4	300.4	304.5	1.82	7.53	12.13	High	High	High	High	High	High	High	High	High	1
High	Master Protein	A0A0B2VVT1	Mitochondrial import inner membrane translocase subunit	tim-8 Tcan_04985	Toxocara canis (Canine roundworm)	1.041	2.05765	1.102	2.14652	1.058	2.08204	0.995546	0.8086	0.760109	0	9.152	41	3	3	3	88	10.2	7.37	11.94	3	0	1	1	0.999999	219.8	211.1	199.5	3.91	6.14	9.42	High	High	High	High	High	High	High	High	High	1
High	Master Protein	A0A0M3JR34	Mitochondrial import inner membrane translocase subunit TIM44	ASIM_LOCUS9900	Anisakis simplex (Herring worm)	1.013	2.0181	1.023	2.03214	1.011	2.01531	0.972959	0.99828	0.984669	0	42.84	29	10	16	10	425	49.2	6	53.84	10	0	1	1	0.999999	1243.1	1227.5	1214.8	1.34	4.01	5.56	High	High	High	High	High	High	High	High	High	1
High	Master Protein	A0A0M3K9H9	Mitochondrial import inner membrane translocase subunit TIM50	ASIM_LOCUS17027	Anisakis simplex (Herring worm)	0.86	1.81504	0.966	1.95342	1.124	2.1795	0.432994	0.727306	0.16852	0	4.499	8	2	2	2	429	49.9	9.11	3.87	2	0	1	1	0.653769	40	46.5	41.4	9.22	3.56	22.35	High	High	High	High	High	High	High	High	High	1
High	Master Protein	A0A0M3JRB7	Mitochondrial import receptor subunit TOM40 homolog (inferred by orthology to a C. elegans protein)	ASIM_LOCUS9993	Anisakis simplex (Herring worm)	0.992	1.98894	0.98	1.97247	0.988	1.98343	0.831647	0.47839	0.801468	0	54.544	54	11	15	11	327	35	6.87	59.79	11	0	1	1	0.999999	1139.1	1148.3	1162.6	2.14	7.1	8.52	High	High	High	High	High	High	High	High	High	1
High	Master Protein	A0A0M3K7D2	Mitochondrial-processing peptidase subunit alpha (inferred by orthology to a human protein)	ASIM_LOCUS16282	Anisakis simplex (Herring worm)	1.003	2.00416	0.712	1.63807	0.71	1.6358	0.989278	0.0495578	0.0589306	0	16.789	18	3	4	3	333	37.3	6.79	15.81	3	0	1	1	0.593395	21.2	21.1	29.7	4.58	23.28	14.08	High	High	High	High	High	High	High	High	High	1
High	Master Protein	A0A0M3JSM3	Mitogen-activated protein kinase (EC 2.7.11.24)	ASIM_LOCUS10541	Anisakis simplex (Herring worm)	1.015	2.0209	1.023	2.03214	1.007	2.00973	0.999884	0.99601	0.997253	0	14.49	15	4	4	4	371	42.7	5.43	15.75	4	0	1	1	0.999999	388.9	383.1	380.3	4.34	3.61	6.36	High	High	High	High	High	High	High	High	High	1
High	Master Protein	A0A0M3JX96	ML domain-containing protein	ASIM_LOCUS12425	Anisakis simplex (Herring worm)	0.972	1.96156	1.085	2.12138	1.117	2.16895	0.946694	0.374678	0.256751	0	29.283	44	7	17	7	138	15.4	6.61	53.34	7	0	1	1	0.722905	1607.2	1654	1481	2.69	1.59	10.11	High	High	High	High	High	High	High	High	High	1
High	Master Protein	A0A0M3KA25	MoCF_biosynth domain-containing protein	ASIM_LOCUS17223	Anisakis simplex (Herring worm)	0.978	1.96973	0.877	1.83655	0.897	1.86219	0.993929	0.0491517	0.055969	0	22.313	43	4	6	4	138	14.6	5.96	28.59	4	0	1	1	0.593395	644.5	658.9	734.6	7.23	1.48	4.34	High	High	High	High	High	High	High	High	High	1
High	Master Protein	A0A0M3K1X5	Moesin/ezrin/radixin homolog 1 (inferred by orthology to a D. melanogaster protein)		Anisakis simplex (Herring worm)	1.043	2.06051	1.016	2.0223	0.974	1.96428	0.805743	0.610567	0.306623	0	93.452	41	22	45	15	618	72.7	6.3	146.14	22	9	1	1	0.75647	3574.1	3426.3	3519.3	5.24	1.17	5.98	High	High	High	High	High	High	High	High	High	1
High	Master Protein	A0A0M3IZU7	Molybdopterin molybdenumtransferase (EC 2.10.1.1) [Includes: Molybdopterin adenylyltransferase (MPT adenylyltransferase) (EC 2.7.7.75) (Domain G); Molybdopterin molybdenumtransferase (MPT Mo-transferase) (EC 2.10.1.1) (Domain E)]	ASIM_LOCUS680	Anisakis simplex (Herring worm)	1.138	2.20076	1.021	2.02933	0.897	1.86219	0.111836	0.951625	0.0762886	0	26.901	21	4	9	4	359	39.2	6.46	28	4	0	1	1	0.595834	556.6	489.3	545.4	9.18	5.79	6.1	High	High	High	High	High	High	High	High	High	1
High	Master Protein	A0A0M3KB82	MOSC domain-containing protein	ASIM_LOCUS17628	Anisakis simplex (Herring worm)	1.007	2.00973	1.012	2.0167	1.005	2.00694	0.848376	0.99919	0.829244	0	61.409	45	11	23	11	338	38.6	6.13	88.63	11	0	1	1	0.999999	1664.8	1653.1	1645.2	1.31	5.9	4.92	High	High	High	High	High	High	High	High	High	1
High	Master Protein	A0A0M3J9L6	MOSC_N domain-containing protein	ASIM_LOCUS4097	Anisakis simplex (Herring worm)	0.95	1.93187	1.007	2.00973	1.061	2.08638	0.558918	0.965085	0.428505	0	10.454	36	3	5	3	114	13.1	6.16	15.13	3	0	1	1	0.8324	237.2	249.7	235.4	9.35	9.7	11.42	High	High	High	High	High	High	High	High	High	1
High	Master Protein	A0A0M3KFQ8	MPN domain-containing protein	ASIM_LOCUS19205	Anisakis simplex (Herring worm)	0.934	1.91057	1.004	2.00555	1.076	2.10818	0.057908	0.575658	0.0167443	0	9.576	17	2	3	2	150	17	6.32	12.63	2	0	1	1	0.593395	245.5	262.9	244.5	0.09	2.11	4.2	High	High	High	High	High	High	High	High	High	1
High	Master Protein	A0A0B2W0L1	mRNA-decapping enzyme 1A	Dcp1a Tcan_15399	Toxocara canis (Canine roundworm)	0.998	1.99723	0.926	1.9	0.928	1.90264	0.997693	0.151136	0.164119	0	4.132	5	2	2	2	355	39.2	6.6	6.32	2	0	1	1	0.65247	315.3	316	340.4	3.36	3.13	10.48	High	High	High	High	High	High	High	High	High	1
High	Master Protein	A0A077Z7W4	Muscle LIM protein Mlp84B	TTRE_0000484201	Trichuris trichiura (Whipworm) (Trichocephalus trichiurus)	1.052	2.0734	0.938	1.91587	0.892	1.85575	0.929186	0.837423	0.635399	0	13.469	18	2	4	2	175	18.8	8.51	14.99	2	0	1	1	0.967496	481	457.4	512.6	10.92	7.35	12.53	High	High	High	High	High	High	High	High	High	1
High	Master Protein	U1NFY6	Muscle m-line assembly protein unc-89	ASU_11847	Ascaris suum (Pig roundworm) (Ascaris lumbricoides)	0.972	1.96156	0.977	1.96837	1.005	2.00694	0.99888	0.913241	0.89451	0	108.166	5	28	54	3	6321	698.5	5.05	203.03	28	27	1	1	0.999999	7017.8	7219	7180.1	5.93	1.21	5.39	High	High	High	High	High	High	High	High	High	1
High	Master Protein	A0A0M3K4U8	Muscle M-line assembly protein unc-89 (inferred by orthology to a C. elegans protein)	ASIM_LOCUS15396	Anisakis simplex (Herring worm)	0.981	1.97383	0.997	1.99585	1.016	2.0223	0.96102	0.978021	0.887256	0	35.231	40	8	15	7	295	34.4	6.92	50.09	8	1	1	1	0.999999	716.7	730.6	719.2	8.11	3.41	6.58	High	High	High	High	High	High	High	High	High	1
High	Master Protein	A0A0M3IYX0	Myc_N domain-containing protein	ASIM_LOCUS353	Anisakis simplex (Herring worm)	1.049	2.0691	0.958	1.94261	0.913	1.88296	0.925812	0.764665	0.939735	0	3.394	13	2	2	2	115	13	6.76	6.46	2	0	1	1	0.999999	451.4	430.3	471.2	14.28	6.06	19.9	High	High	High	High	High	High	High	High	High	1
High	Master Protein	A0A0B2W3C5	Myophilin	Tcan_18729	Toxocara canis (Canine roundworm)	1.162	2.23767	0.983	1.97657	0.846	1.79751	0.352217	0.995041	0.314878	0	86.673	29	6	56	5	154	16.9	8.27	239.06	6	0	1	1	0.765081	6580.8	5661	6692.6	9.97	6.46	7.45	High	High	High	High	High	High	High	High	High	1
High	Master Protein	A0A0M3K404	Myosin heavy chain-like (inferred by orthology to a D. melanogaster protein)	ASIM_LOCUS15102	Anisakis simplex (Herring worm)	1.058	2.08204	1.163	2.23923	1.1	2.14355	0.794381	0.812293	0.999365	0	5.886	3	3	3	3	1588	182.3	6.06	8.78	3	0	1	1	0.999999	42.2	39.9	36.3	2.07	6.98	21.65	High	High	High	High	High	High	High	High	High	1
High	Master Protein	A0A0B2VRY5	Myosin heavy chain, non-muscle	zip Tcan_08393	Toxocara canis (Canine roundworm)	0.88	1.84038	0.99	1.98618	1.125	2.18102	0.42666	0.999787	0.417458	0	28.669	10	10	11	4	1185	137.5	6.19	32	10	0	1	1	0.826624	334.1	379.5	337.4	4.23	3.5	13.04	High	High	High	High	High	High	High	High	High	1
High	Master Protein	A0A0M3K1Z5	Myosin motor domain-containing protein		Anisakis simplex (Herring worm)	0.94	1.91853	1.016	2.0223	1.08	2.11404	0.621925	0.964207	0.482542	0	1121.07	65	148	498	66	1839	211.2	5.8	2052.62	148	104	1	1	0.873839	53287.2	56672.2	52468.6	4.53	2.93	10.8	High	High	High	High	High	High	High	High	High	1
High	Master Protein	F1KZM0	Myosin regulatory light chain		Ascaris suum (Pig roundworm) (Ascaris lumbricoides)	1.027	2.03778	0.869	1.8264	0.846	1.79751	0.943531	0.0273657	0.0403731	0	24.601	40	5	9	3	171	19.9	4.78	24.66	5	2	1	1	0.593395	219.4	213.6	252.6	1.34	7.58	8.78	High	High	High	High	High	High	High	High	High	1
High	Master Protein	A0A0M3JTQ4	Myosin regulatory light chain 2 (inferred by orthology to a D. melanogaster protein)	ASIM_LOCUS10989	Anisakis simplex (Herring worm)	1.088	2.12579	0.786	1.72429	0.722	1.64947	0.814347	0.14317	0.0650683	0	234.633	89	23	132	18	170	18.7	5.2	492.41	23	7	1	1	0.593395	11758.4	10803.9	14958.2	7.2	5.04	15.56	High	High	High	High	High	High	High	High	High	1
High	Master Protein	A0A0M3JBF2	Myosin_tail_1 domain-containing protein	ASIM_LOCUS4737	Anisakis simplex (Herring worm)	0.908	1.87644	0.954	1.93724	1.051	2.07197	0.00148009	0.110862	0.0148246	0	35.393	31	9	12	9	361	41.7	5.11	46.05	9	0	0.493386	1	0.593395	1307.3	1439.5	1370.2	2.25	0.85	1.24	High	High	High	High	High	High	High	High	High	1
High	Master Protein	A0A0M3K0W5	Myosin-2 essential light chain (inferred by orthology to a D. melanogaster protein)	ASIM_LOCUS13894	Anisakis simplex (Herring worm)	0.954	1.93724	0.86	1.81504	0.901	1.86736	0.730966	0.323891	0.714185	0	26.785	53	5	8	5	148	16.6	4.72	29.3	5	0	1	1	0.999999	606.7	635.7	705.4	8	2.2	9.04	High	High	High	High	High	High	High	High	High	1
High	Master Protein	F1KQ22	Myosin-3		Ascaris suum (Pig roundworm) (Ascaris lumbricoides)	0.871	1.82893	0.994	1.9917	1.141	2.20534	0.215967	0.988421	0.17979	0	446.88	26	57	226	5	1961	225.8	5.58	902.57	57	3	1	1	0.65637	1411.3	1620.4	1420.5	7.34	6.74	8.06	High	High	High	High	High	High	High	High	High	1
High	Master Protein	A0A0M3K5C5	Myosin-3 (inferred by orthology to a C. elegans protein)		Anisakis simplex (Herring worm)	0.916	1.88688	0.987	1.98206	1.077	2.10964	0.162398	0.834312	0.333746	0	753.637	66	96	368	60	1074	125.5	5.22	1515.62	96	41	1	1	0.779311	36421	39751.7	36902.3	5.72	2.28	6.89	High	High	High	High	High	High	High	High	High	1
High	Master Protein	U1MJ10	Myosin-4	ASU_05345	Ascaris suum (Pig roundworm) (Ascaris lumbricoides)	1.025	2.03496	0.932	1.90792	0.909	1.87774	0.919776	0.283447	0.446359	0	31.424	6	9	14	3	1240	143.5	5.55	50.99	9	0	1	1	0.848716	192.8	188.1	207	8.42	8.04	13.35	High	High	High	High	High	High	High	High	High	1
High	Master Protein	A0A0B2UWI5	Myosin-9 (Fragment)	MYH9 Tcan_07661	Toxocara canis (Canine roundworm)	0.873	1.83147	0.897	1.86219	1.028	2.0392	0.663649	0.911089	0.883409	0	21.413	8	5	8	3	797	92.2	5.33	25.04	5	0	1	1	0.999999	528.9	605.7	589.3	10	5.05	10.58	High	High	High	High	High	High	High	High	High	1
High	Master Protein	A0A0M3K6N3	Myosin, essential light chain (inferred by orthology to a C. elegans protein)		Anisakis simplex (Herring worm)	1.013	2.0181	0.802	1.74352	0.791	1.73027	0.97132	0.321047	0.242651	0	162.765	85	17	115	5	144	16.4	4.93	398.41	17	21	1	1	0.709687	9645.6	9518.1	12034.1	6.99	0.4	16.74	High	High	High	High	High	High	High	High	High	1
High	Master Protein	A0A0M3K741	N-acetyltransferase domain-containing protein	ASIM_LOCUS16189	Anisakis simplex (Herring worm)	0.93	1.90528	1.026	2.03637	1.102	2.14652	0.984973	0.77635	0.683547	0	12.372	12	3	5	3	235	27.6	8.02	15.89	3	0	1	1	0.988654	262.9	282.6	256.3	11.49	4	10.28	High	High	High	High	High	High	High	High	High	1
High	Master Protein	F1KVJ0	N-alpha-acetyltransferase 15, NatA auxiliary subunit		Ascaris suum (Pig roundworm) (Ascaris lumbricoides)	0.961	1.94666	1.049	2.0691	1.092	2.13169	0.606579	0.990949	0.535935	0	6.129	3	3	3	2	863	99.4	8.02	11.25	3	1	1	1	0.902965	330.9	344.4	315.4	8.8	4.66	14.97	High	High	High	High	High	High	High	High	High	1
High	Master Protein	A0A0M3K1J5	N-alpha-acetyltransferase 50 (inferred by orthology to a human protein)	ASIM_LOCUS14150	Anisakis simplex (Herring worm)	1.015	2.0209	0.918	1.88949	0.905	1.87254	0.995001	0.471719	0.520927	0	7.379	15	3	3	3	190	21.6	7.42	11.32	3	0	1	1	0.89328	417.6	411.5	454.7	2.41	8.86	7.03	High	High	High	High	High	High	High	High	High	1
High	Master Protein	A0A0M3K8B6	N-terminal kinase-like protein (inferred by orthology to a human protein)	ASIM_LOCUS16614	Anisakis simplex (Herring worm)	1.016	2.0223	0.95	1.93187	0.934	1.91057	0.999771	0.999081	0.99977	0	8.628	9	3	3	3	513	58	7.06	5.93	3	0	1	1	0.999999	98.2	96.6	103.4	9.48	4.39	10.03	High	High	High	High	High	High	High	High	High	1
High	Master Protein	A0A0M3JQ85	NAD(P) transhydrogenase, mitochondrial (inferred by orthology to a human protein)	ASIM_LOCUS9574	Anisakis simplex (Herring worm)	0.997	1.99585	1.047	2.06623	1.05	2.07053	0.672539	0.65397	0.251312	0	16.423	64	3	6	3	92	9.7	9.55	19	3	0	1	1	0.717224	175.3	175.8	167.4	6.73	2.69	3.47	High	High	High	High	High	High	High	High	High	1
High	Master Protein	A0A0M3JTX4	NAD(P)-bd_dom domain-containing protein	ASIM_LOCUS11065	Anisakis simplex (Herring worm)	0.968	1.95613	1.094	2.13465	1.13	2.18859	0.877288	0.307977	0.166964	0	66.244	40	13	25	13	441	49.3	9.22	96.55	13	0	1	1	0.653769	1330.6	1374.9	1216.6	0.78	4.7	10.29	High	High	High	High	High	High	High	High	High	1
High	Master Protein	A0A0M3JRD2	NAD(P)H-hydrate epimerase (EC 5.1.99.6) (NAD(P)HX epimerase)	ASIM_LOCUS10011	Anisakis simplex (Herring worm)	1.104	2.1495	1.043	2.06051	0.945	1.92519	0.390638	0.587621	0.920873	0	32.276	46	8	10	8	292	31.8	8.27	36.74	8	0	1	1	0.999999	612.4	554.9	587	6.18	2.83	6.52	High	High	High	High	High	High	High	High	High	1
High	Master Protein	A0A0M3K3S4	NADH dehydrogenase [ubiquinone] flavoprotein 1, mitochondrial (EC 1.6.99.3) (EC 7.1.1.2)	ASIM_LOCUS15022	Anisakis simplex (Herring worm)	1.018	2.02511	1.074	2.10526	1.054	2.07628	0.976551	0.297612	0.380044	0	56.053	48	13	25	13	474	52.3	8.29	86.01	13	0	1	1	0.7927	1318.1	1294.4	1227.6	1.6	1.03	11.32	High	High	High	High	High	High	High	High	High	1
High	Master Protein	F1LDY0	NADH dehydrogenase [ubiquinone] iron-sulfur protein 4, mitochondrial		Ascaris suum (Pig roundworm) (Ascaris lumbricoides)	1.057	2.0806	1.067	2.09507	1.009	2.01252	0.320085	0.540939	0.885146	0	4.751	11	2	4	2	176	20.1	8.94	15.05	2	0	1	1	0.999999	595.3	563.2	558	4.75	1.17	4.06	High	High	High	High	High	High	High	High	High	1
High	Master Protein	F1LCE5	NADH dehydrogenase ubiquinone 1 alpha subcomplex subunit 10 (Fragment)		Ascaris suum (Pig roundworm) (Ascaris lumbricoides)	0.956	1.93992	1.09	2.12874	1.14	2.20381	0.872492	0.461249	0.25684	0	17.352	23	4	7	3	336	40.2	6.07	24.24	4	0	1	1	0.722905	375.4	392.7	344.4	2.68	12.44	7.89	High	High	High	High	High	High	High	High	High	1
High	Master Protein	A0A0M3JH42	NADH-cytochrome b5 reductase, putative (inferred by orthology to a S. mansoni protein)	ASIM_LOCUS6731	Anisakis simplex (Herring worm)	1.069	2.09798	1.306	2.47255	1.223	2.33432	0.964379	0.148185	0.205334	0	10.542	24	2	3	2	121	13.6	10.14	14.09	2	0	1	1	0.68554	433.8	406	332.1	12.89	12.75	7.22	High	High	High	High	High	High	High	High	High	1
High	Master Protein	A0A0B2VTP5	Nascent polypeptide-associated complex subunit alpha	Y65B4BR.5 Tcan_15106	Toxocara canis (Canine roundworm)	1.02	2.02792	0.94	1.91853	0.922	1.89474	0.988208	0.590165	0.510644	0	77.129	39	11	31	8	249	27.1	5.2	118.73	11	4	1	1	0.884614	2696.2	2643.6	2867.6	7.03	4.54	11.69	High	High	High	High	High	High	High	High	High	1
High	Master Protein	A0A0B2V255	Nedd8-conjugating enzyme ubc-12	ubc-12 Tcan_12667	Toxocara canis (Canine roundworm)	1.083	2.11844	1.077	2.10964	0.994	1.9917	0.736946	0.43223	0.843723	0	20.985	9	4	4	4	179	20.4	7.21	15.05	4	0	1	1	0.999999	150.3	138.8	139.6	8.09	1.14	4.37	High	High	High	High	High	High	High	High	High	1
High	Master Protein	A0A0M3KHH9	Neprilysin-1 (inferred by orthology to a C. elegans protein)		Anisakis simplex (Herring worm)	1.211	2.31498	1.311	2.48113	1.082	2.11697	0.967913	0.966941	0.877871	0	11.927	26	3	6	3	198	21.9	7.31	16.38	3	0	1	1	0.999999	425.2	351	324.3	33.76	4.15	43.98	High	High	High	High	High	High	High	High	High	1
High	Master Protein	A0A0M3J3F7	Neur_chan_LBD domain-containing protein	ASIM_LOCUS1940	Anisakis simplex (Herring worm)	0.966	1.95342	0.944	1.92385	0.977	1.96837	0.769389	0.216459	0.493748	0	25.405	36	5	12	5	169	19.6	6.33	41.91	5	0	1	1	0.877411	848.1	877.9	898.9	3.42	2.94	6.45	High	High	High	High	High	High	High	High	High	1
High	Master Protein	U1MS22	Neutral alpha-glucosidase ab	ASU_01307	Ascaris suum (Pig roundworm) (Ascaris lumbricoides)	1.037	2.05196	1.027	2.03778	0.99	1.98618	0.748577	0.937445	0.555223	0	8.606	4	3	3	3	914	104.8	6.44	11.7	3	0	1	1	0.916091	390.2	376.2	380.1	6.49	1.4	11.47	High	High	High	High	High	High	High	High	High	1
High	Master Protein	A0A0M3J504	Neutral alpha-glucosidase AB (inferred by orthology to a human protein)		Anisakis simplex (Herring worm)	1.018	2.02511	0.893	1.85703	0.878	1.83783	0.973853	0.281607	0.21465	0	7.078	11	2	3	2	240	28.2	8.6	11.69	2	0	1	1	0.690518	392.1	385.4	439.1	2.33	3.36	20.45	High	High	High	High	High	High	High	High	High	1
High	Master Protein	A0A0B2W2L9	Nidogen-1	NID1 Tcan_14989	Toxocara canis (Canine roundworm)	0.981	1.97383	1.145	2.21146	1.168	2.247	0.999798	0.370351	0.362253	0	7.63	2	2	3	2	1637	181.2	5.17	11.81	2	0	1	1	0.781155	492.3	502.1	430	6.45	5.57	16.41	High	High	High	High	High	High	High	High	High	1
High	Master Protein	A0A0M3HX47	Non-specific serine/threonine protein kinase (EC 2.7.11.1)		Ascaris lumbricoides (Giant roundworm)	1.089	2.12727	1.104	2.1495	1.014	2.0195	0.58112	0.525148	0.994169	0	4.811	7	3	4	3	417	47.1	7.5	14.28	3	0	1	1	0.999999	513.1	471.1	464.7	1.31	8.23	7.17	High	High	High	High	High	High	High	High	High	1
High	Master Protein	A0A0M3JQY0	Nop domain-containing protein	ASIM_LOCUS9829	Anisakis simplex (Herring worm)	0.95	1.93187	0.918	1.88949	0.966	1.95342	0.154248	0.128193	0.988495	0	41.548	25	9	13	8	546	61.1	7.99	47.46	9	1	1	1	0.999999	872.6	918.5	951.1	2.06	4.56	3.62	High	High	High	High	High	High	High	High	High	1
High	Master Protein	A0A0M3J5T3	Nose resistant to fluoxetine protein 5 (inferred by orthology to a C. elegans protein)	ASIM_LOCUS2766	Anisakis simplex (Herring worm)	0.932	1.90792	0.923	1.89605	0.991	1.98756	0.463543	0.296696	0.92084	0	10.953	27	3	5	3	199	21.9	4.7	10.89	3	0	1	1	0.999999	170.3	182.7	184.4	1.99	6.21	14.98	High	High	High	High	High	High	High	High	High	1
High	Master Protein	A0A0M3JSH8	Notchless protein homolog 1 (inferred by orthology to a human protein)	ASIM_LOCUS10494	Anisakis simplex (Herring worm)	0.905	1.87254	1.037	2.05196	1.146	2.21299	0.159725	0.527578	0.0382657	0	11.418	12	3	3	3	481	53.2	7.08	8.96	3	0	1	1	0.593395	104	115	100.4	1.88	10.82	4.93	High	High	High	High	High	High	High	High	High	1
High	Master Protein	A0A0M3J595	NPA domain-containing protein	ASIM_LOCUS2578	Anisakis simplex (Herring worm)	1.035	2.04911	0.958	1.94261	0.925	1.89868	0.919418	0.81821	0.97365	0	20.572	28	3	13	3	148	17.7	4.98	48.43	3	0	1	1	0.999999	860.8	831.3	898.5	17.94	15.45	4.94	High	High	High	High	High	High	High	High	High	1
High	Master Protein	F1KPF9	Nuclear anchorage protein 1		Ascaris suum (Pig roundworm) (Ascaris lumbricoides)	1.02	2.02792	0.928	1.90264	0.91	1.87905	0.961311	0.310266	0.423065	0	4.899	1	3	3	3	4947	560.2	4.97	9.2	3	0	1	1	0.829901	120.5	118.1	129.8	5.85	8.75	6.2	High	High	High	High	High	High	High	High	High	1
High	Master Protein	A0A0M3J770	Nuclear anchorage protein 1 (inferred by orthology to a C. elegans protein)	ASIM_LOCUS3252	Anisakis simplex (Herring worm)	1.051	2.07197	0.86	1.81504	0.818	1.76296	0.965226	0.0511906	0.0375513	0	36.323	37	7	14	7	300	34.2	4.56	46.38	7	0	1	1	0.593395	442.7	421.4	515.1	2.24	6.22	10.73	High	High	High	High	High	High	High	High	High	1
High	Master Protein	A0A0M3KD25	Nuclear migration protein nudC (inferred by orthology to a human protein)	ASIM_LOCUS18273	Anisakis simplex (Herring worm)	1.042	2.05908	0.962	1.94801	0.923	1.89605	0.870521	0.287131	0.152175	0	35.004	39	9	12	9	302	35	5.64	52.32	9	0	1	1	0.631421	1435.6	1377.6	1491.7	2.95	6.1	10.93	High	High	High	High	High	High	High	High	High	1
High	Master Protein	A0A0B2VCV1	Nucleolysin TIAR	TIAL1 Tcan_08735	Toxocara canis (Canine roundworm)	1.034	2.04769	0.993	1.99032	0.96	1.94531	0.874726	0.487676	0.275532	0	29.465	14	7	11	2	526	57.7	6.55	48.96	7	5	1	1	0.731036	1688.5	1632.8	1700.1	3.99	3.07	8.36	High	High	High	High	High	High	High	High	High	1
High	Master Protein	A0A0M3JTZ8	Nucleoredoxin-like protein 2 (inferred by orthology to a human protein)	ASIM_LOCUS11096	Anisakis simplex (Herring worm)	1.008	2.01112	0.924	1.89737	0.917	1.88818	0.989857	0.509308	0.44084	0	18.297	40	7	10	7	168	19.5	8.66	29.41	7	0	1	1	0.84535	1283.7	1274	1388.7	6.27	5.8	17.11	High	High	High	High	High	High	High	High	High	1
High	Master Protein	A0A0M3K9I2	Nucleoside diphosphate kinase (EC 2.7.4.6)	ASIM_LOCUS17030	Anisakis simplex (Herring worm)	1.012	2.0167	0.921	1.89343	0.91	1.87905	0.983483	0.85321	0.762428	0	49.005	41	7	27	7	238	26.6	6.55	94.35	7	0	1	1	0.999999	1375.6	1358.9	1494	5.99	9.05	8.48	High	High	High	High	High	High	High	High	High	1
High	Master Protein	A0A0M3K716	O-acetyl-ADP-ribose deacetylase MACROD2 (inferred by orthology to a human protein)	ASIM_LOCUS16164	Anisakis simplex (Herring worm)	1.151	2.22068	1.08	2.11404	0.939	1.9172	0.338957	0.999588	0.349987	0	47.11	59	9	19	9	214	23.6	7.72	73.04	9	0	1	1	0.780763	1348.4	1171.8	1248.5	5.46	2.55	13.11	High	High	High	High	High	High	High	High	High	1
High	Master Protein	A0A0M3HQL9	Obg-like ATPase 1		Ascaris lumbricoides (Giant roundworm)	0.993	1.99032	1.14	2.20381	1.148	2.21606	0.995221	0.24937	0.279573	0	35.648	28	8	11	3	396	44.2	7.15	47.46	8	5	1	1	0.73248	1402.4	1412.1	1230.1	2.64	5.49	17.3	High	High	High	High	High	High	High	High	High	1
High	Master Protein	A0A0M3KCY3	OMPdecase domain-containing protein	ASIM_LOCUS18232	Anisakis simplex (Herring worm)	1.026	2.03637	0.919	1.8908	0.895	1.85961	0.716334	0.307005	0.11237	0	4.237	13	2	2	2	271	29.9	8.72	4.74	2	0	1	1	0.610962	215.6	210.1	234.6	2.47	6.49	6.98	High	High	High	High	High	High	High	High	High	1
High	Master Protein	A0A0M3K9R0	Oxidored_FMN domain-containing protein	ASIM_LOCUS17108	Anisakis simplex (Herring worm)	1.002	2.00277	1.028	2.0392	1.026	2.03637	0.788283	0.801194	0.999677	0	18.789	27	4	9	4	259	29	5.55	24.48	4	0	1	1	0.999999	244.1	243.6	237.5	12.47	4.87	10.54	High	High	High	High	High	High	High	High	High	1
High	Master Protein	A0A0M3JSL7	Oxidored_q6 domain-containing protein	ASIM_LOCUS10535	Anisakis simplex (Herring worm)	0.959	1.94396	1.134	2.19466	1.182	2.26891	0.977035	0.325827	0.254023	0	24.47	48	6	7	6	213	23.6	9.55	23.58	6	0	1	1	0.719609	525.6	547.8	463.3	6.39	5.31	17.47	High	High	High	High	High	High	High	High	High	1
High	Master Protein	A0A0M3J9N8	OxoGdeHyase_C domain-containing protein	ASIM_LOCUS4121	Anisakis simplex (Herring worm)	0.903	1.86995	1.062	2.08782	1.177	2.26106	0.848767	0.842823	0.538452	0	7.242	23	2	3	2	145	16.3	8.72	10.7	2	0	1	1	0.903667	139.8	154.9	131.6	6.41	4.52	25.9	High	High	High	High	High	High	High	High	High	1
High	Master Protein	A0A0M3JYW1	Oxoglutarate/malate carrier protein (inferred by orthology to a C. elegans protein)	ASIM_LOCUS13082	Anisakis simplex (Herring worm)	0.966	1.95342	1.072	2.10235	1.11	2.15846	0.904011	0.295779	0.172929	0	40.327	54	12	18	9	297	33	9.72	60.11	12	3	1	1	0.65637	2482.2	2570.3	2315.2	1.08	3.64	15.08	High	High	High	High	High	High	High	High	High	1
High	Master Protein	A0A0M3KCN6	P-type domain-containing protein	ASIM_LOCUS18133	Anisakis simplex (Herring worm)	0.952	1.93455	0.99	1.98618	1.041	2.05765	0.684699	0.670667	0.999664	0	35.845	21	6	13	3	493	56.4	7.97	47.48	6	3	1	1	0.999999	993.2	1043.7	1002.9	6.96	6.02	7.94	High	High	High	High	High	High	High	High	High	1
High	Master Protein	A0A0M3KG55	P4Hc domain-containing protein	ASIM_LOCUS19353	Anisakis simplex (Herring worm)	0.917	1.88818	1.268	2.40827	1.382	2.60629	0.777624	0.28394	0.119113	0	10.306	22	3	4	2	205	23.5	6.79	10.09	3	0	1	1	0.612274	190.8	208	150.5	6	3.48	26.67	High	High	High	High	High	High	High	High	High	1
High	Master Protein	A0A0M3J076	Palmitoyl-protein thioesterase 1 (inferred by orthology to a C. elegans protein)	ASIM_LOCUS810	Anisakis simplex (Herring worm)	1.039	2.0548	1.027	2.03778	0.988	1.98343	0.998605	0.99705	0.991632	0	29.595	25	4	18	4	267	29.8	5.24	46.54	4	0	1	1	0.999999	735.1	707.4	715.7	2.21	12.16	8.01	High	High	High	High	High	High	High	High	High	1
High	Master Protein	A0A0M3KE06	Papilin (inferred by orthology to a C. elegans protein)	ASIM_LOCUS18603	Anisakis simplex (Herring worm)	1.004	2.00555	0.928	1.90264	0.924	1.89737	0.999628	0.0476581	0.0492033	0	63.736	32	12	20	10	500	55.7	4.91	86.64	12	2	1	1	0.593395	987.1	983.1	1064.2	4.09	3.43	1.76	High	High	High	High	High	High	High	High	High	1
High	Master Protein	Q9NJA9	Paramyosin (allergen Ani s 2)	PARA	Anisakis simplex (Herring worm)	0.887	1.84933	0.835	1.78386	0.941	1.91986	0.316753	0.162242	0.855667	0	688.463	73	83	296	41	869	100.4	5.3	1282.5	83	58	1	1	0.999999	18972.9	21396.9	22731.7	6.89	5.26	8.91	High	High	High	High	High	High	High	High	High	1
High	Master Protein	P10567	Paramyosin (Uncoordinated protein 15)	unc-15 F07A5.7	Caenorhabditis elegans	0.68	1.60214	0.727	1.65519	1.069	2.09798	0.234532	0.413287	0.884649	0	236.88	30	35	113	2	882	101.9	5.38	443.09	35	0	1	1	0.999999	68.9	101.3	94.8	24.65	8.7	10.18	High	High	High	High	High	High	High	High	High	1
High	Master Protein	A0A0M3K1G1	PB1 domain-containing protein	ASIM_LOCUS14113	Anisakis simplex (Herring worm)	0.902	1.86865	1.09	2.12874	1.209	2.31177	0.756464	0.22282	0.0882729	0	155.733	57	25	86	25	354	39.9	8.32	313.33	25	0	1	1	0.610962	7871.8	8731.8	7224.8	7.4	6.89	7.7	High	High	High	High	High	High	High	High	High	1
High	Master Protein	H3FNA1	Pccb-1	WBGene00113315	Pristionchus pacificus (Parasitic nematode)	1.056	2.07916	1.158	2.23148	1.096	2.13761	0.741892	0.395568	0.798347	0	47.688	15	6	20	2	558	60.9	8.32	70.71	6	0	1	1	0.999999	193.8	183.4	167.3	2.88	3.14	13.63	High	High	High	High	High	High	High	High	High	1
High	Master Protein	A0A0M3JSE8	PCI domain-containing protein	ASIM_LOCUS10452	Anisakis simplex (Herring worm)	1.06	2.08493	1.105	2.15099	1.043	2.06051	0.580595	0.129681	0.459373	0	44.316	26	10	14	10	512	58.9	6.65	50.51	10	0	1	1	0.855642	1345.9	1270.3	1218.1	3.87	1.18	10.64	High	High	High	High	High	High	High	High	High	1
High	Master Protein	A0A0B2V9A2	PDZ and LIM domain protein Zasp	Zasp52 Tcan_10742	Toxocara canis (Canine roundworm)	0.989	1.98481	0.986	1.98069	0.997	1.99585	0.983174	0.806994	0.710493	0	18.026	7	4	13	3	733	81.4	7.99	53.61	4	1	1	1	0.999204	1456	1472.6	1476.4	2.2	2.53	11.24	High	High	High	High	High	High	High	High	High	1
High	Master Protein	A0A0M3K8N1	PDZ domain-containing protein	ASIM_LOCUS16730	Anisakis simplex (Herring worm)	1.061	2.08638	0.969	1.95748	0.913	1.88296	0.961331	0.976776	0.885217	0	54.99	31	10	21	4	434	47.4	8.98	87.53	10	6	1	1	0.999999	1755.9	1655.2	1812.2	2.34	6.74	10.27	High	High	High	High	High	High	High	High	High	1
High	Master Protein	A0A0M3KCB9	PEPCK_GTP domain-containing protein	ASIM_LOCUS18018	Anisakis simplex (Herring worm)	1.08	2.11404	1.162	2.23767	1.076	2.10818	0.707465	0.192163	0.502185	0	159.997	80	24	73	19	352	39.2	7.34	293.92	24	2	1	1	0.878233	7755.4	7182.7	6675	5.84	4.86	18.4	High	High	High	High	High	High	High	High	High	1
High	Master Protein	A0A0M3J6S8	Pepsin-I3 domain-containing protein	ASIM_LOCUS3112	Anisakis simplex (Herring worm)	0.961	1.94666	0.861	1.8163	0.896	1.8609	0.247776	0.0393483	0.370299	0	11.808	26	2	8	2	121	14.1	6.54	24.7	2	0	1	1	0.788596	135.5	141.1	157.5	8.2	2.23	6.95	High	High	High	High	High	High	High	High	High	1
High	Master Protein	A0A0M3JTF7	Peptidase A1 domain-containing protein		Anisakis simplex (Herring worm)	1.246	2.37183	0.884	1.84548	0.709	1.63467	0.192634	0.0485049	0.00536051	0	35.059	47	7	11	2	264	28.8	4.86	40.74	7	0	1	1	0.504413	156.2	125.3	176.8	10.3	4.62	10.52	High	High	High	High	High	High	High	High	High	1
High	Master Protein	A0A0M3JEQ3	Peptidase_M1 domain-containing protein	ASIM_LOCUS5887	Anisakis simplex (Herring worm)	1.044	2.06194	0.823	1.76908	0.788	1.72668	0.880203	0.0227508	0.0404193	0	16.427	40	4	4	4	148	17.5	8.85	16.47	4	0	1	1	0.593395	311.9	298.6	378.9	4.72	11.24	1.26	High	High	High	High	High	High	High	High	High	1
High	Master Protein	A0A0M3KHN4	Peptidase_M13_N domain-containing protein	ASIM_LOCUS19882	Anisakis simplex (Herring worm)	0.891	1.85446	0.831	1.77892	0.932	1.90792	0.529909	0.0599729	0.251712	0	5.287	11	2	4	2	235	27.5	6.39	10.57	2	0	1	1	0.718095	29	32.6	35	9.46	11.43	14.99	High	High	High	High	High	High	High	High	High	1
High	Master Protein	A0A0M3KBV1	Peptidase_M23 domain-containing protein	ASIM_LOCUS17849	Anisakis simplex (Herring worm)	0.929	1.90396	0.975	1.96564	1.049	2.0691	0.672571	0.985807	0.581724	0	7.138	14	3	4	3	253	28.3	6.34	11.79	3	0	1	1	0.936966	144.2	155.2	148	8.98	5.47	11.08	High	High	High	High	High	High	High	High	High	1
High	Master Protein	A0A0M3K6G9	Peptidase_M28 domain-containing protein	ASIM_LOCUS15965	Anisakis simplex (Herring worm)	0.85	1.8025	0.909	1.87774	1.07	2.09943	0.0479666	0.185966	0.563114	0	57.154	30	10	30	8	418	46.7	6.7	106.17	10	2	1	1	0.92065	1778.1	2092.8	1955.7	2.05	7.29	10.3	High	High	High	High	High	High	High	High	High	1
High	Master Protein	A0A0M3K6P3	Peptidase_M3 domain-containing protein	ASIM_LOCUS16041	Anisakis simplex (Herring worm)	0.954	1.93724	1.019	2.02651	1.068	2.09652	0.815673	0.995551	0.860554	0	29.167	17	8	9	7	744	86.8	6.34	27.68	8	1	1	1	0.999999	432.3	453	424.3	4.57	2.52	8.44	High	High	High	High	High	High	High	High	High	1
High	Master Protein	A0A0M3J001	Peptidase_S9 domain-containing protein		Anisakis simplex (Herring worm)	0.92	1.89212	1.004	2.00555	1.092	2.13169	0.267027	0.999508	0.276953	0	10.94	18	2	3	2	168	18.8	8.62	10.65	2	0	1	1	0.731036	55.8	60.6	55.5	7.82	6.58	3.97	High	High	High	High	High	High	High	High	High	1
High	Master Protein	A0A0D8Y930	Peptidase, M24 family	DICVIV_00536	Dictyocaulus viviparus (Bovine lungworm)	1.104	2.1495	1.233	2.35055	1.117	2.16895	0.740137	0.276406	0.630151	0	4.899	9	2	3	2	474	53.2	6.54	8.53	2	0	1	1	0.965167	178.6	161.8	144.9	4.02	19.64	18.06	High	High	High	High	High	High	High	High	High	1
High	Master Protein	A0A0M3K0Z2	Peptide-methionine (R)-S-oxide reductase (EC 1.8.4.12)		Anisakis simplex (Herring worm)	1.08	2.11404	0.951	1.93321	0.881	1.84165	0.815385	0.638839	0.332678	0	21.899	55	7	8	7	136	15.7	7.87	29.27	7	0	1	1	0.777852	939.3	870	987.2	7.92	2.99	17.45	High	High	High	High	High	High	High	High	High	1
High	Master Protein	E1FRU8	Peptidyl-prolyl cis-trans isomerase	LOAG_03625	Loa loa (African eye worm)	1.126	2.18253	1.027	2.03778	0.912	1.88165	0.388918	0.97156	0.297181	0	29.278	31	3	17	2	171	18.5	8.44	56.44	3	0	1	1	0.747912	481.4	427.4	468.7	10.85	4.59	15.78	High	High	High	High	High	High	High	High	High	1
High	Master Protein	A0A0B2VFK7	Peptidyl-prolyl cis-trans isomerase (PPIase) (EC 5.2.1.8)	cyn-3 Tcan_06524	Toxocara canis (Canine roundworm)	1.048	2.06766	0.953	1.93589	0.91	1.87905	0.746997	0.617007	0.272726	0	44.575	42	5	24	2	172	18.5	8.16	107.01	5	5	1	1	0.73023	4195.3	4003.6	4401.7	7.4	2.43	14.86	High	High	High	High	High	High	High	High	High	1
High	Master Protein	Q0GK34	Peptidyl-prolyl cis-trans isomerase (PPIase) (EC 5.2.1.8) (Fragment)		Steinernema carpocapsae (Entomopathogenic nematode)	1.022	2.03073	1.02	2.02792	0.997	1.99585	0.996763	0.966674	0.943847	0	51.617	36	4	19	3	170	18.4	8.44	98.06	4	1	1	1	0.999999	1231.8	1204.8	1208.2	8.73	3.99	6.81	High	High	High	High	High	High	High	High	High	1
High	Master Protein	A0A0M3JS34	Peptidylprolyl isomerase (EC 5.2.1.8)	ASIM_LOCUS10318	Anisakis simplex (Herring worm)	1.133	2.19314	1.113	2.16295	0.982	1.9752	0.0770313	0.175577	0.800658	0	8.293	12	3	4	3	270	30.3	6.13	13.42	3	0	1	1	0.999999	566	499.6	508.6	3	7.41	5	High	High	High	High	High	High	High	High	High	1
High	Master Protein	A0A0M3JXR9	Peripheral subunit-binding (PSBD) domain-containing protein	ASIM_LOCUS12626	Anisakis simplex (Herring worm)	1.074	2.10526	1.094	2.13465	1.018	2.02511	0.848543	0.139982	0.280431	0	103.839	50	15	43	15	377	40.3	9.58	182.07	15	0	1	1	0.733272	4241.9	3948.4	3877.4	3.99	6.99	6.03	High	High	High	High	High	High	High	High	High	1
High	Master Protein	U1MTP7	Peroxidasin-like protein	ASU_00522	Ascaris suum (Pig roundworm) (Ascaris lumbricoides)	0.99	1.98618	1.048	2.06766	1.059	2.08349	0.99343	0.944249	0.903176	0	18.12	5	3	3	2	1005	114.1	6.77	15.79	3	0	1	1	0.999999	98.8	99.8	94.2	10.61	6.85	13.38	High	High	High	High	High	High	High	High	High	1
High	Master Protein	F1L801	Peroxiredoxin 2 (EC 1.11.1.15)	F1L801_ASCSU	Ascaris suum (Pig roundworm) (Ascaris lumbricoides)	0.098	1.07029	1.61	3.05252	16.35	83529.6	0.00510012	0.848015	0.00304389	0	25.107	26	7	19	2	307	34.6	9.57	73.87	7	0	0.961226	1	0.504413	65	660.4	40.4	44.17	52.64	21.54	High	High	High	High	High	High	High	High	High	1
High	Master Protein	A0A0M3J2W3	Peroxiredoxin 3 (EC 1.11.1.15)		Anisakis simplex (Herring worm)	1.05	2.07053	0.945	1.92519	0.9	1.86607	0.254961	0.384413	0.0421034	0	88.202	35	8	38	5	221	24.5	7.39	155.74	8	8	1	1	0.593395	2120.7	2020.3	2245.2	5.53	2.61	8.02	High	High	High	High	High	High	High	High	High	1
High	Master Protein	A0A0M3KEG0	PGM_PMM_I domain-containing protein	ASIM_LOCUS18756	Anisakis simplex (Herring worm)	0.958	1.94261	1.022	2.03073	1.067	2.09507	0.848341	0.403476	0.207253	0	65.875	59	6	21	4	177	20.2	7.77	84.25	6	4	1	1	0.688361	1113.9	1162.3	1089.6	3.65	4.15	7.19	High	High	High	High	High	High	High	High	High	1
High	Master Protein	A0A0M3KAQ2	PH domain-containing protein		Anisakis simplex (Herring worm)	1.036	2.05053	1.085	2.12138	1.047	2.06623	0.980104	0.350054	0.278603	0	9.082	4	2	2	2	922	101.7	6.89	7.34	2	0	1	1	0.731867	28.6	27.6	26.4	7.11	3.21	7.79	High	High	High	High	High	High	High	High	High	1
High	Master Protein	A0A0M3K7S7	PHB domain-containing protein	ASIM_LOCUS16425	Anisakis simplex (Herring worm)	1.006	2.00834	0.881	1.84165	0.875	1.83401	0.980705	0.264018	0.208963	0	25.933	21	5	5	5	433	47	5.07	21.42	5	0	1	1	0.689414	214.8	213.5	244	5.62	12.19	4.3	High	High	High	High	High	High	High	High	High	1
High	Master Protein	A0A0M3IY41	Phenylalanine--tRNA ligase beta subunit (inferred by orthology to a C. elegans protein)		Anisakis simplex (Herring worm)	1.031	2.04344	1.054	2.07628	1.022	2.03073	0.83121	0.84884	0.999309	0	16.58	8	4	4	4	759	85.9	6.55	17.36	4	0	1	1	0.999999	237.2	230.2	225.2	6.76	3.51	6.8	High	High	High	High	High	High	High	High	High	1
High	Master Protein	A0A0M3JR99	Phosphate carrier protein, mitochondrial (inferred by orthology to a human protein)	ASIM_LOCUS9973	Anisakis simplex (Herring worm)	0.956	1.93992	1.15	2.21914	1.203	2.30218	0.946427	0.114448	0.0764564	0	39.684	17	8	23	8	466	52.7	9.33	100.28	8	0	1	1	0.596381	4866.8	5090	4230.5	0.93	6.56	14.69	High	High	High	High	High	High	High	High	High	1
High	Master Protein	A0A0M3J700	Phosphatidylethanolamine-binding protein 4 (inferred by orthology to a human protein)		Anisakis simplex (Herring worm)	1.132	2.19162	0.797	1.73748	0.704	1.62902	0.999998	0.182857	0.182386	0	12.071	35	3	5	3	140	15.3	9.76	19.8	3	0	1	1	0.65885	158.9	140.3	199.3	22.92	17.6	10.32	High	High	High	High	High	High	High	High	High	1
High	Master Protein	A0A0M3J1J1	Phosphatidylethanolamine-binding protein homolog (inferred by orthology to a C. elegans protein)	ASIM_LOCUS1274	Anisakis simplex (Herring worm)	1.038	2.05338	0.911	1.88035	0.878	1.83783	0.569006	0.392078	0.105151	0	137.983	65	13	82	11	182	20.1	8.59	288.33	13	2	1	1	0.610962	2363.9	2277.9	2593.5	6.6	2.44	8.76	High	High	High	High	High	High	High	High	High	1
High	Master Protein	A0A0B2VUI6	Phosphatidylethanolamine-binding-like protein F40A3.3	F40A3.3 Tcan_08355 TCNE_LOCUS7270	Toxocara canis (Canine roundworm)	0.944	1.92385	0.859	1.81378	0.91	1.87905	0.98627	0.0832729	0.101854	0	29.841	38	6	17	4	184	20.1	7.65	49.02	6	0	1	1	0.610962	294	311.4	342.3	5.49	7.25	10.72	High	High	High	High	High	High	High	High	High	1
High	Master Protein	A0A0B2VJK9	Phosphatidylinositol phosphatase PTPRQ	PTPRQ Tcan_15324	Toxocara canis (Canine roundworm)	0.686	1.60882	1.019	2.02651	1.485	2.79917	0.0950235	0.347718	0.0154005	0	35.243	4	12	13	3	3999	449.3	6.33	44.21	12	9	1	1	0.593395	913.5	1330.7	896.2	19.69	6.35	6.22	High	High	High	High	High	High	High	High	High	1
High	Master Protein	A0A0B2VIK4	Phosphoenolpyruvate carboxykinase [GTP]	PEPCK Tcan_05962	Toxocara canis (Canine roundworm)	1.001	2.00139	1.124	2.1795	1.123	2.17799	0.835327	0.170775	0.348787	0	67.606	15	9	31	2	646	72.1	6.54	117.7	9	2	1	1	0.780763	1165.2	1164.2	1037	6.62	6.68	15.59	High	High	High	High	High	High	High	High	High	1
High	Master Protein	F1L041	Phosphoenolpyruvate carboxykinase GTP (Fragment)		Ascaris suum (Pig roundworm) (Ascaris lumbricoides)	0.982	1.9752	0.985	1.97931	1.003	2.00416	0.965451	0.951353	0.847674	0	49.93	14	8	18	4	699	77.6	7.03	70.77	8	0	1	1	0.999999	394.2	401.3	400.1	9.58	7.11	21.75	High	High	High	High	High	High	High	High	High	1
High	Master Protein	A0A0M3IY31	Phosphoglucomutase (inferred by orthology to a D. melanogaster protein); Phosphoglucomutase 1 (Phosphoglucomutase 1)	PGM1 ASIM_LOCUS59	Anisakis simplex (Herring worm)	1.104	2.1495	1.058	2.08204	0.958	1.94261	0.474784	0.484963	0.999778	0	315.337	85	40	145	38	572	62.1	7.31	540.85	40	2	1	1	0.999999	12675.6	11477.3	11975.7	4.05	2.52	11.74	High	High	High	High	High	High	High	High	High	1
High	Master Protein	A0A0B2USN0	Phosphoglucomutase-2	PGM2 Tcan_16378 TCNE_LOCUS13756	Toxocara canis (Canine roundworm)	0.956	1.93992	1.131	2.1901	1.182	2.26891	0.998155	0.19411	0.208778	0	35.49	13	6	11	2	595	66.9	6.8	41.85	6	5	1	1	0.689414	871.6	911.3	770.8	6.45	7.19	15.14	High	High	High	High	High	High	High	High	High	1
High	Master Protein	A0A0M3K3R5	Phosphoglycerate kinase (EC 2.7.2.3)		Anisakis simplex (Herring worm)	1.072	2.10235	1.06	2.08493	0.989	1.98481	0.0147942	0.0520833	0.561158	0	180.938	65	27	86	19	464	51.6	8.37	336.61	27	9	1	1	0.919272	8949.6	8347.2	8440.3	2.45	2.1	2.06	High	High	High	High	High	High	High	High	High	1
High	Master Protein	A0A0M3K3R8	Phosphoinositide phospholipase C (EC 3.1.4.11)	ASIM_LOCUS15015	Anisakis simplex (Herring worm)	0.988	1.98343	1.228	2.34242	1.242	2.36526	0.995922	0.504094	0.460356	0	9.951	6	4	4	4	794	89.6	6.71	9.33	4	0	1	1	0.856445	30.4	30.7	24.7	17.96	9.57	38.73	High	High	High	High	High	High	High	High	High	1
High	Master Protein	A0A0M3IYM3	Phospholipase B-like (EC 3.1.1.-)	ASIM_LOCUS256	Anisakis simplex (Herring worm)	0.978	1.96973	1.161	2.23612	1.187	2.27679	0.980351	0.280979	0.222256	0	28.017	22	6	10	5	480	56	8.47	38.66	6	1	1	1	0.696159	764.8	781.9	658.7	2.31	2.85	15.62	High	High	High	High	High	High	High	High	High	1
High	Master Protein	A0A0M3J144	Phosphomannomutase (EC 5.4.2.8)	ASIM_LOCUS1126	Anisakis simplex (Herring worm)	0.988	1.98343	1.033	2.04627	1.046	2.0648	0.99979	0.988505	0.985231	0	15.632	28	4	6	4	223	25.6	5.39	19.04	4	0	1	1	0.999999	252	255.1	243.9	11.39	9.22	7.16	High	High	High	High	High	High	High	High	High	1
High	Master Protein	A0A0M3J640	Phosphopantothenate--cysteine ligase (inferred by orthology to a human protein)	ASIM_LOCUS2873	Anisakis simplex (Herring worm)	1.036	2.05053	0.937	1.91454	0.904	1.87125	0.0395397	0.00058768	8.17044e-05	0	5.207	12	2	2	2	241	27.7	6.95	7.08	2	0	1	1	0.122843	193.3	186.7	206.5	1.68	0.7	0.62	High	High	High	High	High	High	High	High	High	1
High	Master Protein	A0A0M3K5C8	Phosphorylase b kinase regulatory subunit	ASIM_LOCUS15576	Anisakis simplex (Herring worm)	1.049	2.0691	0.969	1.95748	0.924	1.89737	0.531311	0.904385	0.330408	0	6.676	4	3	3	3	1137	129.8	6.98	7.13	3	0	1	1	0.777852	35.9	34.2	37	11.68	7.71	13.92	High	High	High	High	High	High	High	High	High	1
High	Master Protein	A0A0N4XDG3	Phosphoserine aminotransferase (EC 2.6.1.52)	NBR_LOCUS559	Nippostrongylus brasiliensis (Rat hookworm)	1.127	2.18404	1.064	2.09072	0.945	1.92519	0.125415	0.402776	0.632842	0	6.94	3	2	2	2	358	40.1	8.65	9.63	2	0	1	1	0.966888	790.3	701.5	742.6	4.86	1.97	8.74	High	High	High	High	High	High	High	High	High	1
High	Master Protein	A0A0M3IY29	Phosphotransferase (EC 2.7.1.-)	ASIM_LOCUS57	Anisakis simplex (Herring worm)	1.044	2.06194	1.02	2.02792	0.977	1.96837	0.851057	0.976617	0.938611	0	31.466	17	7	13	7	594	65.9	5.36	37.03	7	0	1	1	0.999999	970.1	929.3	951	4.14	4.51	5.02	High	High	High	High	High	High	High	High	High	1
High	Master Protein	A0A0M3J2Y0	Piezo_RRas_bdg domain-containing protein	ASIM_LOCUS1763	Anisakis simplex (Herring worm)	0.862	1.81756	0.956	1.93992	1.109	2.15696	0.893731	0.967616	0.771849	0	7.871	10	2	3	2	261	29.3	6.95	8.7	2	0	1	1	0.999999	87.2	101.1	91.2	18.42	6.49	6.8	High	High	High	High	High	High	High	High	High	1
High	Master Protein	A0A0M3K8G9	PIPK domain-containing protein	ASIM_LOCUS16667	Anisakis simplex (Herring worm)	1.039	2.0548	1.088	2.12579	1.047	2.06623	0.997601	0.785467	0.749314	0	8.729	14	2	2	2	201	23.5	9.5	10.03	2	0	1	1	0.999999	234	225.2	215.1	3.58	7.2	10.4	High	High	High	High	High	High	High	High	High	1
High	Master Protein	A0A0M3J168	PKS_AT domain-containing protein	ASIM_LOCUS1151	Anisakis simplex (Herring worm)	0.885	1.84676	1.088	2.12579	1.23	2.34567	0.223357	0.493188	0.0488152	0	7.808	10	3	3	3	424	47.5	8.97	10.08	3	0	1	1	0.593395	119.5	135.1	109.9	4.44	6.58	11.21	High	High	High	High	High	High	High	High	High	1
High	Master Protein	A0A0M3KBJ8	PKS_ER domain-containing protein	ASIM_LOCUS17746	Anisakis simplex (Herring worm)	1.078	2.11111	1.044	2.06194	0.968	1.95613	0.735613	0.976972	0.619024	0	66.958	37	11	26	11	374	41.8	9.47	102.73	11	0	1	1	0.956471	2320.3	2152.8	2223.3	9.05	7.76	6.01	High	High	High	High	High	High	High	High	High	1
High	Master Protein	A0A0B2V3A5	Plastin-2	Lcp1 Tcan_16418	Toxocara canis (Canine roundworm)	0.991	1.98756	0.992	1.98894	1.002	2.00277	0.849386	0.994309	0.896205	0	33.966	13	7	9	3	790	88.7	6.09	36.43	7	4	1	1	0.999999	852.7	860.9	859.6	2.8	2.23	2.86	High	High	High	High	High	High	High	High	High	1
High	Master Protein	A0A0B2V519	Plectin	Plec Tcan_14938	Toxocara canis (Canine roundworm)	0.913	1.88296	1.01	2.01391	1.106	2.15248	0.115496	0.980763	0.146826	0	85.849	10	24	35	19	3781	431.5	5.73	108.39	24	5	1	1	0.629558	2367.3	2593.1	2344.8	7.07	3.15	1.87	High	High	High	High	High	High	High	High	High	1
High	Master Protein	A0A0M3JFN8	Polyadenylate-binding protein (inferred by orthology to a D. melanogaster protein)	ASIM_LOCUS6220	Anisakis simplex (Herring worm)	1.06	2.08493	1.056	2.07916	0.997	1.99585	0.89433	0.626692	0.872014	0	32.342	30	4	8	3	185	18.9	11.53	35.05	4	0	1	1	0.999999	818.6	772.4	775	4.83	3.89	5.3	High	High	High	High	High	High	High	High	High	1
High	Master Protein	F1L132	Polyadenylate-binding protein (PABP) (Fragment)		Ascaris suum (Pig roundworm) (Ascaris lumbricoides)	1.017	2.02371	1.059	2.08349	1.041	2.05765	0.601176	0.0816987	0.290037	0	54.597	20	10	21	4	661	72.4	9.06	76.03	10	6	1	1	0.741242	2401.8	2361	2267.4	2.06	2.35	3.61	High	High	High	High	High	High	High	High	High	1
High	Master Protein	A0A0N5AH96	PPIase cyclophilin-type domain-containing protein		Syphacia muris	0.992	1.98894	0.99	1.98618	0.998	1.99723	0.999251	0.774802	0.794679	0	19.237	7	3	9	2	742	84.1	7.69	30	3	0	1	1	0.999999	142.2	143.3	143.6	11.53	2.55	21.44	High	High	High	High	High	High	High	High	High	1
High	Master Protein	A0A0M3K5P6	PPM-type phosphatase domain-containing protein	ASIM_LOCUS15694	Anisakis simplex (Herring worm)	0.997	1.99585	0.958	1.94261	0.962	1.94801	0.88372	0.300477	0.514502	0	44.514	34	11	15	11	436	48.8	6.24	58.87	11	0	1	1	0.887878	1125	1128.8	1173.8	1.47	5.24	7.35	High	High	High	High	High	High	High	High	High	1
High	Master Protein	A0A0B2VSU6	Pre-mRNA-splicing factor 8-like protein	prp-8 Tcan_05904	Toxocara canis (Canine roundworm)	0.672	1.59328	0.772	1.70764	1.148	2.21606	0.917026	0.727383	0.923823	0	7.329	2	3	4	2	2851	331.1	8.78	5.61	3	1	1	1	0.999999	10.3	15.4	13.4	31.13	31.46	19.35	High	High	High	High	High	High	High	High	High	1
High	Master Protein	A0A0M3J2T7	Probable 26S protease regulatory subunit 6B (inferred by orthology to a C. elegans protein)	ASIM_LOCUS1720	Anisakis simplex (Herring worm)	0.946	1.92652	1.035	2.04911	1.094	2.13465	0.765784	0.51461	0.225712	0	46.207	48	11	19	6	372	41.6	6.28	60.6	11	5	1	1	0.697278	581.8	615	561.9	7.06	4.62	7.08	High	High	High	High	High	High	High	High	High	1
High	Master Protein	A0A0M3K405	Probable 26S proteasome regulatory subunit rpn-6.1 (inferred by orthology to a C. elegans protein)	ASIM_LOCUS15103	Anisakis simplex (Herring worm)	0.943	1.92252	1.015	2.0209	1.076	2.10818	0.725631	0.599833	0.250634	0	35.615	8	9	10	9	1468	160.6	6.51	42.74	9	0	1	1	0.717224	694	735.8	683.9	4.31	2.06	4.63	High	High	High	High	High	High	High	High	High	1
High	Master Protein	A0A0M3JRZ5	Probable ADP-dependent glucokinase (inferred by orthology to a C. elegans protein)		Anisakis simplex (Herring worm)	0.93	1.90528	0.941	1.91986	1.011	2.01531	0.978781	0.96145	0.889497	0	5.208	8	2	2	2	568	64.7	8.65	6.59	2	0	1	1	0.999999	16.2	17.4	17.2	10.17	21.65	13.4	High	High	High	High	High	High	High	High	High	1
High	Master Protein	A0A0M3KGA6	Probable arginine kinase (inferred by orthology to a C. elegans protein)	ASIM_LOCUS19404	Anisakis simplex (Herring worm)	1.001	2.00139	1.08	2.11404	1.079	2.11257	0.982116	0.374152	0.45785	0	22.193	33	4	10	3	152	17	5.9	38.72	4	0	1	1	0.854251	843.1	842.5	780.5	3.8	9.14	7.15	High	High	High	High	High	High	High	High	High	1
High	Master Protein	A0A0M3K674	Probable arginine--tRNA ligase, cytoplasmic (inferred by orthology to a C. elegans protein)	ASIM_LOCUS15872	Anisakis simplex (Herring worm)	1.064	2.09072	1.128	2.18556	1.059	2.08349	0.573785	0.0933559	0.34857	0	11.227	10	5	5	5	726	82.5	6.84	13.65	5	0	1	1	0.780763	515.9	484.7	457.5	3.89	3.95	4.08	High	High	High	High	High	High	High	High	High	1
High	Master Protein	A0A0M3JI39	Probable citrate synthase, mitochondrial (inferred by orthology to a C. elegans protein)		Anisakis simplex (Herring worm)	1.022	2.03073	0.988	1.98343	0.967	1.95477	0.630115	0.998294	0.598819	0	14.95	40	2	3	2	62	6.9	8.24	15.33	2	0	1	1	0.9438	256.3	250.8	259.4	1.19	3.68	7.48	High	High	High	High	High	High	High	High	High	1
High	Master Protein	A0A0M3KFL0	Probable cytochrome c 2.2 (inferred by orthology to a C. elegans protein)	ASIM_LOCUS19158	Anisakis simplex (Herring worm)	1.101	2.14503	1.07	2.09943	0.972	1.96156	0.209585	0.698363	0.547308	0	17.411	38	4	5	4	143	15.9	9.01	18.72	4	0	1	1	0.908255	477.4	433.4	446	2.74	4.59	6.84	High	High	High	High	High	High	High	High	High	1
High	Master Protein	A0A0M3KCR5	Probable D-lactate dehydrogenase, mitochondrial (inferred by orthology to a human protein)	ASIM_LOCUS18163	Anisakis simplex (Herring worm)	0.932	1.90792	0.938	1.91587	1.006	2.00834	0.232671	0.630701	0.660518	0	19.488	26	5	6	5	278	30.5	5	22.15	5	0	1	1	0.974635	327.5	351.5	349.4	5.03	2.96	5.65	High	High	High	High	High	High	High	High	High	1
High	Master Protein	A0A0M3KE66	Probable elongation factor 1-beta/1-delta 2 (inferred by orthology to a C. elegans protein)		Anisakis simplex (Herring worm)	1.071	2.10089	0.938	1.91587	0.875	1.83401	0.996754	0.21316	0.234612	0	34.254	11	7	17	7	576	66.4	6.16	63.05	7	0	1	1	0.702059	2269.4	2118.1	2419.5	8.66	6.11	15.12	High	High	High	High	High	High	High	High	High	1
High	Master Protein	A0A0M3K2Z8	Probable elongation factor 1-gamma (inferred by orthology to a C. elegans protein)	ASIM_LOCUS14737	Anisakis simplex (Herring worm)	0.976	1.967	1.005	2.00694	1.03	2.04202	0.908463	0.298836	0.177226	0	117.454	55	22	48	22	387	43.8	6.67	188.5	22	0	1	1	0.65637	5097.3	5224	5073.3	3.92	1.35	3.62	High	High	High	High	High	High	High	High	High	1
High	Master Protein	A0A0M3K2M8	Probable enoyl-CoA hydratase, mitochondrial (inferred by orthology to a C. elegans protein)	ASIM_LOCUS14592	Anisakis simplex (Herring worm)	0.991	1.98756	1.092	2.13169	1.102	2.14652	0.975243	0.336106	0.259802	0	33.267	33	7	11	7	289	31.4	8.66	40.42	7	0	1	1	0.724741	1243.3	1254.8	1138.3	3.28	0.83	6.83	High	High	High	High	High	High	High	High	High	1
High	Master Protein	A0A0M3JL06	Probable fumarate hydratase, mitochondrial (inferred by orthology to a C. elegans protein)	ASIM_LOCUS8088	Anisakis simplex (Herring worm)	1.133	2.19314	0.988	1.98343	0.872	1.8302	0.257806	0.387758	0.0429636	0	31.687	40	3	8	2	137	14.3	6.52	30.05	3	0	1	1	0.593395	245.2	216.4	248.2	5.77	5.29	9.07	High	High	High	High	High	High	High	High	High	1
High	Master Protein	A0A0M3KHG5	Probable glucosamine-6-phosphate isomerase (inferred by orthology to a C. elegans protein)	ASIM_LOCUS19813	Anisakis simplex (Herring worm)	1.031	2.04344	0.962	1.94801	0.932	1.90792	0.917925	0.517351	0.738668	0	21.972	56	5	7	5	124	14.2	6.68	25.55	5	0	1	1	0.999999	413.7	401.1	430.2	2.41	9.32	12.07	High	High	High	High	High	High	High	High	High	1
High	Master Protein	A0A0M3JCG2	Probable glutaryl-CoA dehydrogenase, mitochondrial (inferred by orthology to a C. elegans protein)		Anisakis simplex (Herring worm)	1.055	2.07772	0.9	1.86607	0.853	1.80625	0.987335	0.631496	0.547004	0	7.042	20	2	5	2	104	11.6	4.88	18.16	2	0	1	1	0.907866	407.7	386.3	453.1	7.97	14.94	7.52	High	High	High	High	High	High	High	High	High	1
High	Master Protein	A0A0M3KC77	Probable glycerol kinase (inferred by orthology to a C. elegans protein)	ASIM_LOCUS17974	Anisakis simplex (Herring worm)	1.04	2.05623	0.992	1.98894	0.954	1.93724	0.731526	0.884447	0.469684	0	8.044	11	2	5	2	343	37.3	6.96	9.52	2	0	1	1	0.863266	14.4	13.8	14.5	16.46	12.21	14.8	High	High	High	High	High	High	High	High	High	1
High	Master Protein	A0A0M3J2N5	Probable imidazolonepropionase (inferred by orthology to a human protein)	ASIM_LOCUS1669	Anisakis simplex (Herring worm)	1.004	2.00555	1.078	2.11111	1.074	2.10526	0.999638	0.47486	0.462046	0	76.394	44	9	28	9	307	33.4	6.07	113.68	9	0	1	1	0.85878	2429.8	2420.8	2255	4.69	6.37	14.1	High	High	High	High	High	High	High	High	High	1
High	Master Protein	A0A0M3K3X7	Probable inorganic pyrophosphatase 1 (inferred by orthology to a C. elegans protein)	ASIM_LOCUS15075	Anisakis simplex (Herring worm)	1.017	2.02371	0.948	1.9292	0.933	1.90924	0.971095	0.290994	0.218864	0	157.844	70	19	67	16	306	34.6	6.54	285.39	19	3	1	1	0.694437	6267	6161.7	6607.5	5.67	0.68	14.62	High	High	High	High	High	High	High	High	High	1
High	Master Protein	A0A0M3K9W0	Probable leucine carboxyl methyltransferase 1 (inferred by orthology to a C. elegans protein)		Anisakis simplex (Herring worm)	0.927	1.90132	1.183	2.27048	1.276	2.42167	0.680972	0.304954	0.103037	0	6.868	13	2	2	2	228	26.1	6.32	6.89	2	0	1	1	0.610962	229.8	247.8	194.2	6.97	7.35	14.36	High	High	High	High	High	High	High	High	High	1
High	Master Protein	A0A0M3IY93	Probable mannosyl-oligosaccharide glucosidase (inferred by orthology to a C. elegans protein)	ASIM_LOCUS126	Anisakis simplex (Herring worm)	1.032	2.04486	0.947	1.92786	0.918	1.88949	0.636898	0.279103	0.085052	0	32.404	20	11	16	10	828	95.9	7.46	47.66	11	1	1	1	0.610962	475	460.1	501.4	3.01	4.34	3.22	High	High	High	High	High	High	High	High	High	1
High	Master Protein	A0A0M3J7K8	Probable methylmalonyl-CoA mutase, mitochondrial (inferred by orthology to a C. elegans protein)	ASIM_LOCUS3393	Anisakis simplex (Herring worm)	1.013	2.0181	1.114	2.16445	1.1	2.14355	0.99988	0.138441	0.13586	0	118.078	64	14	60	6	209	23.2	6.95	235.35	14	0	1	1	0.624855	2703.6	2669.6	2426.9	2.01	0.42	9.92	High	High	High	High	High	High	High	High	High	1
High	Master Protein	A0A0M3KHR2	Probable multifunctional protein ADE2 (inferred by orthology to a C. elegans protein)	ASIM_LOCUS19910	Anisakis simplex (Herring worm)	0.967	1.95477	0.982	1.9752	1.015	2.0209	0.913744	0.99428	0.950244	0	37.486	33	5	14	5	221	25.7	6.92	40.67	5	0	1	1	0.999999	661	683.3	673.3	2.81	6.27	3.22	High	High	High	High	High	High	High	High	High	1
High	Master Protein	A0A0M3IYL1	Probable nuclear transport factor 2 (inferred by orthology to a C. elegans protein)	ASIM_LOCUS244	Anisakis simplex (Herring worm)	1.029	2.04061	0.906	1.87384	0.881	1.84165	0.97198	0.140082	0.187095	0	6.243	15	3	5	3	342	39.1	5.21	13.85	3	0	1	1	0.665204	269.9	262.4	298	5.49	9.44	5.47	High	High	High	High	High	High	High	High	High	1
High	Master Protein	A0A0M3IY33	Probable oligoribonuclease (inferred by orthology to a C. elegans protein)	ASIM_LOCUS62	Anisakis simplex (Herring worm)	0.902	1.86865	0.991	1.98756	1.099	2.14206	0.105879	0.855319	0.210278	0	3.599	10	2	3	2	214	24.6	8.82	8.58	2	0	1	1	0.690356	379	420.2	382.4	2.93	4	5.48	High	High	High	High	High	High	High	High	High	1
High	Master Protein	A0A0M3K184	Probable ornithine aminotransferase, mitochondrial (inferred by orthology to a C. elegans protein)	ASIM_LOCUS14029	Anisakis simplex (Herring worm)	0.97	1.95884	0.928	1.90264	0.956	1.93992	0.789729	0.189648	0.423485	0	81.257	60	13	32	12	303	33.5	7.71	97.11	13	2	1	1	0.830601	1937.4	1997.8	2088.7	3.61	4.24	9.68	High	High	High	High	High	High	High	High	High	1
High	Master Protein	A0A0M3KDQ8	Probable prefoldin subunit 3 (inferred by orthology to a C. elegans protein)	ASIM_LOCUS18506	Anisakis simplex (Herring worm)	0.973	1.96292	0.921	1.89343	0.946	1.92652	0.978309	0.652035	0.540873	0	11.068	23	4	4	4	154	17.5	5.68	12.7	4	0	1	1	0.905953	210	215.8	228.1	1	8.88	25.17	High	High	High	High	High	High	High	High	High	1
High	Master Protein	A0A0M3IXZ5	Probable rho GDP-dissociation inhibitor (inferred by orthology to a C. elegans protein)	ASIM_LOCUS20	Anisakis simplex (Herring worm)	1.1	2.14355	0.966	1.95342	0.878	1.83783	0.658121	0.45973	0.154754	0	40.402	51	6	13	6	199	22.7	5.25	55.48	6	0	1	1	0.632977	743.5	676	769.7	5.28	8.34	11.97	High	High	High	High	High	High	High	High	High	1
High	Master Protein	A0A0M3JX51	Probable selenide, water dikinase (inferred by orthology to a C. elegans protein)	ASIM_LOCUS12371	Anisakis simplex (Herring worm)	0.947	1.92786	0.962	1.94801	1.015	2.0209	0.785355	0.38215	0.738497	0	69.578	54	11	20	11	377	40.8	5.99	87.37	11	0	1	1	0.999999	1314.1	1387.6	1366.4	4.81	3.61	8.45	High	High	High	High	High	High	High	High	High	1
High	Master Protein	A0A0M3K9F8	Probable serine--tRNA ligase, cytoplasmic (inferred by orthology to a C. elegans protein)	ASIM_LOCUS17006	Anisakis simplex (Herring worm)	1.113	2.16295	0.993	1.99032	0.892	1.85575	0.761564	0.463954	0.197457	0	50.474	35	11	19	11	412	47.2	5.87	67.44	11	0	1	1	0.675839	1524.1	1369.5	1535	3.3	7.85	14.26	High	High	High	High	High	High	High	High	High	1
High	Master Protein	A0A0M3K677	Probable signal peptidase complex subunit 3 (inferred by orthology to a C. elegans protein)	ASIM_LOCUS15875	Anisakis simplex (Herring worm)	0.997	1.99585	0.966	1.95342	0.969	1.95748	0.963192	0.705694	0.846452	0	6.939	8	2	3	2	428	48.2	7.01	10.38	2	0	1	1	0.999999	282.8	283.7	292.8	3.14	10.95	12.07	High	High	High	High	High	High	High	High	High	1
High	Master Protein	A0A0M3K109	Probable signal recognition particle subunit SRP68 (inferred by orthology to a C. elegans protein)	ASIM_LOCUS13942	Anisakis simplex (Herring worm)	0.948	1.9292	1.115	2.16595	1.176	2.25949	0.741219	0.767836	0.370345	0	22.125	20	6	6	6	534	60.8	8.97	18.9	6	0	1	1	0.788631	266.7	281.3	239.2	4.19	5.97	18.4	High	High	High	High	High	High	High	High	High	1
High	Master Protein	A0A0M3K7T2	Probable splicing factor, arginine/serine-rich 3 (inferred by orthology to a C. elegans protein)	ASIM_LOCUS16430	Anisakis simplex (Herring worm)	0.843	1.79378	0.758	1.69114	0.898	1.86348	0.375445	0.0960579	0.550968	0	8.102	19	2	2	2	154	17.4	9.26	7.95	2	0	1	1	0.911794	109.6	129.9	144.6	20.26	5.66	1.03	High	High	High	High	High	High	High	High	High	1
High	Master Protein	A0A0M3JX18	Probable splicing factor, arginine/serine-rich 6 (inferred by orthology to a C. elegans protein)	ASIM_LOCUS12335	Anisakis simplex (Herring worm)	1.057	2.0806	0.905	1.87254	0.856	1.81001	0.974927	0.171153	0.130124	0	14.289	28	3	5	2	150	16.5	11.47	19.48	3	1	1	1	0.620022	140.1	132.6	154.8	4.88	10.95	1.87	High	High	High	High	High	High	High	High	High	1
High	Master Protein	A0A0M3JR97	Probable UDP-N-acetylglucosamine pyrophosphorylase (inferred by orthology to a C. elegans protein)	ASIM_LOCUS9971	Anisakis simplex (Herring worm)	0.923	1.89605	0.97	1.95884	1.051	2.07197	0.930444	0.995853	0.958867	0	7.35	6	2	3	2	497	56.5	6.4	7.78	2	0	1	1	0.999999	14.9	16.2	15.4	5.69	34.83	7.88	High	High	High	High	High	High	High	High	High	1
High	Master Protein	A0A0M3J7I3	Probable V-type proton ATPase subunit H 2 (inferred by orthology to a C. elegans protein)	ASIM_LOCUS3368	Anisakis simplex (Herring worm)	1.059	2.08349	0.982	1.9752	0.927	1.90132	0.374963	0.918018	0.232716	0	17.351	20	5	6	5	290	33.5	5.99	19.64	5	0	1	1	0.699787	528.1	498.7	538	3.54	4.62	3.42	High	High	High	High	High	High	High	High	High	1
High	Master Protein	A0A0M3J1L3	Probable very-long-chain enoyl-CoA reductase art-1 (inferred by orthology to a C. elegans protein)	ASIM_LOCUS1296	Anisakis simplex (Herring worm)	0.934	1.91057	1.126	2.18253	1.206	2.30697	0.59014	0.398291	0.112377	0	6.415	14	2	2	2	226	25.9	9.03	7.43	2	0	1	1	0.610962	188.9	202.3	167.8	5	9.67	6.87	High	High	High	High	High	High	High	High	High	1
High	Master Protein	A0A0M3K232	Probable voltage-dependent anion-selective channel (inferred by orthology to a C. elegans protein)	ASIM_LOCUS14363	Anisakis simplex (Herring worm)	0.955	1.93858	1	2	1.048	2.06766	0.0820999	0.791396	0.191312	0	80.462	70	15	41	15	249	27.3	8.9	158.1	15	0	1	1	0.669118	4529.9	4745.7	4528.6	1.63	3.7	2.09	High	High	High	High	High	High	High	High	High	1
High	Master Protein	A0A0M3JTW4	Probable Xaa-Pro aminopeptidase 3 (inferred by orthology to a human protein)	ASIM_LOCUS11052	Anisakis simplex (Herring worm)	1.075	2.10672	0.939	1.9172	0.873	1.83147	0.828022	0.599944	0.912135	0	12.791	8	4	5	4	726	81.4	7.93	17.57	4	0	1	1	0.999999	183.8	170.9	195.7	6.95	19.23	11.46	High	High	High	High	High	High	High	High	High	1
High	Master Protein	A0A0B2VT55	Probable-ribose 5-phosphate isomerase	rpia-1 Tcan_09189	Toxocara canis (Canine roundworm)	1.052	2.0734	1.018	2.02511	0.968	1.95613	0.68424	0.787614	0.343582	0	16.013	16	6	7	4	439	48.5	8.51	26.56	6	2	1	1	0.780763	1244.7	1182.9	1222.6	3.97	11	12.09	High	High	High	High	High	High	High	High	High	1
High	Master Protein	A0A0M3JQ33	Probable-ribose 5-phosphate isomerase (inferred by orthology to a C. elegans protein)	ASIM_LOCUS9515	Anisakis simplex (Herring worm)	0.994	1.9917	1.015	2.0209	1.021	2.02933	0.979582	0.736325	0.626621	0	13.87	39	4	6	2	108	11.8	6.07	23.39	4	0	1	1	0.964262	819.7	824.3	807.7	2.55	10.46	16.04	High	High	High	High	High	High	High	High	High	1
High	Master Protein	A0A0M3K7K9	Profilin	ASIM_LOCUS16357	Anisakis simplex (Herring worm)	1.032	2.04486	0.971	1.9602	0.941	1.91986	0.309693	0.193243	0.025938	0	53.213	79	11	29	11	130	14.2	5.29	109.83	11	0	1	1	0.593395	3504.4	3395.7	3609.1	1.57	1.09	4.21	High	High	High	High	High	High	High	High	High	1
High	Master Protein	A0A0M3JSK9	Prohibitin	ASIM_LOCUS10525	Anisakis simplex (Herring worm)	0.978	1.96973	1.081	2.1155	1.105	2.15099	0.421784	0.181504	0.0335271	0	77.519	64	14	32	11	268	29.4	6.81	134.1	14	3	1	1	0.593395	4421.6	4520.7	4091.6	1.35	2.42	4.61	High	High	High	High	High	High	High	High	High	1
High	Master Protein	U1ML10	Proliferation-associated protein 2g4	ASU_04271	Ascaris suum (Pig roundworm) (Ascaris lumbricoides)	1.056	2.07916	1.083	2.11844	1.025	2.03496	0.481711	0.192471	0.730637	0	41.043	20	8	17	6	411	45.6	6.74	63.24	8	2	1	1	0.999999	2947.2	2790.5	2722.1	2.45	3.18	7.58	High	High	High	High	High	High	High	High	High	1
High	Master Protein	A0A0M3JNN1	Proliferation-associated protein 2G4, 38kDa (inferred by orthology to a S. mansoni protein)	ASIM_LOCUS9012	Anisakis simplex (Herring worm)	0.991	1.98756	1.125	2.18102	1.135	2.19619	0.932766	0.0789645	0.124427	0	11.75	25	2	4	2	104	11.3	8.19	15.85	2	0	1	1	0.614062	534.6	539.2	475.2	3.5	5.59	6.22	High	High	High	High	High	High	High	High	High	1
High	Master Protein	A0A0N4U568	Proline dehydrogenase (EC 1.5.5.2)	DME_LOCUS6336	Dracunculus medinensis (Guinea worm)	0.937	1.91454	1.162	2.23767	1.241	2.36362	0.579736	0.340264	0.0921993	0.001	3.102	4	2	2	2	636	73.4	9.28	6.45	2	0	1	1	0.610962	102.9	109.8	88.5	3.57	6.98	15.43	High	High	High	High	High	High	High	High	High	1
High	Master Protein	A0A0M3K9K6	Prolyl 4-hydroxylase subunit alpha-1 (inferred by orthology to a C. elegans protein)	ASIM_LOCUS17054	Anisakis simplex (Herring worm)	0.979	1.9711	1.108	2.15547	1.131	2.1901	0.865978	0.28994	0.15185	0	55.175	36	11	21	7	377	44	7.06	81.82	11	4	1	1	0.631421	1450.2	1481	1309.3	4.14	4.47	13.87	High	High	High	High	High	High	High	High	High	1
High	Master Protein	A0A0M3K8I9	Properdin (inferred by orthology to a human protein)	ASIM_LOCUS16687	Anisakis simplex (Herring worm)	0.915	1.88557	1.259	2.3933	1.376	2.59548	0.459651	0.103499	0.0219523	0	15.592	6	3	14	3	610	64.1	6.89	55.41	3	0	1	1	0.593395	2478.4	2708.4	1969	7.23	8.25	16.67	High	High	High	High	High	High	High	High	High	1
High	Master Protein	A0A0M3J6Y2	Propionyl-CoA carboxylase beta chain, mitochondrial (inferred by orthology to a human protein)		Anisakis simplex (Herring worm)	1.111	2.15995	1.268	2.40827	1.141	2.20534	0.790852	0.140707	0.322482	0	116.395	74	14	53	6	175	19.5	8.54	222.78	14	0	1	1	0.771655	3531	3177.9	2785.6	13.03	13.02	11.12	High	High	High	High	High	High	High	High	High	1
High	Master Protein	A0A0M3JSH7	Proteasome endopeptidase complex (EC 3.4.25.1)	ASIM_LOCUS10493	Anisakis simplex (Herring worm)	1.015	2.0209	0.992	1.98894	0.977	1.96837	0.998186	0.484873	0.514603	0	43.962	44	8	17	6	259	28.8	5.31	66.6	8	2	1	1	0.887995	2095.9	2064.6	2113.7	3.67	1.83	13.73	High	High	High	High	High	High	High	High	High	1
High	Master Protein	E1FQ35	Proteasome subunit alpha type	LOAG_03012	Loa loa (African eye worm)	1.032	2.04486	0.871	1.82893	0.844	1.79502	0.876252	0.741356	0.469398	0	17.453	18	5	7	2	289	32.3	7.21	27.4	5	0	1	1	0.863266	73.8	71.5	84.8	6.38	5.81	16.17	High	High	High	High	High	High	High	High	High	1
High	Master Protein	A0A0B2UY88	Proteasome subunit alpha type (EC 3.4.25.1)	pas-1 Tcan_18198	Toxocara canis (Canine roundworm)	1.014	2.0195	0.997	1.99585	0.984	1.97794	0.972891	0.537569	0.662167	0	68.433	39	8	18	3	246	27.4	7.33	85.62	8	5	1	1	0.975922	1311.4	1293.5	1315.1	6.01	4.57	15.46	High	High	High	High	High	High	High	High	High	1
High	Master Protein	A0A0M3K595	Proteasome subunit beta (EC 3.4.25.1)	ASIM_LOCUS15543	Anisakis simplex (Herring worm)	1.088	2.12579	0.903	1.86995	0.83	1.77769	0.825733	0.28395	0.133813	0	24.593	27	4	5	4	202	22.3	6.55	24.14	4	0	1	1	0.623152	263.4	242.1	291.8	4.52	12.86	12.06	High	High	High	High	High	High	High	High	High	1
High	Master Protein	A0A0M3K6C4	Proteasome subunit beta type	ASIM_LOCUS15922	Anisakis simplex (Herring worm)	1.042	2.05908	0.985	1.97931	0.945	1.92519	0.939139	0.348166	0.230837	0	40.201	43	9	19	9	273	29.7	7.99	74.44	9	0	1	1	0.697278	1920.4	1843.1	1949.5	3.21	5	12.27	High	High	High	High	High	High	High	High	High	1
High	Master Protein	A0A0M3KFJ4	Proteasome subunit beta type (inferred by orthology to a S. mansoni protein)	ASIM_LOCUS19142	Anisakis simplex (Herring worm)	1.058	2.08204	0.951	1.93321	0.899	1.86477	0.772902	0.45833	0.199792	0	4.522	35	2	2	2	118	13	9.17	7.32	2	0	1	1	0.679529	139.2	131.6	146.4	10.38	1.56	13.65	High	High	High	High	High	High	High	High	High	1
High	Master Protein	A0A0M3JS47	Proteasome subunit beta type-1 (inferred by orthology to a C. elegans protein)	ASIM_LOCUS10333	Anisakis simplex (Herring worm)	1.066	2.09362	0.999	1.99861	0.937	1.91454	0.483946	0.614442	0.149152	0	14.747	21	3	6	2	269	30.2	7.96	21.23	3	1	1	1	0.629558	484.3	454.2	484.8	1.7	2.33	11.01	High	High	High	High	High	High	High	High	High	1
High	Master Protein	A0A0M3J7M4	Proteasome subunit beta type-4 (inferred by orthology to a D. melanogaster protein)		Anisakis simplex (Herring worm)	1.051	2.07197	0.944	1.92385	0.898	1.86348	0.993828	0.236183	0.206878	0	37.577	38	6	12	6	206	24	7.58	48.32	6	0	1	1	0.687923	741.9	705.7	785.8	4.55	5.45	16.63	High	High	High	High	High	High	High	High	High	1
High	Master Protein	A0A0M3JZK2	Proteasome subunit beta type-8 (inferred by orthology to a human protein)	ASIM_LOCUS13368	Anisakis simplex (Herring worm)	1.03	2.04202	0.974	1.96428	0.946	1.92652	0.977653	0.259706	0.33172	0	22.941	43	5	8	3	175	19.5	8.22	30.38	5	2	1	1	0.777852	1157.8	1124.5	1188.9	5.86	2.38	13.65	High	High	High	High	High	High	High	High	High	1
High	Master Protein	A0A0M3K9L0	Proteasome-associated protein ECM29 homolog (inferred by orthology to a human protein)		Anisakis simplex (Herring worm)	0.983	1.97657	1.05	2.07053	1.069	2.09798	0.673047	0.930024	0.868442	0	12.309	6	3	3	3	830	92.8	5.76	10.88	3	0	1	1	0.999999	53	53.9	50.4	15.29	2.46	9.76	High	High	High	High	High	High	High	High	High	1
High	Master Protein	A0A0M3JU72	Protein 4.1 homolog (inferred by orthology to a D. melanogaster protein)	ASIM_LOCUS11178	Anisakis simplex (Herring worm)	1.043	2.06051	0.914	1.88426	0.877	1.83655	0.825127	0.053771	0.0261152	0	20.103	3	6	8	6	3841	428.2	6.06	28.57	6	0	1	1	0.593395	216.9	208	237.3	3.8	4.05	4.52	High	High	High	High	High	High	High	High	High	1
High	Master Protein	A0A0M3JVA9	Protein alan shepard (inferred by orthology to a D. melanogaster protein)	ASIM_LOCUS11623	Anisakis simplex (Herring worm)	0.989	1.98481	0.972	1.96156	0.983	1.97657	0.888099	0.478875	0.737139	0	6.891	4	2	4	2	615	65.9	8.75	11.93	2	0	1	1	0.999999	185.1	187.2	190.5	1.16	4.73	13.56	High	High	High	High	High	High	High	High	High	1
High	Master Protein	A0A0M3K1K8	Protein arginine N-methyltransferase 7 (inferred by orthology to a C. elegans protein)	ASIM_LOCUS14165	Anisakis simplex (Herring worm)	0.933	1.90924	1.045	2.06337	1.12	2.17347	0.603161	0.659002	0.218165	0	5.717	3	2	2	2	1131	127.2	5.68	7.02	2	0	1	1	0.694437	84.5	90.5	80.8	2.32	4.59	11.06	High	High	High	High	High	High	High	High	High	1
High	Master Protein	A0A0B2USZ6	Protein bicaudal D-like protein 1	Bicd1 Tcan_06643	Toxocara canis (Canine roundworm)	0.942	1.92119	0.881	1.84165	0.936	1.91322	0.937407	0.279293	0.417808	0	7.611	5	3	4	3	839	94.6	5.27	13.24	3	0	1	1	0.826904	92.1	97.8	104.5	12.9	8.6	11.48	High	High	High	High	High	High	High	High	High	1
High	Master Protein	A0A0M3JYV2	Protein C3orf33 (inferred by orthology to a human protein)	ASIM_LOCUS13072	Anisakis simplex (Herring worm)	0.927	1.90132	0.968	1.95613	1.044	2.06194	0.680733	0.99483	0.6257	0	15.057	22	5	6	5	253	28.9	10.08	24.4	5	0	1	1	0.963733	396.2	427.3	409.3	8.67	4.41	11.81	High	High	High	High	High	High	High	High	High	1
High	Master Protein	A8XD73	Protein CBR-MYO-5	myo-5 Cbr-myo-5 CBG11357 CBG_11357	Caenorhabditis briggsae	0.95	1.93187	0.893	1.85703	0.94	1.91853	0.637786	0.332679	0.816352	0	31.633	5	10	22	2	1979	227.7	6.44	78.73	10	0	1	1	0.999999	331.7	349	371.3	2.4	5.19	8.37	High	High	High	High	High	High	High	High	High	1
High	Master Protein	A0A0M3K8G3	Protein DDI1 homolog 2 (inferred by orthology to a zebrafish protein)	ASIM_LOCUS16661	Anisakis simplex (Herring worm)	1.084	2.11991	1.027	2.03778	0.948	1.9292	0.953765	0.939371	0.998913	0	8.129	17	3	3	3	280	31	5.21	6.54	3	0	1	1	0.999999	60.3	55.7	58.7	12.47	4.55	9.38	High	High	High	High	High	High	High	High	High	1
High	Master Protein	F1L1D5	Protein disulfide-isomerase (EC 5.3.4.1)		Ascaris suum (Pig roundworm) (Ascaris lumbricoides)	1.097	2.13909	1.215	2.32141	1.107	2.15397	0.941609	0.960811	0.997894	0	4.281	3	2	2	2	613	69.6	5.36	7.83	2	0	1	1	0.999999	377	343.6	310.3	22.99	20.78	38.38	High	High	High	High	High	High	High	High	High	1
High	Master Protein	F1L5F2	Protein disulfide-isomerase 2		Ascaris suum (Pig roundworm) (Ascaris lumbricoides)	1.181	2.26734	0.872	1.8302	0.739	1.66902	0.200446	0.39119	0.0339899	0	19.395	7	3	9	2	460	53.2	8.66	31.92	3	1	1	1	0.593395	483.2	409.2	554.1	2.64	8.86	11.33	High	High	High	High	High	High	High	High	High	1
High	Master Protein	A0A0M3K8Z5	Protein disulfide-isomerase A3 (inferred by orthology to a human protein)	ASIM_LOCUS16843	Anisakis simplex (Herring worm)	1.056	2.07916	1.021	2.02933	0.966	1.95342	0.905214	0.723726	0.487085	0	51.729	45	13	24	9	246	28.2	8.97	90.22	13	5	1	1	0.874361	3288.9	3114.3	3222.4	9.32	2.68	9.99	High	High	High	High	High	High	High	High	High	1
High	Master Protein	A0A0M3JRH6	Protein disulfide-isomerase A5 (inferred by orthology to a human protein)	ASIM_LOCUS10067	Anisakis simplex (Herring worm)	0.98	1.97247	1.08	2.11404	1.103	2.14801	0.970787	0.314412	0.236793	0	22.019	17	6	7	6	505	58.1	7.99	22.78	6	0	1	1	0.702735	438.3	447.4	405.7	6.96	7.2	6.2	High	High	High	High	High	High	High	High	High	1
High	Master Protein	A0A0M3JT02	Protein ERGIC-53-like (inferred by orthology to a human protein)	ASIM_LOCUS10690	Anisakis simplex (Herring worm)	1.075	2.10672	0.986	1.98069	0.917	1.88818	0.126872	0.801305	0.0560625	0	9.316	8	4	4	4	502	56	6.64	10.69	4	0	1	1	0.593395	503.5	468.3	510.7	3.45	6.82	2.67	High	High	High	High	High	High	High	High	High	1
High	Master Protein	A0A0M3KDJ8	Protein FAM136A (inferred by orthology to a human protein)	ASIM_LOCUS18446	Anisakis simplex (Herring worm)	1.115	2.16595	0.995	1.99308	0.893	1.85703	0.815791	0.847216	0.508524	0	20.784	29	3	6	3	139	15.8	6.18	28.06	3	0	1	1	0.882948	274.2	245.9	275.4	1.61	10.08	18.24	High	High	High	High	High	High	High	High	High	1
High	Master Protein	A0A0M3JQY6	Protein kinase domain-containing protein	ASIM_LOCUS9836	Anisakis simplex (Herring worm)	1.136	2.19771	1.318	2.4932	1.16	2.23457	0.999576	0.577046	0.561802	0	11.879	12	2	4	2	256	28.8	6.92	10	2	0	1	1	0.920099	24.7	21.7	18.7	24.58	18.58	12.92	High	High	High	High	High	High	High	High	High	1
High	Master Protein	A0A0M3JX08	Protein lethal(2)essential for life (inferred by orthology to a D. melanogaster protein)	ASIM_LOCUS12322	Anisakis simplex (Herring worm)	1.054	2.07628	1.033	2.04627	0.981	1.97383	0.0985217	0.177561	0.890987	0	111.832	73	12	67	12	183	21	6.44	284.2	12	0	1	1	0.999999	5442.9	5164.9	5267.2	2.55	2.76	1.55	High	High	High	High	High	High	High	High	High	1
High	Master Protein	A0A0M3KBG0	Protein mesh (inferred by orthology to a D. melanogaster protein)		Anisakis simplex (Herring worm)	0.89	1.85318	1.006	2.00834	1.129	2.18707	0.0899802	0.779487	0.0383439	0	23.347	14	6	7	6	597	68	6.77	26.65	6	0	1	1	0.593395	517.4	581.1	514.5	3.43	6.81	5.85	High	High	High	High	High	High	High	High	High	1
High	Master Protein	A0A0M3K3E5	Protein Mo25 (inferred by orthology to a D. melanogaster protein)	ASIM_LOCUS14893	Anisakis simplex (Herring worm)	1.057	2.0806	0.936	1.91322	0.886	1.84805	0.495065	0.155836	0.0347014	0	30.71	39	8	12	8	333	38.6	7.53	41.1	8	0	1	1	0.593395	845.1	799.5	902.7	3.98	6.2	7.86	High	High	High	High	High	High	High	High	High	1
High	Master Protein	A0A0M3KDZ0	Protein PBDC1 (inferred by orthology to a human protein)	ASIM_LOCUS18589	Anisakis simplex (Herring worm)	1.016	2.0223	0.898	1.86348	0.884	1.84548	0.84242	0.347817	0.630155	0	9.855	24	2	3	2	153	17.2	5.12	6.59	2	0	1	1	0.965167	51.3	50.5	57.2	6.44	13.03	15.26	High	High	High	High	High	High	High	High	High	1
High	Master Protein	A0A0M3JXA1	Protein phosphatase (EC 3.1.3.16)	ASIM_LOCUS12430	Anisakis simplex (Herring worm)	0.95	1.93187	0.945	1.92519	0.994	1.9917	0.454004	0.229523	0.835738	0	24.043	25	5	7	5	317	34.1	5.26	26.08	5	0	1	1	0.999999	314.1	330.5	332.3	0.9	5.9	2.95	High	High	High	High	High	High	High	High	High	1
High	Master Protein	A0A0M3JJ74	Protein phosphatase 1 regulatory subunit 7 (inferred by orthology to a human protein)		Anisakis simplex (Herring worm)	1.012	2.0167	1.057	2.0806	1.044	2.06194	0.995202	0.99394	0.999926	0	7.604	30	3	4	3	112	13	8.62	14.6	3	0	1	1	0.999999	303.4	299.8	287.2	3.96	3.15	9.07	High	High	High	High	High	High	High	High	High	1
High	Master Protein	A0A0M3KAD9	Protein SEC13 homolog (inferred by orthology to a C. elegans protein)	ASIM_LOCUS17336	Anisakis simplex (Herring worm)	1.071	2.10089	0.997	1.99585	0.931	1.9066	0.372825	0.861568	0.196565	0	12.033	18	4	4	3	309	34.5	6.52	14.03	4	1	1	1	0.67514	336.2	314	337.4	1.7	2.61	10.44	High	High	High	High	High	High	High	High	High	1
High	Master Protein	F1KPK4	Protein sidekick		Ascaris suum (Pig roundworm) (Ascaris lumbricoides)	0.602	1.51782	1.007	2.00973	1.672	3.18656	0.109308	0.463047	0.0232423	0	44.514	5	12	17	7	3140	352.2	6.84	59.55	12	0	1	1	0.593395	530.2	880.9	526.7	30.5	5.16	9.43	High	High	High	High	High	High	High	High	High	1
High	Master Protein	F1KZC8	Protein transport protein Sec61 subunit alpha isoform 2		Ascaris suum (Pig roundworm) (Ascaris lumbricoides)	0.983	1.97657	1.053	2.07484	1.071	2.10089	0.912744	0.300945	0.180957	0	32.634	20	8	9	6	473	51.9	8.18	38.98	8	2	1	1	0.656682	398.3	405.2	378.2	5.2	2.91	10.45	High	High	High	High	High	High	High	High	High	1
High	Master Protein	A0A0M3JST9	Protein transport protein Sec61 subunit beta	ASIM_LOCUS10622	Anisakis simplex (Herring worm)	1.072	2.10235	0.979	1.9711	0.913	1.88296	0.204221	0.915311	0.33474	0	9.186	33	3	7	3	90	9.4	11.84	25.95	3	0	1	1	0.779808	1297.1	1209.6	1324.7	5.9	5.51	2.31	High	High	High	High	High	High	High	High	High	1
High	Master Protein	A0A0M3K5R3	Protein unc-45 homolog B (inferred by orthology to a human protein)	ASIM_LOCUS15711	Anisakis simplex (Herring worm)	1.052	2.0734	0.97	1.95884	0.922	1.89474	0.525887	0.998548	0.498944	0	36.616	18	9	11	9	805	90.3	6.24	35.69	9	0	1	1	0.878233	1006.5	956.6	1037.3	1.09	4.96	5.69	High	High	High	High	High	High	High	High	High	1
High	Master Protein	A0A0M3JRG0	Protein-L-isoaspartate O-methyltransferase (inferred by orthology to a C. elegans protein)	ASIM_LOCUS10048	Anisakis simplex (Herring worm)	1.061	2.08638	0.971	1.9602	0.916	1.88688	0.969846	0.38847	0.294341	0	5.935	9	2	2	2	251	27.7	6.9	7.4	2	0	1	1	0.74663	293	276.3	301.7	13.45	0.94	11.07	High	High	High	High	High	High	High	High	High	1
High	Master Protein	A0A0M3K0F3	Protein-serine/threonine kinase (EC 2.7.11.-)	ASIM_LOCUS13716	Anisakis simplex (Herring worm)	0.826	1.77276	1.124	2.1795	1.36	2.56685	0.22387	0.481135	0.047529	0	7.507	9	2	2	2	399	45.5	6.47	8.36	2	0	1	1	0.593395	80.1	96.9	71.3	6.74	5.03	16.11	High	High	High	High	High	High	High	High	High	1
High	Master Protein	A0A0M3JUU4	Protein-serine/threonine phosphatase	ASIM_LOCUS11436	Anisakis simplex (Herring worm)	0.963	1.94936	1.071	2.10089	1.113	2.16295	0.817475	0.789512	0.453423	0	33.597	37	6	15	3	289	32.6	6.67	45.43	6	0	1	1	0.851352	183.6	190.8	171.5	6.49	7.26	5.13	High	High	High	High	High	High	High	High	High	1
High	Master Protein	A0A0M3K900	Pseudouridine-5'-monophosphatase (inferred by orthology to a human protein)	ASIM_LOCUS16848	Anisakis simplex (Herring worm)	1.007	2.00973	0.9	1.86607	0.893	1.85703	0.948939	0.15075	0.101537	0	8.166	20	3	3	3	202	22.7	8.06	11.82	3	0	1	1	0.610962	181.7	180.4	202	5.06	1.68	5.79	High	High	High	High	High	High	High	High	High	1
High	Master Protein	A0A0M3K5X6	Purine nucleoside phosphorylase (inferred by orthology to a human protein)	ASIM_LOCUS15774	Anisakis simplex (Herring worm)	1.11	2.15846	1.004	2.00555	0.904	1.87125	0.386557	0.475252	0.0826074	0	54.865	35	11	26	11	364	40.2	7.39	86.55	11	0	1	1	0.610962	1789.4	1612.5	1782.9	4.87	0.6	13.17	High	High	High	High	High	High	High	High	High	1
High	Master Protein	A0A0B2VH61	Putative 26S protease regulatory subunit 10B	rpt-4 Tcan_16700 TCNE_LOCUS5721	Toxocara canis (Canine roundworm)	0.98	1.97247	1.058	2.08204	1.079	2.11257	0.826866	0.679029	0.370818	0	51.446	36	13	21	3	400	45.3	7.72	73.7	13	10	1	1	0.789128	1941.2	1980	1835.6	2.38	2.33	12.3	High	High	High	High	High	High	High	High	High	1
High	Master Protein	A0A0M3K6Q9	Putative adp,ATP carrier protein (inferred by orthology to a S. mansoni protein)	ASIM_LOCUS16057	Anisakis simplex (Herring worm)	1.002	2.00277	1.05	2.07053	1.047	2.06623	0.993691	0.343694	0.388983	0	83.981	42	18	46	6	305	33.8	9.52	164.77	18	12	1	1	0.799247	8178.5	8159.9	7792.7	3.96	2.9	14.79	High	High	High	High	High	High	High	High	High	1
High	Master Protein	A0A0M3J608	Putative alcohol dehydrogenase (inferred by orthology to a S. mansoni protein)	ASIM_LOCUS2841	Anisakis simplex (Herring worm)	1.106	2.15248	0.898	1.86348	0.812	1.75564	0.293447	0.820164	0.13663	0	78.513	41	10	29	10	244	26.2	8.28	128.82	10	0	1	1	0.626432	4554.9	4119.7	5073.3	9.11	3.14	14.4	High	High	High	High	High	High	High	High	High	1
High	Master Protein	A0A0M3KIK6	Putative aminopeptidase (inferred by orthology to a C. elegans protein)	ASIM_LOCUS20202	Anisakis simplex (Herring worm)	1.167	2.24544	1.017	2.02371	0.871	1.82893	0.499475	0.861305	0.273595	0	44.755	57	10	20	10	212	23.3	7.11	69.66	10	0	1	1	0.730575	1988.9	1704.5	1956.5	0.88	8.8	16.77	High	High	High	High	High	High	High	High	High	1
High	Master Protein	A0A0M3J4Y2	Putative aspartyl aminopeptidase (inferred by orthology to a C. elegans protein)		Anisakis simplex (Herring worm)	1.069	2.09798	0.858	1.81252	0.803	1.74473	0.586642	0.179074	0.0487283	0	9.823	15	3	3	3	266	28.9	6.11	10.22	3	0	1	1	0.593395	180.5	168.8	210.2	6.08	9.19	2.58	High	High	High	High	High	High	High	High	High	1
High	Master Protein	A0A0M3JRB4	Putative ATP synthase subunit f, mitochondrial (inferred by orthology to a C. elegans protein)	ASIM_LOCUS9990	Anisakis simplex (Herring worm)	0.96	1.94531	1.112	2.16145	1.158	2.23148	0.88287	0.285687	0.156679	0	12.698	23	3	5	3	164	19.2	9.8	20.64	3	0	1	1	0.63602	607.9	633.2	546.8	3.17	5.49	12.47	High	High	High	High	High	High	High	High	High	1
High	Master Protein	A0A0M3JAY3	Putative ATPase (inferred by orthology to a S. mansoni protein)	ASIM_LOCUS4567	Anisakis simplex (Herring worm)	0.887	1.84933	1.167	2.24544	1.316	2.48975	0.731524	0.109988	0.04178	0	8.275	33	2	2	2	86	9.7	8.69	7.86	2	0	1	1	0.593395	271.4	306.1	232.6	11.57	6.23	16.71	High	High	High	High	High	High	High	High	High	1
High	Master Protein	A0A0M3JUM2	Putative beta-1,4-galactosyltransferase (inferred by orthology to a S. mansoni protein)	ASIM_LOCUS11354	Anisakis simplex (Herring worm)	0.999	1.99861	0.913	1.88296	0.914	1.88426	0.999815	0.371503	0.379388	0	19.838	41	5	9	5	204	23.2	8.34	33.55	5	0	1	1	0.7927	555.8	556.2	608.8	5.3	1.56	7.73	High	High	High	High	High	High	High	High	High	1
High	Master Protein	A0A0M3KEC4	Putative chaperone binding protein (inferred by orthology to a S. mansoni protein)	ASIM_LOCUS18722	Anisakis simplex (Herring worm)	1.013	2.0181	0.923	1.89605	0.911	1.88035	0.947962	0.478354	0.336763	0	25.566	69	7	8	7	154	18	5.3	27.51	7	0	1	1	0.780763	888.4	876.6	962.3	5.75	1.3	12.37	High	High	High	High	High	High	High	High	High	1
High	Master Protein	A0A0M3K9T8	Putative coatomer alpha subunit (inferred by orthology to a S. mansoni protein)	ASIM_LOCUS17136	Anisakis simplex (Herring worm)	0.978	1.96973	1.055	2.07772	1.078	2.11111	0.798087	0.642786	0.322608	0	51.034	25	10	15	8	596	68.2	9.29	63.13	10	2	1	1	0.771655	833.4	852	790.1	6.3	2.26	12.95	High	High	High	High	High	High	High	High	High	1
High	Master Protein	U1NQS4	Putative coatomer subunit beta	ASU_07179	Ascaris suum (Pig roundworm) (Ascaris lumbricoides)	1	2	1.008	2.01112	1.008	2.01112	0.999303	0.846993	0.829225	0	15.475	6	5	7	2	1048	116.5	5.45	24.03	5	3	1	1	0.999999	430.4	430.4	427.2	2.15	0.93	10.86	High	High	High	High	High	High	High	High	High	1
High	Master Protein	A0A0M3K9G4	Putative cytochrome b5 (inferred by orthology to a S. mansoni protein)		Anisakis simplex (Herring worm)	0.912	1.88165	0.872	1.8302	0.957	1.94127	0.992194	0.932661	0.969307	0	10.291	20	2	2	2	107	12	6.55	9.07	2	0	1	1	0.999999	26.3	28.8	30.1	25.49	8.7	10.8	High	High	High	High	High	High	High	High	High	1
High	Master Protein	A0A0M3JWG7	Putative deoxyribose-phosphate aldolase (inferred by orthology to a C. elegans protein)	ASIM_LOCUS12088	Anisakis simplex (Herring worm)	1.067	2.09507	1.008	2.01112	0.945	1.92519	0.83123	0.729023	0.413906	0	114.063	62	17	47	14	291	32.3	7.74	196.1	17	3	1	1	0.823257	4909.8	4599.8	4869.5	4.91	0.65	16.18	High	High	High	High	High	High	High	High	High	1
High	Master Protein	A0A0B2VTB9	Putative glutamine synthetase	gln-2 Tcan_18427	Toxocara canis (Canine roundworm)	1.102	2.14652	1.043	2.06051	0.947	1.92786	0.941972	0.860444	0.682756	0	25.227	12	4	14	2	386	43.9	8.18	54.57	4	0	1	1	0.988217	997.5	905.6	956.7	10.9	5.24	14.55	High	High	High	High	High	High	High	High	High	1
High	Master Protein	A0A0M3J2G9	Putative glutamyl-tRNA synthetase, cytoplasmic (inferred by orthology to a S. mansoni protein)	ASIM_LOCUS1603	Anisakis simplex (Herring worm)	0.976	1.967	1.012	2.0167	1.037	2.05196	0.849351	0.703826	0.410105	0	9.135	17	3	4	3	290	33.5	6.46	14.59	3	0	1	1	0.817916	513.1	525.5	506.8	5.6	4.19	13.92	High	High	High	High	High	High	High	High	High	1
High	Master Protein	A0A0M3JK18	Putative golgi reassembly stacking protein 2 (inferred by orthology to a S. mansoni protein)	ASIM_LOCUS7750	Anisakis simplex (Herring worm)	1.139	2.20228	0.866	1.8226	0.761	1.69466	0.435502	0.275634	0.0521818	0	5.84	20	2	3	2	100	11.1	5.31	11.49	2	0	1	1	0.593395	276.8	243.2	319.6	5.33	14.39	8.44	High	High	High	High	High	High	High	High	High	1
High	Master Protein	A0A0M3KBM2	Putative kunitz-type protease inhibitor (inferred by orthology to a S. mansoni protein)	ASIM_LOCUS17770	Anisakis simplex (Herring worm)	1.086	2.12285	1.053	2.07484	0.97	1.95884	0.126616	0.6512	0.391593	0	63.206	32	17	28	17	561	60.9	5.91	106.27	17	0	1	1	0.801222	3146.5	2898.4	2989.2	4.12	4.28	0.76	High	High	High	High	High	High	High	High	High	1
High	Master Protein	A0A0M3K391	Putative laminin gamma-1 chain (inferred by orthology to a S. mansoni protein)		Anisakis simplex (Herring worm)	0.989	1.98481	0.934	1.91057	0.945	1.92519	0.901062	0.20003	0.342079	0	24.089	48	6	12	3	172	19.2	4.41	45.84	6	0	1	1	0.780763	542.5	548.6	580.7	0.66	9.11	3.43	High	High	High	High	High	High	High	High	High	1
High	Master Protein	A0A0B2V722	Putative leucine-rich repeat-containing protein	Tcan_08746	Toxocara canis (Canine roundworm)	1.102	2.14652	0.981	1.97383	0.89	1.85318	0.444837	0.750597	0.18332	0	84.148	9	21	64	9	6173	714	4.94	243.41	21	6	1	1	0.65885	5221.9	4738.5	5321.3	3.49	8.16	8.42	High	High	High	High	High	High	High	High	High	1
High	Master Protein	A0A0M3JQT9	Putative malate dehydrogenase (inferred by orthology to a S. mansoni protein)	ASIM_LOCUS9779	Anisakis simplex (Herring worm)	1.064	2.09072	0.947	1.92786	0.891	1.85446	0.381204	0.426587	0.0717205	0	163.223	59	17	58	17	422	45.8	8.48	251.15	17	0	1	1	0.593395	3133.3	2946	3307.7	2.81	5.23	8.69	High	High	High	High	High	High	High	High	High	1
High	Master Protein	A0A0B2UPS9	Putative medium-chain specific acyl-CoA dehydrogenase 1, mitochondrial	Tcan_12091	Toxocara canis (Canine roundworm)	1.006	2.00834	0.888	1.85061	0.883	1.84421	0.951627	0.0670944	0.0461895	0	21.76	10	3	12	2	411	44.4	8.69	38.69	3	1	1	1	0.593395	802	796.8	902.7	1.17	2.14	8.09	High	High	High	High	High	High	High	High	High	1
High	Master Protein	A0A0B2UT85	Putative methylmalonyl-CoA mutase, mitochondrial	mmcm-1 Tcan_12157	Toxocara canis (Canine roundworm)	0.996	1.99446	1.098	2.14058	1.103	2.14801	0.962129	0.148194	0.105602	0	237.481	38	26	102	4	1126	124.6	7.09	443.25	26	28	1	1	0.610962	13270.4	13324.8	12083.6	2.69	3.1	9.58	High	High	High	High	High	High	High	High	High	1
High	Master Protein	A0A0M3JT50	Putative mitochondrial glutamate carrier protein (inferred by orthology to a S. mansoni protein)	ASIM_LOCUS10744	Anisakis simplex (Herring worm)	0.895	1.85961	1.017	2.02371	1.136	2.19771	0.0698689	0.964834	0.0508248	0	6.945	14	3	3	3	353	38.4	9.73	9.71	3	0	1	1	0.593395	236	263.7	232	1.79	5.74	6.34	High	High	High	High	High	High	High	High	High	1
High	Master Protein	A0A0B2VTR0	Putative NADH dehydrogenase [ubiquinone] iron-sulfur protein 8, mitochondrial	T20H4.5 Tcan_15048 TCNE_LOCUS6298	Toxocara canis (Canine roundworm)	1.084	2.11991	1.024	2.03355	0.944	1.92385	0.415978	0.93304	0.600521	0	8.843	22	2	2	2	207	23.2	5.9	9.99	2	0	1	1	0.9438	98.3	90.7	96	3.18	15.45	6.62	High	High	High	High	High	High	High	High	High	1
High	Master Protein	A0A0B2URZ8	Putative neurobeachin-like protein	sel-2 Tcan_18703	Toxocara canis (Canine roundworm)	0.888	1.85061	0.955	1.93858	1.076	2.10818	0.598701	0.899509	0.842296	0	5.822	1	3	3	2	2331	261.6	6.47	9.06	3	1	1	1	0.999999	164.1	184.8	171.8	14.84	2.1	8.44	High	High	High	High	High	High	High	High	High	1
High	Master Protein	Q9U602	Putative nucleosome binding protein		Anisakis simplex (Herring worm)	1.05	2.07053	0.931	1.9066	0.887	1.84933	0.952531	0.281592	0.194458	0	133.708	54	16	56	16	321	37.2	4.6	217.93	16	0	1	1	0.673357	4409.7	4200.8	4737.8	3.2	5.3	14.98	High	High	High	High	High	High	High	High	High	1
High	Master Protein	A0A0M3KBK8	Putative peroxidasin (inferred by orthology to a S. mansoni protein)	ASIM_LOCUS17756	Anisakis simplex (Herring worm)	0.946	1.92652	1.012	2.0167	1.07	2.09943	0.988655	0.968104	0.921746	0	12.053	18	4	4	4	206	23.3	7.11	16.46	4	0	1	1	0.999999	381.7	403.5	377.1	7.45	5.35	6.22	High	High	High	High	High	High	High	High	High	1
High	Master Protein	A0A0M3JYN9	Putative pterin-4-alpha-carbinolamine dehydratase (inferred by orthology to a C. elegans protein)	ASIM_LOCUS13001	Anisakis simplex (Herring worm)	1.083	2.11844	0.977	1.96837	0.902	1.86865	0.718669	0.729402	0.32588	0	27.949	43	4	8	4	98	11.2	6.95	32.53	4	0	1	1	0.773192	278	256.8	284.6	1.72	7.98	9.54	High	High	High	High	High	High	High	High	High	1
High	Master Protein	A0A0M3JV40	Putative pyridoxal kinase (inferred by orthology to a C. elegans protein)	ASIM_LOCUS11545	Anisakis simplex (Herring worm)	0.969	1.95748	0.855	1.80876	0.882	1.84293	0.997675	0.204948	0.22234	0	26.592	20	5	11	5	325	36.6	5.54	31.3	5	0	1	1	0.696341	487.5	502.8	570	5.63	4.41	13.85	High	High	High	High	High	High	High	High	High	1
High	Master Protein	A0A0M3JUG3	Putative pyridoxamine 5'-phosphate oxidase (inferred by orthology to a C. elegans protein)	ASIM_LOCUS11282	Anisakis simplex (Herring worm)	1.012	2.0167	0.942	1.92119	0.93	1.90528	0.793064	0.436736	0.198012	0	20.875	37	6	7	6	220	26.1	8.28	18.71	6	0	1	1	0.677217	508.2	502	539.8	4.73	2.83	8.91	High	High	High	High	High	High	High	High	High	1
High	Master Protein	A0A0M3KAE9	Putative rho GTPase (inferred by orthology to a S. mansoni protein)		Anisakis simplex (Herring worm)	0.968	1.95613	0.979	1.9711	1.012	2.0167	0.647963	0.774315	0.972645	0	33.173	70	8	13	4	169	19.3	4.78	42.55	8	0	1	1	0.999999	580.3	599.6	592.7	4.91	3.81	1.09	High	High	High	High	High	High	High	High	High	1
High	Master Protein	A0A0M3K3Q3	Putative serine protease pcp-1 (inferred by orthology to a C. elegans protein)	ASIM_LOCUS15001	Anisakis simplex (Herring worm)	0.977	1.96837	0.97	1.95884	0.993	1.99032	0.679588	0.322399	0.762727	0	6.388	5	2	3	2	417	46.6	5.19	9.9	2	0	1	1	0.999999	279.6	286.1	288.1	11.19	5.45	11.56	High	High	High	High	High	High	High	High	High	1
High	Master Protein	A0A0M3JRF7	Putative thiosulfate sulfurtransferase (inferred by orthology to a C. elegans protein)	ASIM_LOCUS10043	Anisakis simplex (Herring worm)	1.034	2.04769	1.029	2.04061	0.995	1.99308	0.751569	0.251253	0.575147	0	62.974	55	12	20	12	319	36.1	7.74	70.97	12	0	1	1	0.931032	1469.3	1421.2	1428.1	4.61	1.85	5.38	High	High	High	High	High	High	High	High	High	1
High	Master Protein	A0A0M3JU84	Putative transcription elongation factor S-II (inferred by orthology to a C. elegans protein)	ASIM_LOCUS11191	Anisakis simplex (Herring worm)	1.02	2.02792	0.928	1.90264	0.91	1.87905	0.989455	0.741231	0.816284	0	4.639	11	2	2	2	340	38.3	8.72	5.3	2	0	1	1	0.999999	36.1	35.4	38.9	8.71	18.53	10.12	High	High	High	High	High	High	High	High	High	1
High	Master Protein	A0A0M3JIK3	Putative transmembrane transport protein (inferred by orthology to a S. mansoni protein)		Anisakis simplex (Herring worm)	0.998	1.99723	1.005	2.00694	1.007	2.00973	0.995945	0.955549	0.977746	0	12.592	31	3	5	2	115	13.6	9.11	17.66	3	0	1	1	0.999999	253.3	253.8	251.9	8.2	9.05	15.07	High	High	High	High	High	High	High	High	High	1
High	Master Protein	A0A0M3K9G7	Putative UDP-glucuronosyltransferase ugt-58 (inferred by orthology to a C. elegans protein)	ASIM_LOCUS17016	Anisakis simplex (Herring worm)	1.046	2.0648	1.046	2.0648	1	2	0.653199	0.999606	0.668397	0	61.005	39	13	23	13	433	49.7	8.68	90.23	13	0	1	1	0.978502	1476.1	1411.5	1411.3	4.22	6.65	7.78	High	High	High	High	High	High	High	High	High	1
High	Master Protein	A0A0M3JSM2	Putative ww domain-binding protein 2 (inferred by orthology to a S. mansoni protein)	ASIM_LOCUS10540	Anisakis simplex (Herring worm)	0.969	1.95748	1.088	2.12579	1.122	2.17648	0.828622	0.997797	0.795655	0	12.818	25	4	6	4	239	25.7	7.23	18.91	4	0	1	1	0.999999	288.3	297.4	265	7.35	1.83	11.99	High	High	High	High	High	High	High	High	High	1
High	Master Protein	A0A0M3JRM2	PX domain-containing protein		Anisakis simplex (Herring worm)	0.986	1.98069	1.016	2.0223	1.03	2.04202	0.894023	0.613801	0.382329	0	11.582	12	4	4	4	383	44.1	6.29	14.09	4	0	1	1	0.795849	322.6	327.1	317.6	4.07	3.53	6.12	High	High	High	High	High	High	High	High	High	1
High	Master Protein	A0A0M3J8X8	Pyr_redox_2 domain-containing protein	ASIM_LOCUS3861	Anisakis simplex (Herring worm)	1.101	2.14503	0.933	1.90924	0.847	1.79876	0.129877	0.610093	0.0377259	0	66.755	55	7	29	6	176	18.6	8.35	107.38	7	0	1	1	0.593395	3687	3349.7	3953.5	5.63	3.58	8.53	High	High	High	High	High	High	High	High	High	1
High	Master Protein	A0A0M3K7F2	Pyridoxal phosphate homeostasis protein (PLP homeostasis protein)	ASIM_LOCUS16300	Anisakis simplex (Herring worm)	1.075	2.10672	0.978	1.96973	0.909	1.87774	0.962043	0.35072	0.2548	0	8.374	11	3	3	3	301	34	7.42	9.63	3	0	1	1	0.721059	248.6	231.2	254.3	5.92	4.65	17.03	High	High	High	High	High	High	High	High	High	1
High	Master Protein	A0A0M3K937	Pyrroline-5-carboxylate reductase (inferred by orthology to a S. mansoni protein)	ASIM_LOCUS16885	Anisakis simplex (Herring worm)	1.217	2.32463	0.988	1.98343	0.812	1.75564	0.21851	0.831286	0.103485	0	46.665	45	12	21	11	272	28.5	6.95	82.02	12	1	1	1	0.610962	3085.1	2535.5	3123.5	5.18	12.17	12.78	High	High	High	High	High	High	High	High	High	1
High	Master Protein	A0A0M3K059	Pyruvate carboxylase 1 (inferred by orthology to a C. elegans protein)	ASIM_LOCUS13613	Anisakis simplex (Herring worm)	1.02	2.02792	1.086	2.12285	1.065	2.09217	0.853389	0.136574	0.270605	0	452.723	58	58	209	55	1242	137.8	7.42	807.38	58	3	1	1	0.730023	18012.3	17663.1	16582	4.59	1.36	13.62	High	High	High	High	High	High	High	High	High	1
High	Master Protein	A0A0M3K140	Pyruvate dehydrogenase E1 component subunit alpha (EC 1.2.4.1)		Anisakis simplex (Herring worm)	1.031	2.04344	1.089	2.12727	1.056	2.07916	0.494119	0.0245692	0.107457	0	189.001	74	24	87	21	428	47.2	7.62	365.95	24	4	1	1	0.610962	7168.6	6953.2	6583.7	3.09	2.46	3.09	High	High	High	High	High	High	High	High	High	1
High	Master Protein	A0A0M3JXY6	Pyruvate dehydrogenase E1 component subunit beta (EC 1.2.4.1)	ASIM_LOCUS12701	Anisakis simplex (Herring worm)	1.058	2.08204	1.017	2.02371	0.962	1.94801	0.0325143	0.237995	0.319294	0	168.152	57	14	74	13	364	39.4	6.33	276.39	14	1	1	1	0.767994	2830.5	2675.7	2782.8	1.88	1.61	2	High	High	High	High	High	High	High	High	High	1
High	Master Protein	A0A0M3JXT3	Pyruvate kinase (EC 2.7.1.40)	ASIM_LOCUS12640	Anisakis simplex (Herring worm)	0.976	1.967	1.007	2.00973	1.031	2.04344	0.775794	0.999791	0.765146	0	57.041	34	15	25	14	575	62.6	7.03	88.1	15	1	1	1	0.999999	1685.1	1726.3	1674.2	3.8	0.98	9	High	High	High	High	High	High	High	High	High	1
High	Master Protein	A0A0M3JZR1	Rab GDP dissociation inhibitor	ASIM_LOCUS13439	Anisakis simplex (Herring worm)	0.997	1.99585	1.087	2.12432	1.09	2.12874	0.995414	0.263397	0.294368	0	181.377	72	27	75	10	444	50	5.55	304.28	27	19	1	1	0.74663	6387.4	6407.4	5877.1	4.63	2.75	7.94	High	High	High	High	High	High	High	High	High	1
High	Master Protein	A0A0M3K2E4	Ran-binding protein 16 (inferred by orthology to a D. melanogaster protein)	ASIM_LOCUS14493	Anisakis simplex (Herring worm)	1.056	2.07916	1.01	2.01391	0.956	1.93992	0.711217	0.507032	0.928977	0	9.9	4	3	3	3	1156	130.6	5.52	9.85	3	0	1	1	0.999999	58.9	55.8	58.4	9.42	3.67	9.23	High	High	High	High	High	High	High	High	High	1
High	Master Protein	U6PCR1	Ras domain containing protein	HCOI_01304000	Haemonchus contortus (Barber pole worm)	1.021	2.02933	0.994	1.9917	0.974	1.96428	0.989869	0.977687	0.93934	0	13.052	24	4	5	2	208	23.1	5.33	13.74	4	2	1	1	0.999999	429.4	420.7	432.2	4.68	10.48	10.91	High	High	High	High	High	High	High	High	High	1
High	Master Protein	A0A0B1PK33	Ras family protein	D918_07807	Trichuris suis (pig whipworm)	0.972	1.96156	0.947	1.92786	0.974	1.96428	0.907936	0.664939	0.887869	0	5.857	19	2	2	2	195	22.2	7.83	5.6	2	0	1	1	0.999999	29.6	30.5	31.3	10	9.8	9.17	High	High	High	High	High	High	High	High	High	1
High	Master Protein	F1KR99	Ras GTPase-activating-like protein		Ascaris suum (Pig roundworm) (Ascaris lumbricoides)	0.959	1.94396	1.037	2.05196	1.081	2.1155	0.974002	0.460399	0.360291	0	27.731	4	5	12	3	1469	169.8	6.01	37.61	5	0	1	1	0.780763	418.9	437	404.1	8.15	2.17	8.57	High	High	High	High	High	High	High	High	High	1
High	Master Protein	A0A0B2VTV9	Ras GTPase-activating-like protein IQGAP1	Iqgap1 Tcan_15394	Toxocara canis (Canine roundworm)	0.937	1.91454	1.037	2.05196	1.107	2.15397	0.621604	0.48673	0.152647	0	23.743	6	5	12	4	993	113.4	5.95	34.83	5	0	1	1	0.631947	959.6	1023.8	925.1	6.76	3.32	6.75	High	High	High	High	High	High	High	High	High	1
High	Master Protein	F1LA22	Ras-related C3 botulinum toxin substrate 1		Ascaris suum (Pig roundworm) (Ascaris lumbricoides)	1.017	2.02371	1.048	2.06766	1.03	2.04202	0.926342	0.821012	0.970571	0	23.643	36	5	7	4	192	21.5	8.22	28.82	5	1	1	1	0.999999	730.1	717.6	696.6	2.33	3.36	5.48	High	High	High	High	High	High	High	High	High	1
High	Master Protein	A0A0M3JTA3	Ras-related protein Rab-10 (inferred by orthology to a human protein)	ASIM_LOCUS10808	Anisakis simplex (Herring worm)	1	2	0.904	1.87125	0.904	1.87125	0.764292	0.801853	0.417022	0	9.901	10	2	3	2	220	24.8	8.37	9.01	2	0	1	1	0.826624	118.7	118.8	131.3	12.61	12.53	8.63	High	High	High	High	High	High	High	High	High	1
High	Master Protein	A0A0M3JZN2	Ras-related protein Rab-17 (inferred by orthology to a human protein)	ASIM_LOCUS13405	Anisakis simplex (Herring worm)	1.097	2.13909	0.953	1.93589	0.869	1.8264	0.584328	0.389148	0.108024	0	32.372	47	7	9	7	217	23.3	7.77	31.83	7	0	1	1	0.610962	708.3	645.4	743.1	2.94	7.8	9.58	High	High	High	High	High	High	High	High	High	1
High	Master Protein	A0A0M3K8M3	Ras-related protein Rab-7a (inferred by orthology to a human protein)	ASIM_LOCUS16721	Anisakis simplex (Herring worm)	1.006	2.00834	0.989	1.98481	0.983	1.97657	0.966527	0.965889	0.999997	0	51.096	61	10	16	10	216	24.5	7.18	66.6	10	0	1	1	0.999999	1163	1156.4	1176.4	3.02	1.55	3.45	High	High	High	High	High	High	High	High	High	1
High	Master Protein	A0A0M3KIN5	RasGAP_C domain-containing protein	ASIM_LOCUS20234	Anisakis simplex (Herring worm)	1.028	2.0392	1.12	2.17347	1.09	2.12874	0.863542	0.078038	0.151765	0	41.634	55	7	20	7	102	12.3	5.66	76.17	7	0	1	1	0.631421	3112.6	3027.9	2778	3.09	0.86	6	High	High	High	High	High	High	High	High	High	1
High	Master Protein	A0A0M3K4L9	Receptor expression-enhancing protein		Anisakis simplex (Herring worm)	1.354	2.5562	0.845	1.79626	0.624	1.54114	0.184713	0.174638	0.0147658	0	21.156	26	4	8	4	189	22	8.31	32.43	4	0	1	1	0.593395	282.2	208.4	333.8	18.64	8.11	5.18	High	High	High	High	High	High	High	High	High	1
High	Master Protein	A0A0M3K9Z9	Peroxiredoxin	ASIM_LOCUS17197	Anisakis simplex (Herring worm)	1.07	2.09943	0.965	1.95206	0.902	1.86865	0.464518	0.296853	0.060612	0	116.323	71	14	50	12	195	21.7	7.02	205.99	14	3	1	1	0.593395	6591.5	6161.7	6831	2.69	5.38	6.95	High	High	High	High	High	High	High	High	High	1
High	Master Protein	A0A0M3JZ90	Redox-regulatory protein FAM213A (inferred by orthology to a human protein)	ASIM_LOCUS13234	Anisakis simplex (Herring worm)	0.965	1.95206	0.976	1.967	1.012	2.0167	0.81722	0.884088	0.989583	0	24.073	34	5	9	5	193	21.5	8.79	33.89	5	0	1	1	0.999999	332.4	344.6	340.5	7.65	2.39	14.39	High	High	High	High	High	High	High	High	High	1
High	Master Protein	A0A0M3JY66	Regulator of microtubule dynamics protein 1 (inferred by orthology to a human protein)	ASIM_LOCUS12795	Anisakis simplex (Herring worm)	1.013	2.0181	1.001	2.00139	0.988	1.98343	0.513826	0.959754	0.665267	0	45.08	37	9	15	9	289	32.9	9.39	63.06	9	0	1	1	0.978502	2356.2	2326.5	2354.8	2.3	1.23	2.8	High	High	High	High	High	High	High	High	High	1
High	Master Protein	A0A0M3JVI1	Reticulocalbin-2 (inferred by orthology to a human protein)	ASIM_LOCUS11702	Anisakis simplex (Herring worm)	1.039	2.0548	0.95	1.93187	0.914	1.88426	0.600289	0.908575	0.386961	0	16.944	18	5	9	5	345	39.7	4.51	24.18	5	0	1	1	0.797066	285.7	274.9	300.8	6.08	8.5	7.85	High	High	High	High	High	High	High	High	High	1
High	Master Protein	A0A0M3K5A6	Reticulon-like protein	ASIM_LOCUS15554	Anisakis simplex (Herring worm)	1.053	2.07484	0.932	1.90792	0.885	1.84676	0.850274	0.178539	0.0885933	0	24.154	29	4	14	4	138	15.7	8.35	59.23	4	0	1	1	0.610962	1563.5	1484.5	1677.4	6.5	3.73	11.11	High	High	High	High	High	High	High	High	High	1
High	Master Protein	A0A0M3JWW0	Rho-GAP domain-containing protein	ASIM_LOCUS12265	Anisakis simplex (Herring worm)	1.067	2.09507	0.892	1.85575	0.836	1.78509	0.354061	0.359844	0.0548878	0	9.571	5	2	2	2	448	48.8	6.3	8.8	2	0	1	1	0.593395	76.2	71.4	85.5	7.19	13.21	6.58	High	High	High	High	High	High	High	High	High	1
High	Master Protein	A0A0M3JA26	Rho-related GTP-binding protein RhoG (inferred by orthology to a human protein)	ASIM_LOCUS4254	Anisakis simplex (Herring worm)	0.927	1.90132	0.963	1.94936	1.039	2.0548	0.438305	0.987498	0.369782	0	11.349	49	4	5	4	134	15.2	8.98	15.15	4	0	1	1	0.78794	195.8	211.1	203.3	3.27	3.79	6.6	High	High	High	High	High	High	High	High	High	1
High	Master Protein	A0A0B2V966	Ribokinase (RK) (EC 2.7.1.15)	Rbks Tcan_13848	Toxocara canis (Canine roundworm)	1.151	2.22068	1.088	2.12579	0.946	1.92652	0.193405	0.883141	0.347952	0	6.71	9	2	4	2	420	45.4	5.49	11.41	2	0	1	1	0.780763	746.6	648.9	685.9	6.82	6.95	7.25	High	High	High	High	High	High	High	High	High	1
High	Master Protein	A0A0B2V9E1	Ribonuclease	HRSP12 Tcan_17206	Toxocara canis (Canine roundworm)	0.981	1.97383	0.974	1.96428	0.993	1.99032	0.973472	0.630937	0.50966	0	22.091	20	3	9	2	176	19	7.18	35.91	3	1	1	1	0.883785	995.2	1014.7	1021.4	1.76	7.78	15.08	High	High	High	High	High	High	High	High	High	1
High	Master Protein	A0A0M3KFS4	Ribonucloprotein	ASIM_LOCUS19222	Anisakis simplex (Herring worm)	0.967	1.95477	0.918	1.88949	0.949	1.93053	0.746599	0.274513	0.620424	0	19.379	42	4	5	4	128	14	7.96	19.45	4	0	1	1	0.95734	452.7	468.1	493.3	6.92	7.25	16.5	High	High	High	High	High	High	High	High	High	1
High	Master Protein	A0A0R3RXH6	Ribos_L4_asso_C domain-containing protein		Elaeophora elaphi	0.871	1.82893	1.081	2.1155	1.242	2.36526	0.293664	0.538113	0.0716039	0	13.742	8	4	6	2	368	41.6	11.55	26.01	4	0	1	1	0.593395	481.3	552.6	445.1	7.68	0.07	16.48	High	High	High	High	High	High	High	High	High	1
High	Master Protein	A0A0B2VDU9	Ribose-phosphate pyrophosphokinase 2	prps2 Tcan_06186	Toxocara canis (Canine roundworm)	0.986	1.98069	1.053	2.07484	1.067	2.09507	0.998754	0.295727	0.279172	0	13.508	14	4	5	4	318	34.9	7.14	17.66	4	0	1	1	0.731867	448.6	454.9	426.2	2.64	2.13	13.27	High	High	High	High	High	High	High	High	High	1
High	Master Protein	A0A044U2B9	Ribosomal protein		Onchocerca volvulus	0.983	1.97657	1.005	2.00694	1.022	2.03073	0.913914	0.853895	0.989966	0	8.782	6	2	5	2	216	24.3	9.85	16.5	2	0	1	1	0.999999	434.3	441.6	432.2	3.51	7.39	5.62	High	High	High	High	High	High	High	High	High	1
High	Master Protein	A0A0M3K776	Ribosomal protein L15	ASIM_LOCUS16223	Anisakis simplex (Herring worm)	0.94	1.91853	1.034	2.04769	1.1	2.14355	0.590219	0.681322	0.222596	0	25.201	25	4	11	4	204	24.1	11.75	42.57	4	0	1	1	0.6965	955	1016.1	923.9	6.18	8.18	12.17	High	High	High	High	High	High	High	High	High	1
High	Master Protein	F1LAL0	Ribosomal protein L19		Ascaris suum (Pig roundworm) (Ascaris lumbricoides)	0.941	1.91986	1.008	2.01112	1.072	2.10235	0.286499	0.684759	0.0972868	0	37.83	23	7	21	7	208	24.9	11.17	75	7	0	1	1	0.610962	1237.9	1316	1227.5	2.54	1.77	7.46	High	High	High	High	High	High	High	High	High	1
High	Master Protein	A0A0M3JC95	Ribosomal protein L37	ASIM_LOCUS5027	Anisakis simplex (Herring worm)	1.012	2.0167	1.079	2.11257	1.066	2.09362	0.788378	0.448229	0.201805	0	8.189	16	2	5	2	75	8.9	11.82	21.1	2	0	1	1	0.682009	590.1	583.2	547.1	9.45	3.43	7.68	High	High	High	High	High	High	High	High	High	1
High	Master Protein	A0A0M3JMW2	Ribosomal_L12 domain-containing protein	ASIM_LOCUS8740	Anisakis simplex (Herring worm)	1.045	2.06337	0.993	1.99032	0.951	1.93321	0.951231	0.45431	0.615168	0	8.505	48	3	3	3	71	7.7	8.72	10.7	3	0	1	1	0.952963	355.8	340.6	358.2	5.08	9.28	14.41	High	High	High	High	High	High	High	High	High	1
High	Master Protein	A0A0N4UHZ3	Ribosomal_L7Ae domain-containing protein	DME_LOCUS1671	Dracunculus medinensis (Guinea worm)	0.962	1.94801	1.057	2.0806	1.099	2.14206	0.149009	0.107419	0.00823558	0	23.415	38	4	8	2	112	12.3	9.72	32.39	4	2	1	1	0.585725	851.9	885.6	805.6	3.14	1.42	2.49	High	High	High	High	High	High	High	High	High	1
High	Master Protein	A0A0M3JDU9	Ribosomal_S27 domain-containing protein	ASIM_LOCUS5579	Anisakis simplex (Herring worm)	0.959	1.94396	1.016	2.0223	1.059	2.08349	0.902255	0.878778	0.645603	0	10.08	42	2	5	2	31	3.5	9.29	13.52	2	0	1	1	0.967778	730.1	760.9	718.3	7.46	7.31	10.67	High	High	High	High	High	High	High	High	High	1
High	Master Protein	A0A0M3JQT5	RIIa domain-containing protein	ASIM_LOCUS9775	Anisakis simplex (Herring worm)	1.012	2.0167	0.994	1.9917	0.983	1.97657	0.845916	0.704019	0.407057	0	42.825	39	9	12	9	320	35.9	6.23	58.62	9	0	1	1	0.813606	1381.1	1365.2	1388.7	2.62	1.68	6.29	High	High	High	High	High	High	High	High	High	1
High	Master Protein	A0A0M3KC36	RILP-like protein 1 (inferred by orthology to a human protein)	ASIM_LOCUS17935	Anisakis simplex (Herring worm)	0.968	1.95613	0.892	1.85575	0.922	1.89474	0.99706	0.873946	0.905889	0	7.786	14	2	2	2	215	24.9	9.17	6.97	2	0	1	1	0.999999	19	19.7	21.3	20.28	6.32	15.56	High	High	High	High	High	High	High	High	High	1
High	Master Protein	A0A0M3JUM8	RNA-binding protein squid (inferred by orthology to a D. melanogaster protein)	ASIM_LOCUS11361	Anisakis simplex (Herring worm)	1.052	2.0734	0.949	1.93053	0.902	1.86865	0.250659	0.0496839	0.00672396	0	43.58	30	8	23	8	319	35	7.88	66.71	8	0	1	1	0.544228	1004.3	954.3	1058.5	1.58	1.83	4.24	High	High	High	High	High	High	High	High	High	1
High	Master Protein	A0A0M3K1N1	RNA-splicing ligase RtcB homolog (EC 6.5.1.8) (3'-phosphate/5'-hydroxy nucleic acid ligase)	ASIM_LOCUS14192	Anisakis simplex (Herring worm)	0.897	1.86219	1.013	2.0181	1.13	2.18859	0.53805	0.392373	0.0978774	0	8.515	5	2	3	2	515	56.5	7.62	11.64	2	0	1	1	0.610962	175.9	196.2	173.7	8.61	4.36	13.86	High	High	High	High	High	High	High	High	High	1
High	Master Protein	A0A0M3JUS7	RRM domain-containing protein	ASIM_LOCUS11417	Anisakis simplex (Herring worm)	1.106	2.15248	1.012	2.0167	0.915	1.88557	0.701918	0.693432	0.291426	0	38.138	33	3	26	3	115	12.9	4.81	66.31	3	0	1	1	0.742964	785.5	710.2	776.5	6.68	5.35	7.26	High	High	High	High	High	High	High	High	High	1
High	Master Protein	F1L4Y8	rRNA 2'-O-methyltransferase fibrillarin		Ascaris suum (Pig roundworm) (Ascaris lumbricoides)	0.923	1.89605	0.965	1.95206	1.045	2.06337	0.263227	0.495513	0.84978	0	18.371	23	5	6	3	317	34.3	5.95	19.44	5	2	1	1	0.999999	301.7	326.7	312.6	11.44	2.36	4.79	High	High	High	High	High	High	High	High	High	1
High	Master Protein	A0A0M3JYD1	S-adenosylmethionine synthase (EC 2.5.1.6)	ASIM_LOCUS12872	Anisakis simplex (Herring worm)	1.072	2.10235	1.051	2.07197	0.981	1.97383	0.316316	0.773641	0.659161	0	5.577	7	3	3	3	435	47.9	6.11	10.08	3	0	1	1	0.973815	280.4	261.6	266.7	0.59	4.03	8.09	High	High	High	High	High	High	High	High	High	1
High	Master Protein	A0A0M3KEU9	S-formylglutathione hydrolase (inferred by orthology to a human protein)	ASIM_LOCUS18896	Anisakis simplex (Herring worm)	1.063	2.08927	1.039	2.0548	0.978	1.96973	0.939796	0.611511	0.434259	0	58.92	46	12	16	12	164	18.9	7.17	68.92	12	0	1	1	0.838793	1754	1649.9	1687.6	8.09	1.14	15.72	High	High	High	High	High	High	High	High	High	1
High	Master Protein	A0A0M3IQF5	S1-like domain-containing protein		Ascaris lumbricoides (Giant roundworm)	0.997	1.99585	0.863	1.81882	0.866	1.8226	0.998427	0.10111	0.108237	0	23.357	24	5	8	2	194	21.9	5.12	32.86	5	3	1	1	0.610962	1381.3	1385	1599.7	2.25	2.38	10.43	High	High	High	High	High	High	High	High	High	1
High	Master Protein	A0A0M3JQZ3	S10_plectin domain-containing protein	ASIM_LOCUS9846	Anisakis simplex (Herring worm)	0.945	1.92519	1.045	2.06337	1.105	2.15099	0.159059	0.168	0.0125652	0	33.059	52	7	16	6	151	17.2	9.58	60.8	7	1	1	1	0.593395	1450.4	1534.7	1388.5	2.49	1.1	4.16	High	High	High	High	High	High	High	High	High	1
High	Master Protein	A0A0M3IEV1	S4 RNA-binding domain-containing protein		Ascaris lumbricoides (Giant roundworm)	0.925	1.89868	1.064	2.09072	1.151	2.22068	0.631172	0.688691	0.247677	0	49.044	35	8	21	2	392	43.8	10.35	80.89	8	3	1	1	0.713947	1583.1	1712.3	1487.4	4.67	2.38	17.14	High	High	High	High	High	High	High	High	High	1
High	Master Protein	A0A0M3K367	S5 DRBM domain-containing protein	ASIM_LOCUS14813	Anisakis simplex (Herring worm)	0.977	1.96837	0.982	1.9752	1.004	2.00555	0.841895	0.90653	0.60767	0	7.261	3	3	3	3	963	108.4	8.32	4.42	3	0	1	1	0.946796	84.8	86.7	86.4	10.66	5.17	14.48	High	High	High	High	High	High	High	High	High	1
High	Master Protein	A0A044UHE2	Sacchrp_dh_NADP domain-containing protein		Onchocerca volvulus	1.013	2.0181	0.964	1.95071	0.952	1.93455	0.5158	0.98498	0.606298	0	15.315	18	3	6	2	276	30.8	9.23	22.8	3	1	1	1	0.946158	846.8	836	878.1	6.16	3.46	5.94	High	High	High	High	High	High	High	High	High	1
High	Master Protein	A0A0M3KG74	SAM50-like protein gop-3 (inferred by orthology to a C. elegans protein)	ASIM_LOCUS19372	Anisakis simplex (Herring worm)	1.003	2.00416	1.091	2.13022	1.088	2.12579	0.962012	0.707032	0.557545	0	14.448	14	3	4	3	308	34.3	8.65	15.02	3	0	1	1	0.917965	422	420.8	386.9	5.34	5.91	10.71	High	High	High	High	High	High	High	High	High	1
High	Master Protein	A0A0M3JRW6	Saposin B-type domain-containing protein	ASIM_LOCUS10231	Anisakis simplex (Herring worm)	1.121	2.17498	0.819	1.76418	0.731	1.65979	0.164313	0.418219	0.0302702	0	16.979	20	4	8	4	241	28	7.62	28.2	4	0	1	1	0.593395	818.1	729.9	999.2	13.8	2.88	8.99	High	High	High	High	High	High	High	High	High	1
High	Master Protein	A0A0M3JRE8	SCP domain-containing protein	ASIM_LOCUS10032	Anisakis simplex (Herring worm)	1.111	2.15995	1.016	2.0223	0.915	1.88557	0.862465	0.723011	0.43884	0	63.629	37	9	20	9	299	33.4	8.56	97.19	9	0	1	1	0.842924	1663.7	1497.5	1637	17.47	7.46	30.63	High	High	High	High	High	High	High	High	High	1
High	Master Protein	A0A0M3JWP0	SEL-1 like protein (inferred by orthology to a S. mansoni protein)		Anisakis simplex (Herring worm)	1.011	2.01531	1.02	2.02792	1.01	2.01391	0.80095	0.974291	0.680097	0	3.869	6	2	2	2	377	43.3	9.44	6.6	2	0	1	1	0.986724	204.1	201.9	200	5.34	7.7	9.07	High	High	High	High	High	High	High	High	High	1
High	Master Protein	A0A0M3JZ30	Selenium-binding protein 1 (inferred by orthology to a human protein)	ASIM_LOCUS13161	Anisakis simplex (Herring worm)	1.075	2.10672	0.987	1.98206	0.918	1.88949	0.590233	0.511423	0.151043	0	4.681	7	3	3	3	387	43.6	5.31	8.97	3	0	1	1	0.631421	457.9	426	464	6.27	2.73	5.4	High	High	High	High	High	High	High	High	High	1
High	Master Protein	A0A0M3K3E6	SelT-like protein (inferred by orthology to a D. melanogaster protein)	ASIM_LOCUS14894	Anisakis simplex (Herring worm)	1.018	2.02511	0.941	1.91986	0.924	1.89737	0.828356	0.801891	0.475516	0	8.619	15	3	3	3	276	31.5	5.68	10.93	3	0	1	1	0.868199	378.5	371.6	402.3	7.4	3.55	10.02	High	High	High	High	High	High	High	High	High	1
High	Master Protein	A0A0M3K255	Sepiapterin reductase (inferred by orthology to a human protein)	ASIM_LOCUS14391	Anisakis simplex (Herring worm)	1.001	2.00139	0.996	1.99446	0.995	1.99308	0.770822	0.706602	0.347	0	26.575	28	7	14	7	328	36.7	6.29	45.08	7	0	1	1	0.780763	1442.2	1440.7	1447.7	2.82	9.48	9.6	High	High	High	High	High	High	High	High	High	1
High	Master Protein	A0A0M3K5M3	Serine hydroxymethyltransferase (EC 2.1.2.1)	ASIM_LOCUS15671	Anisakis simplex (Herring worm)	1.002	2.00277	1.013	2.0181	1.01	2.01391	0.996204	0.697776	0.650582	0	140.827	63	21	52	20	413	45.4	8.78	210.93	21	1	1	1	0.969744	4551.9	4542	4495.4	4.33	1.7	14.66	High	High	High	High	High	High	High	High	High	1
High	Master Protein	A0A0B2V4B5	Serine/threonine protein phosphatase 2A regulatory subunit	Ppp2r5a Tcan_04757	Toxocara canis (Canine roundworm)	1.038	2.05338	0.973	1.96292	0.938	1.91587	0.373973	0.921728	0.234837	0	25.225	20	6	13	3	566	64.8	8.19	46.71	6	3	1	1	0.702059	659.3	635.5	677.7	2.53	3.93	4.53	High	High	High	High	High	High	High	High	High	1
High	Master Protein	U1M4A0	Serine/threonine-protein phosphatase	ASU_14192	Ascaris suum (Pig roundworm) (Ascaris lumbricoides)	0.982	1.9752	1.027	2.03778	1.046	2.0648	0.965962	0.994508	0.987472	0	38.73	30	8	13	2	369	41.6	5.66	52.63	8	0	1	1	0.999999	174.9	178.1	170.2	2.34	3.19	12.59	High	High	High	High	High	High	High	High	High	1
High	Master Protein	A0A0M3JUY6	Serine/threonine-protein phosphatase (EC 3.1.3.16)	ASIM_LOCUS11483	Anisakis simplex (Herring worm)	1.165	2.24233	0.937	1.91454	0.804	1.74594	0.596147	0.840658	0.322526	0	49.744	43	9	18	3	322	36.9	5.19	72.01	9	6	1	1	0.771655	1000	858.6	1067.6	15.35	10.6	15.81	High	High	High	High	High	High	High	High	High	1
High	Master Protein	A0A0M3JX78	Serine/threonine-protein phosphatase 2A activator (EC 5.2.1.8) (Phosphotyrosyl phosphatase activator)	ASIM_LOCUS12400	Anisakis simplex (Herring worm)	0.98	1.97247	1.037	2.05196	1.058	2.08204	0.990136	0.941138	0.97843	0	27.24	32	6	9	6	395	45	5.77	21.53	6	0	1	1	0.999999	56.1	57.2	54	5.56	11.94	3.37	High	High	High	High	High	High	High	High	High	1
High	Master Protein	A0A0M3JC87	SERPIN domain-containing protein		Anisakis simplex (Herring worm)	1.13	2.18859	1.036	2.05053	0.917	1.88818	0.317273	0.928475	0.201475	0	8.024	54	2	2	2	56	6.2	4.55	7.72	2	0	1	1	0.682009	95.7	84.7	92.4	6.34	5.32	4.79	High	High	High	High	High	High	High	High	High	1
High	Master Protein	A0A0M3JVF3	Serrate RNA effector molecule homolog (inferred by orthology to a C. elegans protein)	ASIM_LOCUS11671	Anisakis simplex (Herring worm)	0.872	1.8302	0.828	1.77522	0.95	1.93187	0.760541	0.859164	0.98039	0	8.498	5	2	2	2	757	86.6	5.4	8.26	2	0	1	1	0.999999	51.1	58.7	61.8	19.92	2.49	17.18	High	High	High	High	High	High	High	High	High	1
High	Master Protein	A0A0B2VF66	Sex muscle abnormal protein 5	sem-5 Tcan_14454 TCNE_LOCUS11738	Toxocara canis (Canine roundworm)	1.094	2.13465	0.927	1.90132	0.847	1.79876	0.88635	0.582494	0.351189	0	11.257	16	2	4	2	220	25.1	5.31	17.39	2	0	1	1	0.780763	144.2	131.8	155.6	3.67	17.86	15.2	High	High	High	High	High	High	High	High	High	1
High	Master Protein	A0A0M3JY00	SH3 domain-containing protein	ASIM_LOCUS12718	Anisakis simplex (Herring worm)	1.057	2.0806	1.059	2.08349	1.001	2.00139	0.242964	0.522877	0.789454	0	10.056	7	2	2	2	455	52.4	6.49	8.81	2	0	1	1	0.999999	146.4	138.4	138.3	4.85	6.79	2.07	High	High	High	High	High	High	High	High	High	1
High	Master Protein	A0A0M3KA81	ShKT domain-containing protein	ASIM_LOCUS17279	Anisakis simplex (Herring worm)	1.069	2.09798	0.947	1.92786	0.886	1.84805	0.872042	0.445724	0.719537	0	13.06	47	3	7	3	104	11.2	5.52	25.09	3	0	1	1	0.999999	418.4	391.2	441.7	29.86	29.34	41.82	High	High	High	High	High	High	High	High	High	1
High	Master Protein	A0A0M3K9T1	SHSP domain-containing protein	ASIM_LOCUS17129	Anisakis simplex (Herring worm)	0.95	1.93187	0.985	1.97931	1.036	2.05053	0.359623	0.558122	0.913621	0	10.313	21	2	5	2	124	14.1	5.76	18.5	2	0	1	1	0.999999	135.5	142.6	137.6	6.19	3.63	10.39	High	High	High	High	High	High	High	High	High	1
High	Master Protein	A0A0M3JR39	Sidoreflexin	ASIM_LOCUS9905	Anisakis simplex (Herring worm)	0.991	1.98756	1.043	2.06051	1.052	2.0734	0.79546	0.852189	0.493752	0	31.108	37	9	10	9	324	35.7	9.38	33.35	9	0	1	1	0.877411	943.6	952.5	905	5.51	0.87	10.6	High	High	High	High	High	High	High	High	High	1
High	Master Protein	A0A0M3KB67	Sigma non-opioid intracellular receptor 1 (inferred by orthology to a human protein)	ASIM_LOCUS17615	Anisakis simplex (Herring worm)	0.908	1.87644	1.048	2.06766	1.154	2.2253	0.703591	0.438163	0.161964	0	18.231	17	4	8	4	301	33.5	9.19	25.77	4	0	1	1	0.647707	695	765.5	663.2	9.54	6.87	14.62	High	High	High	High	High	High	High	High	High	1
High	Master Protein	A0A0M3JUI7	Signal peptidase complex catalytic subunit SEC11 (EC 3.4.21.89)	ASIM_LOCUS11314	Anisakis simplex (Herring worm)	1.075	2.10672	1.035	2.04911	0.963	1.94936	0.799017	0.99294	0.737017	0	4.691	18	3	3	3	181	20.4	8.63	9.11	3	0	1	1	0.999999	388.2	361.1	375	1.77	6.73	7.93	High	High	High	High	High	High	High	High	High	1
High	Master Protein	A0A0M3JYT0	Signal recognition particle 54 kDa protein (inferred by orthology to a human protein)	ASIM_LOCUS13047	Anisakis simplex (Herring worm)	0.991	1.98756	1.043	2.06051	1.053	2.07484	0.876185	0.60032	0.355075	0	12.878	9	4	5	4	704	78.8	7.71	14.24	4	0	1	1	0.780763	430.6	434.5	412.7	3.99	1.58	10.93	High	High	High	High	High	High	High	High	High	1
High	Master Protein	A0A0M3KA00	Signal recognition particle subunit SRP72 (inferred by orthology to a C. elegans protein)	ASIM_LOCUS17198	Anisakis simplex (Herring worm)	0.906	1.87384	1.14	2.20381	1.259	2.3933	0.407366	0.343213	0.0607835	0	7.789	35	2	2	2	78	8.5	9.13	6.96	2	0	1	1	0.593395	238.2	263.1	209	5.72	4.6	12.55	High	High	High	High	High	High	High	High	High	1
High	Master Protein	A0A0M3J4K9	Signal recognition particle subunit SRP72 (inferred by orthology to a human protein)	ASIM_LOCUS2341	Anisakis simplex (Herring worm)	0.959	1.94396	1.028	2.0392	1.072	2.10235	0.775103	0.695102	0.341978	0	9.186	15	2	3	2	227	26.1	8.79	13.14	2	0	1	1	0.780763	340.5	354.9	331.1	2.05	2.47	9.24	High	High	High	High	High	High	High	High	High	1
High	Master Protein	A0A0M3K357	Sm domain-containing protein	ASIM_LOCUS14803	Anisakis simplex (Herring worm)	1.094	2.13465	0.975	1.96564	0.891	1.85446	0.828865	0.418604	0.205674	0	6.119	34	2	2	2	101	11.2	5.6	3.76	2	0	1	1	0.68554	147.7	134.9	151.5	5.84	10.33	17.32	High	High	High	High	High	High	High	High	High	1
High	Master Protein	A0A0M3IZA2	Small nuclear ribonucleoprotein Sm D1 (snRNP core protein D1)	ASIM_LOCUS485	Anisakis simplex (Herring worm)	0.957	1.94127	0.959	1.94396	1.002	2.00277	0.664478	0.893018	0.902734	0	14.677	27	2	7	2	122	13.5	11.72	21.73	2	0	1	1	0.999999	59.1	61.7	61.6	2.2	10.57	10.04	High	High	High	High	High	High	High	High	High	1
High	Master Protein	A0A0M3HNY6	Small nuclear ribonucleoprotein Sm D2 (Sm-D2) (snRNP core protein D2)		Ascaris lumbricoides (Giant roundworm)	1.004	2.00555	0.972	1.96156	0.968	1.95613	0.981192	0.973436	0.999301	0	11.656	39	4	5	4	120	13.6	9.83	17.91	4	0	1	1	0.999999	375.1	373.6	385.8	4.65	5.3	4.98	High	High	High	High	High	High	High	High	High	1
High	Master Protein	A0A0M3KEY5	Small nuclear ribonucleoprotein Sm D3 (Sm-D3) (snRNP core protein D3)	ASIM_LOCUS18932	Anisakis simplex (Herring worm)	0.91	1.87905	1.023	2.03214	1.125	2.18102	0.506354	0.905492	0.313363	0	7.874	22	2	2	2	141	15.3	10.8	7.71	2	0	1	1	0.764274	57.5	63.2	56.2	3.39	5.64	8.14	High	High	High	High	High	High	High	High	High	1
High	Master Protein	A0A0B2VN83	Sodium/potassium-transporting ATPase subunit alpha	Atpalpha Tcan_16688	Toxocara canis (Canine roundworm)	0.965	1.95206	1.05	2.07053	1.089	2.12727	0.557678	0.159653	0.0409217	0	65.173	13	13	21	3	1010	112.3	5.59	83.02	13	0	1	1	0.593395	323.2	334.9	307.6	1.72	0.56	7.14	High	High	High	High	High	High	High	High	High	1
High	Master Protein	A0A0M3J3K0	Soluble NSF attachment protein (inferred by orthology to a D. melanogaster protein)	ASIM_LOCUS1984	Anisakis simplex (Herring worm)	1.057	2.0806	0.958	1.94261	0.906	1.87384	0.434706	0.56892	0.118295	0	22.304	51	4	5	3	129	15.2	7.81	24.57	4	1	1	1	0.612274	394	372.8	411.4	4.22	4.62	7.66	High	High	High	High	High	High	High	High	High	1
High	Master Protein	A0A0M3J7F1	Sorbitol dehydrogenase (inferred by orthology to a human protein)	ASIM_LOCUS3333	Anisakis simplex (Herring worm)	1.134	2.19466	0.935	1.91189	0.825	1.77154	0.99294	0.89057	0.837184	0	46.565	52	7	14	7	206	22	6.34	65.21	7	0	1	1	0.999999	1614.3	1423.5	1725.6	6.53	21.23	33.1	High	High	High	High	High	High	High	High	High	1
High	Master Protein	A0A0B2VRD8	Sorting nexin-12	SNX12 Tcan_03420	Toxocara canis (Canine roundworm)	1.046	2.0648	0.995	1.99308	0.952	1.93455	0.163613	0.996649	0.148133	0	23.565	38	6	10	4	185	21.1	9.35	34.9	6	2	1	1	0.629558	651.3	622.7	654.3	3.58	2.33	4.46	High	High	High	High	High	High	High	High	High	1
High	Master Protein	A0A0M3JV22	SPARC (inferred by orthology to a C. elegans protein)		Anisakis simplex (Herring worm)	0.983	1.97657	0.777	1.71356	0.791	1.73027	0.874894	0.259519	0.462845	0	11.08	17	3	3	3	289	33.2	5.33	12.17	3	0	1	1	0.85882	125.6	127.9	161.7	19.62	17.08	21.56	High	High	High	High	High	High	High	High	High	1
High	Master Protein	F1KPR0	Spectrin alpha chain		Ascaris suum (Pig roundworm) (Ascaris lumbricoides)	1.022	2.03073	0.917	1.88818	0.897	1.86219	0.994526	0.15267	0.173337	0	478.201	43	93	206	13	2422	281	5.35	823.47	93	87	1	1	0.65637	17480.8	17109.9	19071.5	3.56	4.25	12.74	High	High	High	High	High	High	High	High	High	1
High	Master Protein	J9FAU8	Spectrin alpha chain (Fragment)	WUBG_04600	Wuchereria bancrofti	0.965	1.95206	0.886	1.84805	0.918	1.88949	0.828494	0.330702	0.621571	0	180.443	28	39	87	2	1433	166.1	5.54	322.57	39	0	1	1	0.958886	503.1	521.2	567.7	5.96	5.47	13.08	High	High	High	High	High	High	High	High	High	1
High	Master Protein	A0A016U4V9	Spectrin beta chain	Acey_s0058.g2918 Y032_0058g2918	Ancylostoma ceylanicum	0.975	1.96564	0.977	1.96837	1.003	2.00416	0.999744	0.415999	0.426063	0	63.049	8	16	32	3	2241	260.5	5.39	115.56	16	0	1	1	0.830614	271.2	278.2	277.5	2.94	3.88	10.27	High	High	High	High	High	High	High	High	High	1
High	Master Protein	A0A0B2UNZ4	Spectrin beta chain, non-erythrocytic 5	SPTBN5 Tcan_07232	Toxocara canis (Canine roundworm)	1.005	2.00694	0.975	1.96564	0.97	1.95884	0.947351	0.834325	0.961562	0	101.727	8	25	43	4	3564	411.5	6.2	163.14	25	1	1	1	0.999999	882.9	878.3	905.7	1.7	4.92	2.66	High	High	High	High	High	High	High	High	High	1
High	Master Protein	J0XM05	Spectrin protein 1	LOAG_16411	Loa loa (African eye worm)	0.979	1.9711	0.906	1.87384	0.926	1.9	0.918743	0.177838	0.290625	0	350.923	31	72	162	3	2424	280.9	5.39	627.5	72	0	1	1	0.741466	384.4	392.7	424	2.89	4.31	12.64	High	High	High	High	High	High	High	High	High	1
High	Master Protein	A0A0M3K8P9	Spermidine synthase (inferred by orthology to a human protein)	ASIM_LOCUS16747	Anisakis simplex (Herring worm)	1.032	2.04486	1.018	2.02511	0.986	1.98069	0.462681	0.697954	0.904034	0	35.058	29	7	10	7	412	46.5	5.11	43.56	7	0	1	1	0.999999	578.5	560.5	568.3	4	5.55	3.27	High	High	High	High	High	High	High	High	High	1
High	Master Protein	A0A0M3K191	Sphingosine-1-phosphate lyase (inferred by orthology to a C. elegans protein)	ASIM_LOCUS14038	Anisakis simplex (Herring worm)	0.923	1.89605	1.086	2.12285	1.177	2.26106	0.445646	0.529427	0.110962	0	32.061	27	11	16	11	497	54.5	6.34	58.42	11	0	1	1	0.610962	1524.3	1651.5	1403.3	2.74	2.3	13.71	High	High	High	High	High	High	High	High	High	1
High	Master Protein	A0A0M3K4D1	Sphingosine-1-phosphate lyase 1 (inferred by orthology to a human protein)	ASIM_LOCUS15229	Anisakis simplex (Herring worm)	0.919	1.8908	1.16	2.23457	1.262	2.39828	0.95418	0.670495	0.508725	0	10.148	9	2	2	2	351	40.4	6.28	9.11	2	0	1	1	0.882948	105.8	115.1	91.2	8.47	4.53	25.4	High	High	High	High	High	High	High	High	High	1
High	Master Protein	A0A0B2VAS1	Spindle-and centromere-associated protein	PUMA1 Tcan_05882	Toxocara canis (Canine roundworm)	0.796	1.73628	0.912	1.88165	1.146	2.21299	0.246088	0.995369	0.219538	0	67.855	5	14	42	2	1962	227.4	6.15	177.61	14	0	1	1	0.694437	465.6	584.7	510.4	12.81	6.02	16.97	High	High	High	High	High	High	High	High	High	1
High	Master Protein	U1NJP4	Spindle-and centromere-associated protein	ASU_08277	Ascaris suum (Pig roundworm) (Ascaris lumbricoides)	0.88	1.84038	0.981	1.97383	1.114	2.16445	0.36051	0.959114	0.259013	0	16.952	3	8	15	2	2040	237.4	5.82	57.59	8	0	1	1	0.724741	649.3	737.5	662	7.72	6.93	2.86	High	High	High	High	High	High	High	High	High	1
High	Master Protein	F1L2B3	Spliceosome RNA helicase BAT1		Ascaris suum (Pig roundworm) (Ascaris lumbricoides)	1.013	2.0181	1.058	2.08204	1.044	2.06194	0.95748	0.914313	0.778847	0	14.055	23	6	7	4	429	49	5.68	21.48	6	2	1	1	0.999999	398.4	393.3	376.6	4.89	6.32	8.42	High	High	High	High	High	High	High	High	High	1
High	Master Protein	A0A0M3JWA5	SRP54 domain-containing protein	ASIM_LOCUS12023	Anisakis simplex (Herring worm)	1.039	2.0548	1.02	2.02792	0.982	1.9752	0.986398	0.967937	0.995933	0	15.779	11	4	5	4	703	77.6	6.52	12.49	4	0	1	1	0.999999	383.9	369.5	376.4	2.08	5.83	4.24	High	High	High	High	High	High	High	High	High	1
High	Master Protein	A0A0M3JT07	Staphylococcal nuclease domain-containing protein (EC 3.1.31.1)	ASIM_LOCUS10696	Anisakis simplex (Herring worm)	0.95	1.93187	1.062	2.08782	1.118	2.17046	0.638594	0.341157	0.105679	0	255.863	63	44	97	40	912	101.7	7.15	359.68	44	4	1	1	0.610962	7523.3	7920.1	7086.3	3.39	0.88	11.19	High	High	High	High	High	High	High	High	High	1
High	Master Protein	A0A0M3JUS6	Steroidogenic acute regulatory-like protein 1 (inferred by orthology to a C. elegans protein)	ASIM_LOCUS11416	Anisakis simplex (Herring worm)	1.073	2.1038	0.949	1.93053	0.884	1.84548	0.681467	0.323707	0.109942	0	38.245	38	9	22	9	228	26.2	7.06	82.03	9	0	1	1	0.610962	2361.3	2199.9	2488.6	5.42	3.67	12.87	High	High	High	High	High	High	High	High	High	1
High	Master Protein	A0A0M3JQA3	STI1 domain-containing protein	ASIM_LOCUS9583	Anisakis simplex (Herring worm)	0.879	1.8391	1.041	2.05765	1.184	2.27206	0.631788	0.949033	0.465422	0	16.335	55	2	6	2	89	9.8	4.34	22.51	2	0	1	1	0.860427	38.5	43.9	37	24.68	9.3	4.85	High	High	High	High	High	High	High	High	High	1
High	Master Protein	A0A0M3IY22	Stomatin-like protein 2, mitochondrial (inferred by orthology to a human protein)	ASIM_LOCUS50	Anisakis simplex (Herring worm)	1.053	2.07484	1.005	2.00694	0.954	1.93724	0.573917	0.906745	0.364571	0	15.385	20	5	7	5	366	40.4	8.59	18.8	5	0	1	1	0.784567	676.8	642.7	673.8	2.34	4.57	1.58	High	High	High	High	High	High	High	High	High	1
High	Master Protein	A0A0M3JXH9	Stress-induced-phosphoprotein 1 (inferred by orthology to a C. elegans protein)	ASIM_LOCUS12523	Anisakis simplex (Herring worm)	1.082	2.11697	0.99	1.98618	0.916	1.88688	0.763638	0.426004	0.179682	0	67.347	55	19	35	17	320	36.5	7.72	135.3	19	2	1	1	0.65637	4984.4	4608.3	5033.3	6.55	2.1	9.69	High	High	High	High	High	High	High	High	High	1
High	Master Protein	A0A0B2VA49	Striatin-3	Strn3 Tcan_07301	Toxocara canis (Canine roundworm)	1.007	2.00973	0.924	1.89737	0.917	1.88818	0.965813	0.180168	0.247066	0	3.81	4	2	2	2	698	76.9	5.57	5.1	2	0	1	1	0.713947	47.9	47.5	51.8	3.31	7.56	3.22	High	High	High	High	High	High	High	High	High	1
High	Master Protein	U1NBV5	Succinate dehydrogenase [ubiquinone] flavoprotein subunit, mitochondrial	ASU_11971	Ascaris suum (Pig roundworm) (Ascaris lumbricoides)	1.075	2.10672	1.108	2.15547	1.031	2.04344	0.0427648	0.0109292	0.497382	0	77.659	22	13	40	2	648	70.8	7.9	156.63	13	10	1	1	0.878233	6132.2	5706.3	5534.6	3.88	2.71	2.03	High	High	High	High	High	High	High	High	High	1
High	Master Protein	A0A0M3JRB2	Succinate dehydrogenase [ubiquinone] iron-sulfur subunit, mitochondrial (EC 1.3.5.1)	ASIM_LOCUS9988	Anisakis simplex (Herring worm)	0.966	1.95342	1.124	2.1795	1.164	2.24078	0.907987	0.197197	0.115276	0	84.144	59	13	39	11	279	31.4	8.47	148.21	13	2	1	1	0.612274	3934.7	4072.2	3499.4	5.66	5.93	12.16	High	High	High	High	High	High	High	High	High	1
High	Master Protein	A0A0M3KE43	Succinate dehydrogenase assembly factor 2, mitochondrial (SDH assembly factor 2) (SDHAF2)	ASIM_LOCUS18642	Anisakis simplex (Herring worm)	1.135	2.19619	1.036	2.05053	0.912	1.88165	0.0969627	0.974459	0.0736503	0	32.265	36	4	13	4	136	15.9	8.92	48.65	4	0	1	1	0.59502	1102.8	971.5	1064.9	4.39	5.13	11.43	High	High	High	High	High	High	High	High	High	1
High	Master Protein	A0A0M3K2T6	Succinate--CoA ligase [ADP-forming] subunit beta, mitochondrial (EC 6.2.1.5) (ATP-specific succinyl-CoA synthetase subunit beta) (A-SCS) (Succinyl-CoA synthetase beta-A chain) (SCS-betaA)	ASIM_LOCUS14663	Anisakis simplex (Herring worm)	0.925	1.89868	1.015	2.0209	1.097	2.13909	0.46862	0.994841	0.421723	0	36.061	31	8	10	8	420	45.7	5.54	44.4	8	0	1	1	0.828068	699.3	756	689.2	4.48	7.65	8.19	High	High	High	High	High	High	High	High	High	1
High	Master Protein	A0A0M3JX94	Succinate-semialdehyde dehydrogenase, mitochondrial (inferred by orthology to a human protein)	ASIM_LOCUS12423	Anisakis simplex (Herring worm)	1.026	2.03637	1.152	2.22222	1.122	2.17648	0.886304	0.101579	0.185524	0	138.345	58	20	38	14	509	55.2	7.83	163.78	20	6	1	1	0.663086	2804.1	2732.1	2434.3	2.1	3.01	11.12	High	High	High	High	High	High	High	High	High	1
High	Master Protein	A0A0M3JWL9	Succinyl-CoA:3-ketoacid-coenzyme A transferase (EC 2.8.3.5)	ASIM_LOCUS12155	Anisakis simplex (Herring worm)	1.032	2.04486	0.938	1.91587	0.91	1.87905	0.86636	0.153657	0.0796016	0	9.673	13	4	4	4	467	50.7	6.32	6.34	4	0	1	1	0.605333	195	189	207.8	5.37	4.03	8.03	High	High	High	High	High	High	High	High	High	1
High	Master Protein	A0A0N5A8H5	SUI1 domain-containing protein		Syphacia muris	1.164	2.24078	1.016	2.0223	0.873	1.83147	0.751872	0.995388	0.801589	0	18.415	48	3	4	3	111	12.9	7.37	16.92	3	0	1	1	0.999999	136	116.9	133.9	7.95	13.67	7.85	High	High	High	High	High	High	High	High	High	1
High	Master Protein	A0A0M3KD77	Sulfhydryl oxidase (inferred by orthology to a C. elegans protein)	ASIM_LOCUS18325	Anisakis simplex (Herring worm)	1.025	2.03496	0.947	1.92786	0.923	1.89605	0.999983	0.365657	0.363295	0	21.256	19	5	6	5	278	31.7	8.94	25.74	5	0	1	1	0.782755	449.1	438.1	474.5	2.4	10.4	10.97	High	High	High	High	High	High	High	High	High	1
High	Master Protein	A0A0M3K1E6	Sulfite oxidase, mitochondrial (inferred by orthology to a human protein)	ASIM_LOCUS14095	Anisakis simplex (Herring worm)	0.934	1.91057	0.947	1.92786	1.013	2.0181	0.999092	0.606079	0.583443	0	15.644	19	5	5	5	525	59	6.49	19.07	5	0	1	1	0.938474	309.6	331.3	327	6.97	12.3	10.74	High	High	High	High	High	High	High	High	High	1
High	Master Protein	A0A0M3JZV6	Superoxide dismutase [Cu-Zn] (EC 1.15.1.1)		Anisakis simplex (Herring worm)	0.847	1.79876	1.035	2.04911	1.222	2.3327	0.591732	0.765551	0.268904	0	3.878	24	2	2	2	169	18	9.41	5.82	2	0	1	1	0.730023	55.7	65.8	53.8	10.13	12.75	1.07	High	High	High	High	High	High	High	High	High	1
High	Master Protein	A0A0M3JRT2	Suppressor of presenilin-2 (inferred by orthology to a C. elegans protein)	ASIM_LOCUS10191	Anisakis simplex (Herring worm)	0.997	1.99585	0.894	1.85832	0.897	1.86219	0.884811	0.173305	0.0944547	0	33.43	37	7	14	7	262	29.8	4.3	38.45	7	0	1	1	0.610962	742.8	745.1	831	5.04	2.83	5.03	High	High	High	High	High	High	High	High	High	1
High	Master Protein	F1KXH4	Suppressor/enhancer of lin-12 protein 9		Ascaris suum (Pig roundworm) (Ascaris lumbricoides)	1.104	2.1495	1.04	2.05623	0.942	1.92119	0.0306163	0.173363	0.40325	0	6.282	14	3	3	3	203	22.9	5.29	11.83	3	0	1	1	0.809014	616.6	558.3	592.6	1.95	4.8	1.6	High	High	High	High	High	High	High	High	High	1
High	Master Protein	A0A0M3KBB7	Surfeit locus protein 4 homolog (inferred by orthology to a C. elegans protein)	ASIM_LOCUS17665	Anisakis simplex (Herring worm)	0.977	1.96837	1.076	2.10818	1.101	2.14503	0.784278	0.920179	0.565124	0	18.785	11	3	6	3	276	31.6	8.27	21.04	3	0	1	1	0.922398	232.9	238.3	216.5	5.23	0.33	12.97	High	High	High	High	High	High	High	High	High	1
High	Master Protein	A0A0M3KA05	SXP/RAL-2 family protein 2 isoform 1		Anisakis simplex (Herring worm)	1.013	2.0181	1.038	2.05338	1.024	2.03355	0.665301	0.47886	0.938302	0	66.984	74	11	26	2	159	17.1	4.83	95.74	11	0	1	1	0.999999	307	303	295.8	10.74	11.55	6.66	High	High	High	High	High	High	High	High	High	1
High	Master Protein	A7M6T5	SXP/RAL-2 family protein 2 isoform 8	Ani s 8-8	Anisakis simplex (Herring worm)	1.126	2.18253	1.195	2.28945	1.061	2.08638	0.467688	0.173577	0.700295	0	61.513	71	11	25	2	150	16.1	4.81	83.34	11	10	1	1	0.991175	1928.8	1712.7	1614.6	14.91	10.2	8.57	High	High	High	High	High	High	High	High	High	1
High	Master Protein	A1IKL2	SXP/RAL-2 family protein Ani s 5 (allergen Ani s 5)		Anisakis simplex (Herring worm)	1.019	2.02651	1.06	2.08493	1.041	2.05765	0.997828	0.716747	0.751901	0	31.452	43	7	16	7	152	16.6	5.06	43.91	7	0	1	1	0.999999	1410.9	1385.1	1330.7	9.77	8.56	7.23	High	High	High	High	High	High	High	High	High	1
High	Master Protein	A0A0M3JTQ2	Synthase trehalose-6-phosphate	ASIM_LOCUS10987	Anisakis simplex (Herring worm)	1.004	2.00555	1.151	2.22068	1.147	2.21453	0.995628	0.361188	0.325329	0	62.749	17	16	26	16	1312	147.3	5.76	87.91	16	0	1	1	0.773012	1456.3	1451.1	1265.6	2.32	2.09	15.71	High	High	High	High	High	High	High	High	High	1
High	Master Protein	A0A077ZD87	T complex protein 1 subunit eta	TTRE_0000609501	Trichuris trichiura (Whipworm) (Trichocephalus trichiurus)	1.011	2.01531	1.011	2.01531	1	2	0.888549	0.884217	0.999947	0	13.721	2	2	5	2	1377	153.1	6.73	16.81	2	0	1	1	0.999999	431.7	427.1	427.1	7.36	9.36	11.13	High	High	High	High	High	High	High	High	High	1
High	Master Protein	U1NF71	T-complex protein 1 subunit alpha	ASU_12195	Ascaris suum (Pig roundworm) (Ascaris lumbricoides)	1.001	2.00139	1.104	2.1495	1.103	2.14801	0.920898	0.321213	0.199015	0	44.253	22	10	19	3	554	59.7	6.02	73.48	10	7	1	1	0.67887	3098.9	3095.8	2807	3.52	0.93	10.16	High	High	High	High	High	High	High	High	High	1
High	Master Protein	A0A0M3KFP5	T-complex protein 1 subunit alpha (inferred by orthology to a C. elegans protein)	ASIM_LOCUS19193	Anisakis simplex (Herring worm)	0.852	1.805	1.029	2.04061	1.209	2.31177	0.368392	0.751724	0.148447	0	25.695	41	6	9	3	227	23.9	5.41	35.78	6	0	1	1	0.629558	224.6	263.7	218.2	9.03	2.57	12.88	High	High	High	High	High	High	High	High	High	1
High	Master Protein	A0A0M3J5K8	T-complex protein 1 subunit beta (inferred by orthology to a C. elegans protein)		Anisakis simplex (Herring worm)	1.156	2.22839	1.422	2.67957	1.23	2.34567	0.517872	0.304145	0.885372	0	12.293	35	3	6	2	93	10.1	6.52	18.31	3	0	1	1	0.999999	548.3	474.3	385.6	11.77	30.15	16.75	High	High	High	High	High	High	High	High	High	1
High	Master Protein	A0A0M3JT78	T-complex protein 1 subunit delta	ASIM_LOCUS10777	Anisakis simplex (Herring worm)	0.961	1.94666	1.138	2.20076	1.184	2.27206	0.8364	0.251498	0.121115	0	99.22	55	20	39	12	550	59.4	7.71	124.21	20	8	1	1	0.61298	2591.1	2696.1	2276.5	5.3	0.59	14.75	High	High	High	High	High	High	High	High	High	1
High	Master Protein	A0A0B2W6N6	T-complex protein 1 subunit epsilon (Fragment)	cct-5 Tcan_06310	Toxocara canis (Canine roundworm)	0.982	1.9752	1.005	2.00694	1.024	2.03355	0.998729	0.937835	0.920219	0	26.522	22	4	7	2	336	37	6.13	34.98	4	0	1	1	0.999999	124.9	127.3	124.3	1.41	4.72	7.79	High	High	High	High	High	High	High	High	High	1
High	Master Protein	P47209	T-complex protein 1 subunit epsilon (TCP-1-epsilon) (CCT-epsilon)	cct-5 C07G2.3	Caenorhabditis elegans	1.017	2.02371	1.018	2.02511	1.001	2.00139	0.995745	0.469638	0.426866	0	13.399	13	5	6	2	542	59.4	5.59	21.39	5	1	1	1	0.831361	321.6	316.1	315.8	2.35	4.54	4.83	High	High	High	High	High	High	High	High	High	1
High	Master Protein	U1NSI1	T-complex protein 1 subunit eta	ASU_04731	Ascaris suum (Pig roundworm) (Ascaris lumbricoides)	0.992	1.98894	1.021	2.02933	1.029	2.04061	0.999295	0.823836	0.805255	0	34.114	21	7	17	2	537	59	6.25	38.48	7	0	1	1	0.999999	47.5	47.9	46.5	11.22	4.83	9.18	High	High	High	High	High	High	High	High	High	1
High	Master Protein	A0A0M3J3K2	T-complex protein 1 subunit eta (TCP-1-eta) (CCT-eta)	ASIM_LOCUS1985	Anisakis simplex (Herring worm)	1.185	2.27363	1.251	2.38006	1.056	2.07916	0.708558	0.733078	0.998955	0	25.723	61	5	10	3	125	13.9	8.31	25.99	5	0	1	1	0.999999	547.3	461.8	437.4	21.28	3.36	13.69	High	High	High	High	High	High	High	High	High	1
High	Master Protein	A0A0N4YB04	T-complex protein 1 subunit gamma	NBR_LOCUS13609	Nippostrongylus brasiliensis (Rat hookworm)	0.889	1.85189	1.103	2.14801	1.241	2.36362	0.190063	0.408688	0.0338539	0	9.308	6	4	5	2	567	63.1	8.22	17.37	4	1	1	1	0.593395	474.9	534.3	430.4	4.85	0.86	11.6	High	High	High	High	High	High	High	High	High	1
High	Master Protein	F1KW17	T-complex protein 1 subunit theta		Ascaris suum (Pig roundworm) (Ascaris lumbricoides)	1.004	2.00555	1.04	2.05623	1.036	2.05053	0.845065	0.933675	0.65115	0	40.823	18	9	18	2	549	59.1	5.85	74.24	9	0	1	1	0.969744	86.3	86	83	13.19	6.1	8.48	High	High	High	High	High	High	High	High	High	1
High	Master Protein	A0A0M3K120	T-complex protein 1 subunit theta (inferred by orthology to a C. elegans protein)	ASIM_LOCUS13955	Anisakis simplex (Herring worm)	0.939	1.9172	1.009	2.01252	1.075	2.10672	0.602892	0.71077	0.244245	0	83.162	54	22	38	14	560	60.7	6.2	144.36	22	8	1	1	0.712476	4708.5	5013.6	4664.7	5.2	1.17	6.47	High	High	High	High	High	High	High	High	High	1
High	Master Protein	A0A0M3J7D2	T-complex protein 1 subunit zeta (inferred by orthology to a C. elegans protein)	ASIM_LOCUS3315	Anisakis simplex (Herring worm)	0.975	1.96564	1.039	2.0548	1.066	2.09362	0.999763	0.737395	0.748945	0	34.364	31	8	17	2	336	37.4	6.3	45.76	8	6	1	1	0.999999	1077.4	1105.3	1037.2	3.7	3.09	10.57	High	High	High	High	High	High	High	High	High	1
High	Master Protein	A0A0M3JVW2	t-SNARE coiled-coil homology domain-containing protein	ASIM_LOCUS11846	Anisakis simplex (Herring worm)	0.975	1.96564	0.926	1.9	0.95	1.93187	0.435974	0.245869	0.880057	0	13.856	23	5	7	5	248	28.4	6.81	17.02	5	0	1	1	0.999999	395.6	405.6	427.2	0.85	10.7	6.09	High	High	High	High	High	High	High	High	High	1
High	Master Protein	J0XKI0	Talin 1	LOAG_17334	Loa loa (African eye worm)	0.987	1.98206	1.059	2.08349	1.073	2.1038	0.80743	0.988655	0.878358	0	38.951	5	9	13	2	2515	274.5	6.6	51.19	9	0	1	1	0.999999	476.2	482.6	449.7	7.41	3.14	14.68	High	High	High	High	High	High	High	High	High	1
High	Master Protein	A0A0B2VYA5	Talin-1	TLN1 Tcan_16499	Toxocara canis (Canine roundworm)	0.974	1.96428	0.938	1.91587	0.963	1.94936	0.399923	0.0561174	0.324396	0	115.402	15	27	42	5	2701	294.5	6.42	157.31	27	22	1	1	0.773012	2282.6	2343.4	2433.7	0.64	3.31	2.59	High	High	High	High	High	High	High	High	High	1
High	Master Protein	A0A0M3JW90	Target of myb1 related (inferred by orthology to a S. mansoni protein)	ASIM_LOCUS12006	Anisakis simplex (Herring worm)	1.024	2.03355	0.944	1.92385	0.922	1.89474	0.488992	0.525828	0.122917	0	42.143	29	11	18	11	498	55.5	4.96	61.57	11	0	1	1	0.613562	2459.2	2402	2606.1	4.57	7.75	9.66	High	High	High	High	High	High	High	High	High	1
High	Master Protein	A0A0M3JTR7	Tetraspanin	ASIM_LOCUS11002	Anisakis simplex (Herring worm)	0.955	1.93858	0.892	1.85575	0.934	1.91057	0.44378	0.0229149	0.11314	0	13.435	20	3	4	3	234	25.4	6.35	14.46	3	0	1	1	0.610962	285.9	299.3	320.4	3.05	3.57	5.27	High	High	High	High	High	High	High	High	High	1
High	Master Protein	A0A0K0DXL6	ThiF domain-containing protein		Strongyloides stercoralis (Threadworm)	0.99	1.98618	0.908	1.87644	0.917	1.88818	0.999802	0.835896	0.845332	0	8.666	9	2	3	2	414	46.4	5.19	7.61	2	0	1	1	0.999999	14.6	14.7	16	4.31	19.22	12.87	High	High	High	High	High	High	High	High	High	1
High	Master Protein	A0A0M3K826	Thioredoxin	ASIM_LOCUS16524	Anisakis simplex (Herring worm)	1.101	2.14503	1.059	2.08349	0.962	1.94801	0.840468	0.964553	0.701678	0	7.227	35	3	5	3	106	11.8	4.56	16.88	3	0	1	1	0.991941	773.3	702.4	730.5	9.22	4.31	4.8	High	High	High	High	High	High	High	High	High	1
High	Master Protein	A0A0B2VG46	Thioredoxin domain-containing protein	Tcan_09694	Toxocara canis (Canine roundworm)	0.981	1.97383	0.934	1.91057	0.952	1.93455	0.558383	0.0096277	0.0322273	0	34.062	19	6	14	2	383	43.1	5.11	55.96	6	4	1	1	0.593395	958.8	977.3	1026.5	2.46	0.11	1.03	High	High	High	High	High	High	High	High	High	1
High	Master Protein	F1L356	Thioredoxin domain-containing protein 12		Ascaris suum (Pig roundworm) (Ascaris lumbricoides)	1.179	2.2642	0.865	1.82134	0.734	1.66324	0.098248	0.537628	0.024923	0	11.397	6	2	8	2	158	18.4	8.76	28.81	2	0	1	1	0.593395	1421.6	1205.9	1642.8	2.71	7.42	11.32	High	High	High	High	High	High	High	High	High	1
High	Master Protein	A0A0M3KCD4	Thioredoxin glutathione reductase (inferred by orthology to a S. mansoni protein)		Anisakis simplex (Herring worm)	0.915	1.88557	1.059	2.08349	1.157	2.22993	0.170485	0.453908	0.0342418	0	45.384	39	10	17	7	434	48.2	6.9	60.15	10	3	1	1	0.593395	911.6	996.2	861.1	4.59	2.35	5.25	High	High	High	High	High	High	High	High	High	1
High	Master Protein	A0A0B2V4T4	Thioredoxin reductase 1	trxr-1 Tcan_02846	Toxocara canis (Canine roundworm)	0.976	1.967	0.933	1.90924	0.957	1.94127	0.892311	0.455392	0.267232	0	9.138	10	5	5	2	652	72.1	8.07	16.93	5	0	1	1	0.730023	332.2	340.5	355.9	3.57	8.81	3.25	High	High	High	High	High	High	High	High	High	1
High	Master Protein	A0A0M3JWD3	Thioredoxin-like protein 1 (inferred by orthology to a human protein)	ASIM_LOCUS12051	Anisakis simplex (Herring worm)	0.983	1.97657	0.97	1.95884	0.986	1.98069	0.989108	0.473513	0.547305	0	39.083	42	9	13	9	283	31.4	5.14	44.59	9	0	1	1	0.908255	814.6	828.6	840.2	1.02	3.2	7.42	High	High	High	High	High	High	High	High	High	1
High	Master Protein	A0A0B2VH09	Threonine--tRNA ligase, cytoplasmic	trs-1 Tcan_03815	Toxocara canis (Canine roundworm)	1.102	2.14652	1.043	2.06051	0.946	1.92652	0.875197	0.994329	0.918411	0	14.533	13	4	4	3	405	46.6	7.52	16.62	4	0	1	1	0.999999	318.7	289.2	305.6	7.95	6.63	7.23	High	High	High	High	High	High	High	High	High	1
High	Master Protein	F1KXC1	Threonyl-tRNA synthetase		Ascaris suum (Pig roundworm) (Ascaris lumbricoides)	1.009	2.01252	1.009	2.01252	1	2	0.768425	0.659515	0.979599	0	11.868	6	4	4	2	706	81.2	6.76	13.08	4	0	1	1	0.999999	137.5	136.3	136.3	7.94	7.06	6.74	High	High	High	High	High	High	High	High	High	1
High	Master Protein	W2SHI4	Threonyl-tRNA synthetase, cytoplasmic family protein	NECAME_01128	Necator americanus (Human hookworm)	0.967	1.95477	1.01	2.01391	1.045	2.06337	0.730476	0.973117	0.604397	0	15.531	8	5	5	3	690	79.9	6.44	19.17	5	2	1	1	0.946158	446.5	461.9	442.1	5.31	0.72	4.98	High	High	High	High	High	High	High	High	High	1
High	Master Protein	A0A0B2V4Y5	Thyrotropin-releasing hormone-degrading ectoenzyme	Trhde Tcan_08249	Toxocara canis (Canine roundworm)	0.871	1.82893	0.785	1.72309	0.902	1.86865	0.0608515	0.00843242	0.269777	0	10.316	2	3	6	2	1889	216.2	6.07	19.3	3	1	1	1	0.730023	342.3	393.1	435.7	3.18	3.11	8.32	High	High	High	High	High	High	High	High	High	1
High	Master Protein	A0A0M3JGA9	TIL domain-containing protein	ASIM_LOCUS6442	Anisakis simplex (Herring worm)	1.28	2.42839	1.051	2.07197	0.822	1.76786	0.162852	0.936383	0.251906	0	43.363	59	5	17	5	105	11.3	8.1	79.07	5	0	1	1	0.718571	2017	1576	1918.2	8.46	8.44	10.52	High	High	High	High	High	High	High	High	High	1
High	Master Protein	A0A0B2VK02	Titin	sls Tcan_07183	Toxocara canis (Canine roundworm)	0.951	1.93321	0.942	1.92119	0.991	1.98756	0.523367	0.968577	0.656999	0	80.444	6	9	39	4	2623	290.9	5.92	146.22	9	0	1	1	0.973815	753.7	792.9	800.1	3.18	5.59	10.6	High	High	High	High	High	High	High	High	High	1
High	Master Protein	A0A0M3JWY1	Toll-interacting protein (inferred by orthology to a human protein)	ASIM_LOCUS12291	Anisakis simplex (Herring worm)	0.962	1.94801	0.972	1.96156	1.011	2.01531	0.550016	0.400658	0.95243	0	13.237	30	4	7	4	287	31.9	5.02	17.03	4	0	1	1	0.999999	422.3	439.2	434.3	3.74	1.37	9.41	High	High	High	High	High	High	High	High	High	1
High	Master Protein	A0A0M3K944	TPM_phosphatase domain-containing protein	ASIM_LOCUS16892	Anisakis simplex (Herring worm)	1.03	2.04202	0.874	1.83274	0.848	1.8	0.994015	0.293559	0.332542	0	42.803	34	5	11	5	250	25.7	9.1	46.03	5	0	1	1	0.777852	556.6	540.3	636.9	2.04	7.08	8.79	High	High	High	High	High	High	High	High	High	1
High	Master Protein	A0A0M3JVR8	TPPP family protein (inferred by orthology to a C. elegans protein)	ASIM_LOCUS11796	Anisakis simplex (Herring worm)	1.008	2.01112	0.979	1.9711	0.972	1.96156	0.975534	0.951557	0.995648	0	30.495	24	5	12	5	218	24.2	9.42	38.5	5	0	1	1	0.999999	1332.9	1322.6	1361.3	7.97	4.1	7.53	High	High	High	High	High	High	High	High	High	1
High	Master Protein	A0A0M3KIC9	TPR_REGION domain-containing protein	ASIM_LOCUS20128	Anisakis simplex (Herring worm)	1.073	2.1038	0.91	1.87905	0.848	1.8	0.838069	0.697479	0.394702	0	20.397	20	3	4	2	183	20.3	6.52	18.33	3	0	1	1	0.803596	150.4	140.2	165.3	7.07	5.54	13.21	High	High	High	High	High	High	High	High	High	1
High	Master Protein	A0A0M3JP58	Tr-type G domain-containing protein		Anisakis simplex (Herring worm)	0.944	1.92385	1.161	2.23612	1.23	2.34567	0.369905	0.11772	0.0197257	0	105.988	79	8	73	2	122	13.6	8.07	157.42	8	0	1	1	0.593395	568.8	602.6	490	5.54	5.53	5.71	High	High	High	High	High	High	High	High	High	1
High	Master Protein	A0A0B2VQT4	TraB domain-containing protein	TRABD Tcan_04074	Toxocara canis (Canine roundworm)	1	2	0.956	1.93992	0.957	1.94127	0.387653	0.387037	0.0655208	0	6.172	9	2	3	2	293	32.7	4.54	10.62	2	0	1	1	0.593395	172.4	172.4	180.3	3.05	3.85	1.97	High	High	High	High	High	High	High	High	High	1
High	Master Protein	A0A0M3K0V7	Trafficking protein particle complex subunit	ASIM_LOCUS13886	Anisakis simplex (Herring worm)	0.905	1.87254	0.817	1.76174	0.903	1.86995	0.939739	0.525374	0.713761	0	7.63	16	3	3	3	188	20.9	4.98	7.72	3	0	1	1	0.999999	84.3	93.1	103.2	15.33	10.21	11.45	High	High	High	High	High	High	High	High	High	1
High	Master Protein	F1KZ04	Trans-2-enoyl-CoA reductase 2		Ascaris suum (Pig roundworm) (Ascaris lumbricoides)	1.083	2.11844	1.006	2.00834	0.929	1.90396	0.397736	0.509196	0.971761	0	4.672	6	2	6	2	343	37.4	8.15	19.52	2	0	1	1	0.999999	1044.9	964.9	1038.2	7.45	4.78	10.42	High	High	High	High	High	High	High	High	High	1
High	Master Protein	A0A0M3KAE3	Transaldolase (EC 2.2.1.2)	ASIM_LOCUS17341	Anisakis simplex (Herring worm)	1	2	0.989	1.98481	0.99	1.98618	0.814002	0.640662	0.948164	0	90.208	71	19	48	19	320	36	6.65	167.64	19	0	1	1	0.999999	4422	4422.8	4469.7	3.3	5.42	7.5	High	High	High	High	High	High	High	High	High	1
High	Master Protein	F1L767	Transcription elongation factor B polypeptide 1		Ascaris suum (Pig roundworm) (Ascaris lumbricoides)	0.953	1.93589	0.916	1.88688	0.962	1.94801	0.431002	0.158908	0.703616	0	6.049	26	2	2	2	111	12.2	4.96	7.57	2	0	1	1	0.993524	250.5	262.9	273.4	4.27	1.71	6.81	High	High	High	High	High	High	High	High	High	1
High	Master Protein	A0A0N5AHI3	Transcription factor BTF3		Syphacia muris	1.003	2.00416	0.911	1.88035	0.908	1.87644	0.967096	0.170178	0.232253	0	63.097	38	8	23	8	210	23.4	6.23	105.1	8	0	1	1	0.698613	1766.6	1761.4	1939.1	4.33	6.26	11.42	High	High	High	High	High	High	High	High	High	1
High	Master Protein	A0A0M3K959	Transket_pyr domain-containing protein		Anisakis simplex (Herring worm)	1.021	2.02933	1.055	2.07772	1.033	2.04627	0.975316	0.369841	0.46882	0	131.726	47	29	63	18	797	90.1	6.6	229.07	29	11	1	1	0.863266	5660.8	5542.8	5368	2.24	1.76	5.57	High	High	High	High	High	High	High	High	High	1
High	Master Protein	A0A0M3JXS3	Transketolase	ASIM_LOCUS12630	Anisakis simplex (Herring worm)	1.037	2.05196	0.963	1.94936	0.929	1.90396	0.824509	0.266799	0.124978	0	259.718	77	32	99	26	618	66.5	6.71	441.5	32	6	1	1	0.614082	7685.7	7413.9	7978.9	3.21	2.48	11.82	High	High	High	High	High	High	High	High	High	1
High	Master Protein	A0A0B2VIH7	Translational activator GCN1	GCN1L1 Tcan_13791	Toxocara canis (Canine roundworm)	1.007	2.00973	0.994	1.9917	0.987	1.98206	0.881565	0.943199	0.986692	0	23.48	4	8	10	3	2692	295.6	6.42	35.7	8	0	1	1	0.999999	349.4	346.8	351.4	7.44	4.45	6.86	High	High	High	High	High	High	High	High	High	1
High	Master Protein	A0A0M3K7I0	Translational activator GCN1 (inferred by orthology to a human protein)	ASIM_LOCUS16328	Anisakis simplex (Herring worm)	0.994	1.9917	1.023	2.03214	1.03	2.04202	0.999972	0.904926	0.901968	0	53.057	20	15	19	10	1073	119.8	5.22	63.58	15	6	1	1	0.999999	707	711.5	691.1	10.53	8.37	8.23	High	High	High	High	High	High	High	High	High	1
High	Master Protein	A0A0M3JRP8	Translationally-controlled tumor protein homolog (inferred by orthology to a C. elegans protein)	ASIM_LOCUS10153	Anisakis simplex (Herring worm)	1.127	2.18404	0.854	1.80751	0.758	1.69114	0.295322	0.41958	0.053696	0	160.014	69	16	69	14	193	22.3	5.01	274.81	16	3	1	1	0.593395	4968.4	4410.1	5814.7	9.56	6.84	11.14	High	High	High	High	High	High	High	High	High	1
High	Master Protein	A0A0M3JZT1	Translin (inferred by orthology to a human protein)	ASIM_LOCUS13464	Anisakis simplex (Herring worm)	1.118	2.17046	0.883	1.84421	0.79	1.72907	0.87806	0.285264	0.154326	0	29.783	33	5	10	5	237	27.1	5.43	53.03	5	0	1	1	0.632658	822.9	736.3	931.7	1.49	13.13	14.1	High	High	High	High	High	High	High	High	High	1
High	Master Protein	F1KWV8	Translocation protein SEC63		Ascaris suum (Pig roundworm) (Ascaris lumbricoides)	1.032	2.04486	1.031	2.04344	0.999	1.99861	0.880505	0.994093	0.830664	0	5.432	2	2	2	2	754	87.6	5.5	3.87	2	0	1	1	0.999999	93.8	90.9	91	8.67	5.6	11	High	High	High	High	High	High	High	High	High	1
High	Master Protein	A0A0M3JS60	Translocon-associated protein subunit beta (TRAP-beta) (Signal sequence receptor subunit beta)	ASIM_LOCUS10347	Anisakis simplex (Herring worm)	1.091	2.13022	0.917	1.88818	0.84	1.79005	0.622315	0.48348	0.151656	0	24.831	36	6	13	6	196	22.3	9.23	54.34	6	0	1	1	0.631421	1596.4	1463.8	1741.6	1.46	5.68	11.5	High	High	High	High	High	High	High	High	High	1
High	Master Protein	A0A0M3JSK0	Translocon-associated protein subunit delta (inferred by orthology to a human protein)	ASIM_LOCUS10516	Anisakis simplex (Herring worm)	1.018	2.02511	0.989	1.98481	0.971	1.9602	0.967321	0.731308	0.592186	0	7.412	11	2	3	2	202	22.6	5.36	11.21	2	0	1	1	0.94146	216.9	213.1	219.4	3.12	3.97	3.14	High	High	High	High	High	High	High	High	High	1
High	Master Protein	F1KPJ6	Transmembrane cell adhesion receptor mua-3		Ascaris suum (Pig roundworm) (Ascaris lumbricoides)	1.09	2.12874	0.926	1.9	0.849	1.80125	0.0823192	0.269834	0.0108388	0	79.756	7	21	38	3	3675	404.9	5.3	135.83	21	19	1	1	0.593395	3472.8	3186.7	3752.2	3.65	3.84	4.81	High	High	High	High	High	High	High	High	High	1
High	Master Protein	A0A0B2VZM7	Transmembrane emp24 domain-containing protein eca	eca Tcan_17241	Toxocara canis (Canine roundworm)	0.968	1.95613	1.028	2.0392	1.062	2.08782	0.911012	0.584397	0.377135	0	19.828	14	3	6	2	214	25.1	7.33	20.53	3	1	1	1	0.792505	186.2	192.4	181.1	1.71	1.69	16.35	High	High	High	High	High	High	High	High	High	1
High	Master Protein	A0A0M3JXT7	Transmembrane protein 144 (inferred by orthology to a human protein)	ASIM_LOCUS12644	Anisakis simplex (Herring worm)	1.254	2.38502	1.053	2.07484	0.84	1.79005	0.169381	0.80188	0.0745461	0	10.133	10	3	3	3	351	37.5	6.21	10.25	3	0	1	1	0.595226	656.2	523.4	623.2	12.55	2.46	9.47	High	High	High	High	High	High	High	High	High	1
High	Master Protein	A0A0M3K9W7	Transmembrane protein 245 (inferred by orthology to a human protein)	ASIM_LOCUS17167	Anisakis simplex (Herring worm)	1.139	2.20228	1.093	2.13317	0.96	1.94531	0.970982	0.817102	0.689744	0	6.337	7	2	2	2	279	30.6	5.39	8.19	2	0	1	1	0.988654	425.4	373.6	389.1	20.19	16.77	24.45	High	High	High	High	High	High	High	High	High	1
High	Master Protein	A0A0M3JSF9	Transportin-3 (inferred by orthology to a human protein)	ASIM_LOCUS10466	Anisakis simplex (Herring worm)	1.031	2.04344	0.927	1.90132	0.9	1.86607	0.817999	0.455647	0.22069	0	41.374	16	8	15	8	962	108.9	5.4	37.76	8	0	1	1	0.694437	274.5	266.3	296	6.62	4.19	10.15	High	High	High	High	High	High	High	High	High	1
High	Master Protein	A0A0B1STC7	Transthyretin-like family protein	OESDEN_12029	Oesophagostomum dentatum (Nodular worm)	0.971	1.9602	1.109	2.15696	1.143	2.2084	0.790547	0.319117	0.645608	0	21.538	12	2	13	2	165	18.6	5.17	50.24	2	0	1	1	0.967778	272.1	280.3	245.3	31.42	2.42	8.31	High	High	High	High	High	High	High	High	High	1
High	Master Protein	A0A0M3K4U2	Tricarboxylate transport protein, mitochondrial (inferred by orthology to a human protein)	ASIM_LOCUS15390	Anisakis simplex (Herring worm)	0.814	1.75808	1.059	2.08349	1.301	2.464	0.22067	0.337298	0.0319652	0	13.295	19	3	4	3	335	36.8	9.64	15.77	3	0	1	1	0.593395	156.9	192.7	148.1	7.23	7.66	16.35	High	High	High	High	High	High	High	High	High	1
High	Master Protein	A0A0B2V6D4	Trifunctional enzyme subunit alpha, mitochondrial	HADHA Tcan_11459	Toxocara canis (Canine roundworm)	1.056	2.07916	1.234	2.35218	1.169	2.24856	0.934374	0.0532589	0.0828632	0	14.258	6	2	4	2	938	101.5	9.29	17	2	0	1	1	0.610962	75.1	71.1	60.8	3.91	6.33	15.02	High	High	High	High	High	High	High	High	High	1
High	Master Protein	A0A0M3JDV6	Trifunctional enzyme subunit alpha, mitochondrial (inferred by orthology to a human protein)		Anisakis simplex (Herring worm)	0.919	1.8908	1.093	2.13317	1.19	2.28153	0.510512	0.209065	0.0476627	0	24.96	46	7	13	7	187	20.7	8.4	44.91	7	0	1	1	0.593395	1429.9	1556.1	1307.8	6.29	3.61	12.5	High	High	High	High	High	High	High	High	High	1
High	Master Protein	U1MF77	Triosephosphate isomerase	ASU_07350	Ascaris suum (Pig roundworm) (Ascaris lumbricoides)	1.076	2.10818	0.988	1.98343	0.918	1.88949	0.602338	0.50467	0.152741	0	36.044	6	7	17	4	841	94.3	6.24	70.64	7	4	1	1	0.631947	3473	3226.6	3513.8	3.81	5.35	14.31	High	High	High	High	High	High	High	High	High	1
High	Master Protein	A0A0D6LV96	Triosephosphate isomerase (EC 5.3.1.1)	ANCCEY_04901	Ancylostoma ceylanicum	1.092	2.13169	1.005	2.00694	0.92	1.89212	0.453397	0.958564	0.330699	0	4.065	3	2	3	2	264	29.2	7.81	11.33	2	0	1	1	0.777852	524.3	479.9	521.9	5.25	4.43	13.76	High	High	High	High	High	High	High	High	High	1
High	Master Protein	A0A0M3K5U4	Tripeptidyl-peptidase 2 (inferred by orthology to a human protein)	ASIM_LOCUS15742	Anisakis simplex (Herring worm)	0.955	1.93858	1.014	2.0195	1.062	2.08782	0.584102	0.916281	0.382651	0	16.841	5	4	4	4	1247	138.3	6.77	15.6	4	0	1	1	0.795953	113.7	119	112.1	7.92	6.17	9.79	High	High	High	High	High	High	High	High	High	1
High	Master Protein	A0A0M3IY30	Tropomodulin (inferred by orthology to a C. elegans protein)	ASIM_LOCUS58	Anisakis simplex (Herring worm)	1.005	2.00694	0.947	1.92786	0.942	1.92119	0.473347	0.27068	0.88096	0	43.267	36	10	15	10	392	44.2	4.82	48.89	10	0	1	1	0.999999	619.7	616.5	654.5	4.92	4.62	3.55	High	High	High	High	High	High	High	High	High	1
High	Master Protein	G4XTD3	Tropomyosin		Anisakis simplex (Herring worm)	1.005	2.00694	0.835	1.78386	0.831	1.77892	0.966071	0.293236	0.215231	0	314.246	64	33	177	6	284	33.1	4.73	781.57	33	39	1	1	0.690886	16852.7	16775.3	20187.1	4.17	2.27	14.45	High	High	High	High	High	High	High	High	High	1
High	Master Protein	Q25632	Tropomyosin (MOv-14) (Ov-tmy-1)	tmy-1	Onchocerca volvulus	1.02	2.02792	0.928	1.90264	0.909	1.87774	0.986281	0.916129	0.845336	0	170.864	44	24	94	2	284	33.2	4.72	429.13	24	2	1	1	0.999999	1700.1	1666.4	1832.5	3.84	1.63	14.48	High	High	High	High	High	High	High	High	High	1
High	Master Protein	A0A0M3JSS4	Troponin I (inferred by orthology to a D. melanogaster protein)	ASIM_LOCUS10605	Anisakis simplex (Herring worm)	1.042	2.05908	0.852	1.805	0.818	1.76296	0.920276	0.294834	0.181448	0	106.682	37	11	79	4	277	31.9	5.1	263.94	11	10	1	1	0.658101	7803.2	7488.9	9156	5.59	1.19	14.02	High	High	High	High	High	High	High	High	High	1
High	Master Protein	A0A0M3JYA3	Troponin I 4 (inferred by orthology to a C. elegans protein)	ASIM_LOCUS12838	Anisakis simplex (Herring worm)	1.048	2.06766	1.254	2.38502	1.197	2.29262	0.919409	0.488846	0.705667	0	6.708	15	2	3	2	243	28.4	5.78	10.16	2	0	1	1	0.995069	22.8	21.8	18.2	14.16	19.78	9.11	High	High	High	High	High	High	High	High	High	1
High	Master Protein	A0A0B2VCA3	Troponin T	mup-2 Tcan_05878	Toxocara canis (Canine roundworm)	0.966	1.95342	0.791	1.73027	0.819	1.76418	0.889063	0.230051	0.401648	0	11.734	9	5	7	2	490	56.7	5.12	24.93	5	0	1	1	0.807556	278.6	288.6	352.2	8.88	6.3	18.23	High	High	High	High	High	High	High	High	High	1
High	Master Protein	A0A0M3KDQ4	Troponin T, skeletal muscle (inferred by orthology to a D. melanogaster protein)	ASIM_LOCUS18502	Anisakis simplex (Herring worm)	1.105	2.15099	0.886	1.84805	0.802	1.74352	0.822221	0.436953	0.212464	0	83.847	55	15	38	15	265	32	7.09	166.28	15	0	1	1	0.690518	3599.9	3256.9	4061	8.32	1.76	14.49	High	High	High	High	High	High	High	High	High	1
High	Master Protein	A0A0M3KAB1	TROVE domain-containing protein	ASIM_LOCUS17309	Anisakis simplex (Herring worm)	1.018	2.02511	1.084	2.11991	1.064	2.09072	0.766589	0.451152	0.836637	0	9.862	35	2	3	2	124	13.9	4.54	5.15	2	0	1	1	0.999999	27	26.5	24.9	9.4	15.97	9.22	High	High	High	High	High	High	High	High	High	1
High	Master Protein	A0A0G2YNB9	Tubulin beta chain	ASIM_LOCUS11220	Anisakis simplex (Herring worm)	1.016	2.0223	1.065	2.09217	1.048	2.06766	0.979504	0.61585	0.72582	0	116.467	51	17	55	6	450	50.3	4.87	209.6	17	3	1	1	0.999999	1086.7	1069.6	1020.4	3.71	6.2	15.1	High	High	High	High	High	High	High	High	High	1
High	Master Protein	A0A0M3KBV2	Tubulin--tyrosine ligase-like protein 12 (inferred by orthology to a C. elegans protein)	ASIM_LOCUS17850	Anisakis simplex (Herring worm)	1.019	2.02651	0.955	1.93858	0.937	1.91454	0.962028	0.313413	0.425827	0	16.325	21	4	6	4	339	38.3	4.82	17.9	4	0	1	1	0.830614	110.7	108.6	115.9	8.71	1.44	4.21	High	High	High	High	High	High	High	High	High	1
High	Master Protein	A0A0M3K0Y5	Tumor protein d52, putative (inferred by orthology to a S. mansoni protein)	ASIM_LOCUS13916	Anisakis simplex (Herring worm)	1.077	2.10964	0.883	1.84421	0.82	1.76541	0.673479	0.367789	0.124118	0	16.195	20	4	4	4	197	20.8	6.37	17.69	4	0	1	1	0.614062	333.9	310.2	378.1	9.89	4.19	15.15	High	High	High	High	High	High	High	High	High	1
High	Master Protein	F1LCD0	Tumor protein p53-inducible protein 11 (Fragment)		Ascaris suum (Pig roundworm) (Ascaris lumbricoides)	0.992	1.98894	1.132	2.19162	1.141	2.20534	0.508691	0.294748	0.0670414	0	6.743	13	2	2	2	182	19.8	8.6	7.69	2	0	1	1	0.593395	113.7	114.6	100.4	7.51	5.33	5.14	High	High	High	High	High	High	High	High	High	1
High	Master Protein	A0A0B2UX40	Twitchin	unc-22 Tcan_06696	Toxocara canis (Canine roundworm)	0.971	1.9602	0.901	1.86736	0.927	1.90132	0.362829	0.0213683	0.131554	0	125.419	7	34	53	14	5785	635.3	5.62	204.21	34	1	1	1	0.622024	2576.4	2652.9	2861	4.39	2.42	4.01	High	High	High	High	High	High	High	High	High	1
High	Master Protein	A0A0M3JQV4	Tyrosine kinase (inferred by orthology to a S. mansoni protein)	ASIM_LOCUS9798	Anisakis simplex (Herring worm)	1.01	2.01391	1.109	2.15696	1.097	2.13909	0.967285	0.999624	0.960181	0	10.773	4	3	3	3	1239	141.6	5.38	8.35	3	0	1	1	0.999999	53.8	53.3	48.6	6.72	10.18	30.65	High	High	High	High	High	High	High	High	High	1
High	Master Protein	A0A0M3J2Z6	Tyrosine--tRNA ligase, cytoplasmic (inferred by orthology to a human protein)	ASIM_LOCUS1779	Anisakis simplex (Herring worm)	1.054	2.07628	1.01	2.01391	0.958	1.94261	0.865442	0.85768	0.573958	0	8.536	12	2	4	2	282	31.6	6.89	9.42	2	0	1	1	0.929678	82.2	78	81.4	8.39	2.87	17.82	High	High	High	High	High	High	High	High	High	1
High	Master Protein	A0A0M3JSU5	U1 small nuclear ribonucleoprotein A (inferred by orthology to a human protein)		Anisakis simplex (Herring worm)	0.973	1.96292	1.002	2.00277	1.03	2.04202	0.983559	0.956796	0.993304	0	9.397	16	2	3	2	230	26.1	9.82	13.02	2	0	1	1	0.999999	294.3	302.5	293.6	5.07	7.84	6	High	High	High	High	High	High	High	High	High	1
High	Master Protein	A0A0M3K1I7	U2 snRNP auxiliary factor large subunit	ASIM_LOCUS14141	Anisakis simplex (Herring worm)	0.951	1.93321	0.893	1.85703	0.939	1.9172	0.804938	0.384055	0.720322	0	5.089	7	2	3	2	572	65.4	8.47	8.27	2	0	1	1	0.999999	47.6	50.1	53.4	4.48	3.26	9.54	High	High	High	High	High	High	High	High	High	1
High	Master Protein	A9XBJ8	UA3-recognized allergen (Fragment)		Anisakis simplex (Herring worm)	0.822	1.76786	1.599	3.02933	1.944	3.84771	0.436289	0.0177053	0.00453553	0	15.371	5	2	3	2	1096	119.3	8.02	15.63	2	0	1	1	0.504413	110	133.7	68.8	7.09	25	5.11	High	High	High	High	High	High	High	High	High	1
High	Master Protein	A0A0M3J0N5	UBA_e1_C domain-containing protein	ASIM_LOCUS968	Anisakis simplex (Herring worm)	0.999	1.99861	0.975	1.96564	0.975	1.96564	0.997769	0.707746	0.671617	0	85.483	41	18	27	11	722	81.9	6.39	102.74	18	9	1	1	0.980918	1677	1678	1720.6	2.89	3.16	5.01	High	High	High	High	High	High	High	High	High	1
High	Master Protein	A0A0M3JW10	Ubiquitin carboxyl-terminal hydrolase (EC 3.4.19.12)	ASIM_LOCUS11909	Anisakis simplex (Herring worm)	1.076	2.10818	0.907	1.87514	0.843	1.79378	0.664267	0.4814	0.165777	0	22.239	12	6	8	6	723	84.3	8.43	30.52	6	0	1	1	0.653255	394.9	367.1	435.5	1.02	9.39	8.78	High	High	High	High	High	High	High	High	High	1
High	Master Protein	A0A0M3JRK5	Ubiquitin carboxyl-terminal hydrolase 7 (inferred by orthology to a human protein)	ASIM_LOCUS10102	Anisakis simplex (Herring worm)	0.984	1.97794	1.094	2.13465	1.111	2.15995	0.972159	0.700993	0.573116	0	38.452	13	12	15	12	1213	139.3	6.34	44.2	12	0	1	1	0.928943	902.3	916.6	824.8	5.65	2.74	12.82	High	High	High	High	High	High	High	High	High	1
High	Master Protein	A0A0M3KF60	Ubiquitin fusion degradation protein 1 homolog (inferred by orthology to a C. elegans protein)	ASIM_LOCUS19008	Anisakis simplex (Herring worm)	1.016	2.0223	0.925	1.89868	0.91	1.87905	0.999998	0.305166	0.305849	0	20.147	18	2	5	2	218	24.3	4.92	27.68	2	0	1	1	0.755026	203.4	200.2	220	3.86	6.95	14.62	High	High	High	High	High	High	High	High	High	1
High	Master Protein	A0A0M3JTH6	UBIQUITIN_CONJUGAT_2 domain-containing protein	ASIM_LOCUS10891	Anisakis simplex (Herring worm)	1.018	2.02511	1.007	2.00973	0.99	1.98618	0.994853	0.918498	0.952366	0	13.242	34	4	8	4	147	16.9	7.84	28.86	4	0	1	1	0.999999	1304.8	1282.3	1295.3	6.79	1.73	10.12	High	High	High	High	High	High	High	High	High	1
High	Master Protein	A0A0D6LU95	Ubiquitin--protein ligase	ANCCEY_09684	Ancylostoma ceylanicum	0.977	1.96837	1.011	2.01531	1.035	2.04911	0.998668	0.778291	0.751302	0	20.204	36	3	9	3	147	16.7	7.3	28.74	3	0	1	1	0.999999	703	719.5	695.4	3.36	3.31	5.69	High	High	High	High	High	High	High	High	High	1
High	Master Protein	A0A0M3JVJ6	Ubiquitin-conjugating enzyme E2 1	ASIM_LOCUS11717	Anisakis simplex (Herring worm)	0.929	1.90396	0.971	1.9602	1.045	2.06337	0.851482	0.817769	0.997523	0	14.277	40	3	3	3	196	22.1	4.54	13.14	3	0	1	1	0.999999	144.4	155.4	148.8	15.67	10.92	3.93	High	High	High	High	High	High	High	High	High	1
High	Master Protein	A0A0M3K387	Ubiquitin-conjugating enzyme E2 K (inferred by orthology to a human protein)	ASIM_LOCUS14833	Anisakis simplex (Herring worm)	1.042	2.05908	1.094	2.13465	1.05	2.07053	0.821131	0.642218	0.944575	0	7.93	18	2	3	2	200	22.5	5.29	7.55	2	0	1	1	0.999999	271.2	260.4	248	9.07	4.01	9.08	High	High	High	High	High	High	High	High	High	1
High	Master Protein	U1NYF4	Ubiquitin-conjugating enzyme e2 n	ASU_03696	Ascaris suum (Pig roundworm) (Ascaris lumbricoides)	0.935	1.91189	0.824	1.77031	0.881	1.84165	0.709648	0.0662466	0.185935	0	15.594	41	3	4	3	152	16.9	6.8	12.13	3	0	1	1	0.663603	61.5	65.7	74.6	4.76	3.75	15.43	High	High	High	High	High	High	High	High	High	1
High	Master Protein	A0A0M3JWD9	Ubiquitin-fold modifier 1	ASIM_LOCUS12057	Anisakis simplex (Herring worm)	1.031	2.04344	0.976	1.967	0.947	1.92786	0.704369	0.620523	0.250379	0	14.755	54	2	6	2	92	9.7	9.61	26.28	2	0	1	1	0.717085	263.5	255.7	270.1	5.51	2.37	8.62	High	High	High	High	High	High	High	High	High	1
High	Master Protein	A0A0B2VFG1	Ubiquitin-fold modifier-conjugating enzyme 1	Tcan_17036	Toxocara canis (Canine roundworm)	1.339	2.52976	0.944	1.92385	0.705	1.63014	0.337773	0.362685	0.0526623	0	9.881	15	2	3	2	168	18.9	7.37	11.97	2	0	1	1	0.593395	292.5	218.6	310	12.72	20.55	10.05	High	High	High	High	High	High	High	High	High	1
High	Master Protein	A0A0M3K044	Ubiquitin-like modifier-activating enzyme 5 (inferred by orthology to a C. elegans protein)	ASIM_LOCUS13596	Anisakis simplex (Herring worm)	0.862	1.81756	0.934	1.91057	1.084	2.11991	0.705156	0.976828	0.818198	0	14.39	19	4	6	4	404	45.3	6.77	15.59	4	0	1	1	0.999999	102	118.3	109.2	8.87	10.06	9.66	High	High	High	High	High	High	High	High	High	1
High	Master Protein	A0A0M3K5N4	Ubiquitin-like modifier-activating enzyme 6 (inferred by orthology to a human protein)	ASIM_LOCUS15680	Anisakis simplex (Herring worm)	1.013	2.0181	1.05	2.07053	1.036	2.05053	0.999419	0.925862	0.913311	0	30.877	14	11	12	10	1051	119.4	5.33	34.93	11	1	1	1	0.999999	797.7	787.4	759.7	4.4	5.18	8.95	High	High	High	High	High	High	High	High	High	1
High	Master Protein	A0A0M3JRJ1	UBX domain-containing protein	ASIM_LOCUS10086	Anisakis simplex (Herring worm)	0.974	1.96428	0.817	1.76174	0.838	1.78757	0.999663	0.187336	0.19328	0	6.486	14	2	2	2	266	30.6	9.35	8.49	2	0	1	1	0.671391	70.7	72.5	86.5	9.78	15.91	9.48	High	High	High	High	High	High	High	High	High	1
High	Master Protein	A0A0M3J7M0	UCR_TM domain-containing protein	ASIM_LOCUS3403	Anisakis simplex (Herring worm)	0.926	1.9	0.979	1.9711	1.058	2.08204	0.599215	0.898323	0.3754	0	9.648	38	3	3	3	114	12.6	7.05	9.47	3	0	1	1	0.791664	210.5	227.3	214.9	4.76	7.49	5.29	High	High	High	High	High	High	High	High	High	1
High	Master Protein	A0A0M3JRZ0	UDP-glucose 6-dehydrogenase (EC 1.1.1.22)	ASIM_LOCUS10263	Anisakis simplex (Herring worm)	0.929	1.90396	1.09	2.12874	1.173	2.2548	0.690598	0.781682	0.343661	0	11.974	17	5	5	5	475	52.9	6.67	13.49	5	0	1	1	0.780763	395.8	426.2	363.2	3.61	6.23	15.44	High	High	High	High	High	High	High	High	High	1
High	Master Protein	A0A0M3K010	UDP-glucuronosyltransferase (EC 2.4.1.17)	ASIM_LOCUS13557	Anisakis simplex (Herring worm)	1.036	2.05053	1.056	2.07916	1.019	2.02651	0.637063	0.53043	0.979767	0	5.665	5	2	2	2	531	59.7	9.31	7.49	2	0	1	1	0.999999	161.5	155.9	153	9.58	7.41	7.51	High	High	High	High	High	High	High	High	High	1
High	Master Protein	A0A0M3KGA4	UMP-CMP kinase (inferred by orthology to a human protein)		Anisakis simplex (Herring worm)	0.993	1.99032	1.027	2.03778	1.034	2.04769	0.99136	0.54115	0.610356	0	17.181	43	5	8	4	141	16.6	6.09	33.12	5	1	1	1	0.949119	877.9	884.4	855.2	6.94	8.83	6.12	High	High	High	High	High	High	High	High	High	1
High	Master Protein	A0A0M3JDC6	Uncharacterized calcium-binding protein (inferred by orthology to a C. elegans protein)		Anisakis simplex (Herring worm)	0.905	1.87254	0.97	1.95884	1.072	2.10235	0.206012	0.982126	0.163821	0	42.074	63	8	16	4	145	17.4	6.21	57.48	8	0	1	1	0.651727	266.7	294.7	275	2.27	3.34	9.34	High	High	High	High	High	High	High	High	High	1
High	Master Protein	A0A0M3JRL3	Uncharacterized integrin beta-like protein (inferred by orthology to a C. elegans protein)	ASIM_LOCUS10112	Anisakis simplex (Herring worm)	0.954	1.93724	1.03	2.04202	1.08	2.11404	0.769035	0.995218	0.717103	0	30.613	21	7	14	7	419	45.9	4.75	54.97	7	0	1	1	0.999999	1372.9	1439.7	1333.5	5.07	0.94	13.48	High	High	High	High	High	High	High	High	High	1
High	Master Protein	A0A016V1Y5	Uncharacterized protein	Acey_s0019.g3836 Y032_0019g3836	Ancylostoma ceylanicum	0.955	1.93858	1.022	2.03073	1.07	2.09943	0.617104	0.90925	0.401069	0	109.343	9	12	54	2	1946	223	5.95	224.47	12	0	1	1	0.807556	154.8	162.1	151.5	12.46	6.53	16.12	High	High	High	High	High	High	High	High	High	1
High	Master Protein	A0A016SIN8	Uncharacterized protein	Acey_s0222.g2635 Y032_0222g2635	Ancylostoma ceylanicum	0.986	1.98069	1.049	2.0691	1.065	2.09217	0.998318	0.918018	0.895342	0	91.179	7	14	33	4	3082	346.5	6.25	107.46	14	0	1	1	0.999999	263.9	267.7	251.5	1.88	7.41	15.07	High	High	High	High	High	High	High	High	High	1
High	Master Protein	A0A016SWL5	Uncharacterized protein	Acey_s0164.g3551 Y032_0164g3551	Ancylostoma ceylanicum	0.992	1.98894	0.828	1.77522	0.835	1.78386	0.981845	0.232914	0.185205	0	15.782	1	8	12	2	7019	775.8	5.77	43.82	8	1	1	1	0.662358	613.3	618.5	740.4	2.22	6.85	14.03	High	High	High	High	High	High	High	High	High	1
High	Master Protein	A0A016V9Q4	Uncharacterized protein	Acey_s0014.g2485 Y032_0014g2485	Ancylostoma ceylanicum	1.01	2.01391	1.068	2.09652	1.058	2.08204	0.992161	0.914199	0.861818	0	10.066	11	3	6	2	308	33.6	9.69	18.69	3	0	1	1	0.999999	922.6	913.9	863.5	3.89	6.95	23.61	High	High	High	High	High	High	High	High	High	1
High	Master Protein	A0A016UHL9	Uncharacterized protein	Acey_s0039.g51 Y032_0039g51	Ancylostoma ceylanicum	1.045	2.06337	0.961	1.94666	0.919	1.8908	0.975224	0.227407	0.295674	0	17.235	14	4	17	2	361	40.3	6.46	53.4	4	0	1	1	0.747575	26.2	25.1	27.3	8.76	7.23	9.17	High	High	High	High	High	High	High	High	High	1
High	Master Protein	A0A0M3JZD5	Uncharacterized protein	ASIM_LOCUS13286	Anisakis simplex (Herring worm)	0.512	1.42603	0.777	1.71356	1.517	2.86195	0.143035	0.971738	0.191242	0	58.166	49	13	39	13	220	27.9	9.45	130.68	13	0	1	1	0.669118	2432.8	4751.1	3130.9	35.52	11.41	26.05	High	High	High	High	High	High	High	High	High	1
High	Master Protein	A0A0M3K3H2	Uncharacterized protein	ASIM_LOCUS14920	Anisakis simplex (Herring worm)	0.514	1.428	2.736	6.66221	5.328	40.1687	0.605435	0.214619	0.0606912	0	8.753	11	2	4	2	206	19.7	8.72	12.36	2	0	1	1	0.593395	388.3	756.2	141.9	86.32	33.06	44.14	High	High	High	High	High	High	High	High	High	1
High	Master Protein	A0A0M3JT20	Uncharacterized protein	ASIM_LOCUS10709	Anisakis simplex (Herring worm)	0.6	1.51572	0.859	1.81378	1.431	2.69634	0.148276	0.988722	0.123449	0	52.361	56	12	22	12	218	26.6	9.44	83.45	12	0	1	1	0.614062	1221.9	2036.9	1423.2	24.59	10.02	22.11	High	High	High	High	High	High	High	High	High	1
High	Master Protein	A0A0M3KGD2	Uncharacterized protein	ASIM_LOCUS19430	Anisakis simplex (Herring worm)	0.658	1.57789	1.307	2.47426	1.986	3.96137	0.173842	0.208938	0.0163842	0	6.071	23	3	3	3	133	14.9	8.76	8.4	3	0	1	1	0.593395	548.7	833.9	419.8	12.54	30.54	13.07	High	High	High	High	High	High	High	High	High	1
High	Master Protein	A0A0M3KCZ5	Uncharacterized protein	ASIM_LOCUS18243	Anisakis simplex (Herring worm)	0.692	1.61552	0.903	1.86995	1.305	2.47084	0.146592	0.986343	0.119799	0	32.454	53	5	7	5	160	19	9.63	35.9	5	0	1	1	0.612846	268.7	388.2	297.5	12.86	11.1	20.47	High	High	High	High	High	High	High	High	High	1
High	Master Protein	A0A0M3JTL2	Uncharacterized protein		Anisakis simplex (Herring worm)	0.722	1.64947	0.888	1.85061	1.23	2.34567	0.255908	0.963958	0.185161	0	14.521	70	6	15	6	90	10.6	9.36	58.5	6	0	1	1	0.662358	2067	2862.5	2328	20.52	5.91	21.97	High	High	High	High	High	High	High	High	High	1
High	Master Protein	A0A0M3J172	Uncharacterized protein		Anisakis simplex (Herring worm)	0.733	1.66209	0.938	1.91587	1.281	2.43007	0.147381	0.890505	0.0816916	0	57.423	53	8	22	3	172	19.3	9.52	93.87	8	0	1	1	0.610962	640	873.6	682	14.2	9.93	16.9	High	High	High	High	High	High	High	High	High	1
High	Master Protein	A0A0M3JU27	Uncharacterized protein	ASIM_LOCUS11129	Anisakis simplex (Herring worm)	0.746	1.67714	0.942	1.92119	1.263	2.39994	0.195488	0.990887	0.166031	0	45.397	34	10	19	10	403	45.8	5.4	84.62	10	0	1	1	0.653571	2203.5	2953.9	2338.1	14.83	6.62	19.32	High	High	High	High	High	High	High	High	High	1
High	Master Protein	A0A0M3KFJ8	Uncharacterized protein		Anisakis simplex (Herring worm)	0.749	1.68063	0.921	1.89343	1.23	2.34567	0.220857	0.826129	0.103274	0	71.236	40	17	43	12	228	26.7	8.97	176.42	17	1	1	1	0.610962	5495.3	7341.2	5968	11.42	7.11	17.08	High	High	High	High	High	High	High	High	High	1
High	Master Protein	A0A0M3JRI7	Uncharacterized protein	ASIM_LOCUS10081	Anisakis simplex (Herring worm)	0.764	1.69819	0.901	1.86736	1.18	2.26577	0.111858	0.956764	0.160749	0	10.071	8	2	2	2	529	59.4	6.79	8.19	2	0	1	1	0.646278	13.3	17.4	14.8	16.43	13.63	6.91	High	High	High	High	High	High	High	High	High	1
High	Master Protein	A0A0M3JU67	Uncharacterized protein	ASIM_LOCUS11172	Anisakis simplex (Herring worm)	0.773	1.70882	0.88	1.84038	1.139	2.20228	0.438255	0.675956	0.899285	0	4.11	4	2	2	2	467	53.9	5.2	7.9	2	0	1	1	0.999999	186.3	241	211.6	16.68	17.61	7.28	High	High	High	High	High	High	High	High	High	1
High	Master Protein	A0A0M3KGE3	Uncharacterized protein		Anisakis simplex (Herring worm)	0.774	1.71	0.911	1.88035	1.177	2.26106	0.10593	0.99823	0.0985489	0	72.344	30	13	32	9	245	28.1	9.51	140.29	13	5	1	1	0.610962	3443.7	4451.5	3780.8	13.08	4.45	14.77	High	High	High	High	High	High	High	High	High	1
High	Master Protein	A0A0M3KD66	Uncharacterized protein	ASIM_LOCUS18313	Anisakis simplex (Herring worm)	0.774	1.71	1.008	2.01112	1.302	2.4657	0.465056	0.69196	0.16923	0	47.148	57	4	20	4	93	9.9	4.84	102.98	4	0	1	1	0.653769	1893.1	2445.2	1877.4	13.02	13.94	18.78	High	High	High	High	High	High	High	High	High	1
High	Master Protein	A0A0M3JW02	Uncharacterized protein	ASIM_LOCUS11897	Anisakis simplex (Herring worm)	0.782	1.71951	0.85	1.8025	1.086	2.12285	0.999652	0.939126	0.947498	0	89.027	52	6	26	6	206	18.8	12.1	133.57	6	0	1	1	0.999999	1597.2	2041.5	1879.4	50.35	14.52	9.95	High	High	High	High	High	High	High	High	High	1
High	Master Protein	A0A0M3IYZ9	Uncharacterized protein	ASIM_LOCUS382	Anisakis simplex (Herring worm)	0.786	1.72429	1.134	2.19466	1.442	2.71697	0.444142	0.929415	0.290758	0	12.473	5	4	4	4	1514	172.9	5.92	11.93	4	0	1	1	0.741466	28.2	35.9	24.9	5.54	7.08	35.59	High	High	High	High	High	High	High	High	High	1
High	Master Protein	A0A0M3JXL8	Uncharacterized protein	ASIM_LOCUS12568	Anisakis simplex (Herring worm)	0.792	1.73147	0.842	1.79253	1.063	2.08927	0.0563466	0.0815068	0.953709	0	53.859	17	17	19	17	1471	167.9	6.37	55.82	17	0	1	1	0.999999	1140	1439.8	1354.5	9.56	3.98	10.98	High	High	High	High	High	High	High	High	High	1
High	Master Protein	A0A0M3JB53	Uncharacterized protein	ASIM_LOCUS4636	Anisakis simplex (Herring worm)	0.797	1.73748	1.08	2.11404	1.355	2.55797	0.37592	0.339272	0.0549844	0	18.586	47	7	18	3	85	9.9	9	69.86	7	0	1	1	0.593395	562.2	705.6	520.7	11.99	17.3	14.87	High	High	High	High	High	High	High	High	High	1
High	Master Protein	A0A0M3KD67	Uncharacterized protein	ASIM_LOCUS18314	Anisakis simplex (Herring worm)	0.799	1.73989	1.004	2.00555	1.256	2.38833	0.383158	0.585906	0.106549	0	214.077	56	29	131	28	341	39.5	7.85	552.39	29	2	1	1	0.610962	12327	15423.6	12282.3	12.61	10.36	16.24	High	High	High	High	High	High	High	High	High	1
High	Master Protein	A0A0M3KDU7	Uncharacterized protein	ASIM_LOCUS18545	Anisakis simplex (Herring worm)	0.802	1.74352	0.752	1.68413	0.937	1.91454	0.391933	0.204521	0.855698	0	12.489	6	4	4	4	713	74.2	9.57	15.65	4	0	1	1	0.999999	332.8	414.8	442.6	12.99	7.3	9.48	High	High	High	High	High	High	High	High	High	1
High	Master Protein	A0A0M3J4T4	Uncharacterized protein		Anisakis simplex (Herring worm)	0.802	1.74352	0.93	1.90528	1.159	2.23303	0.105398	0.735459	0.277288	0	23.726	60	7	11	4	142	16.5	4.86	37.3	7	0	1	1	0.731432	857.9	1069	922.7	15.95	1.9	3.74	High	High	High	High	High	High	High	High	High	1
High	Master Protein	A0A0M3JXE5	Uncharacterized protein	ASIM_LOCUS12482	Anisakis simplex (Herring worm)	0.803	1.74473	0.96	1.94531	1.195	2.28945	0.0443773	0.954497	0.0636491	0	8.692	29	2	3	2	118	13	5.1	14.09	2	0	1	1	0.593395	274.2	341.5	285.7	7.02	6.91	2.96	High	High	High	High	High	High	High	High	High	1
High	Master Protein	A0A0M3KJI4	Uncharacterized protein		Anisakis simplex (Herring worm)	0.806	1.74836	0.93	1.90528	1.153	2.22376	0.120934	0.668995	0.362531	0	52.987	45	8	22	8	226	26	8.31	90.98	8	0	1	1	0.781451	1399.9	1736	1505.9	12.62	6.2	9.2	High	High	High	High	High	High	High	High	High	1
High	Master Protein	A0A0M3IYC4	Uncharacterized protein		Anisakis simplex (Herring worm)	0.811	1.75443	0.886	1.84805	1.093	2.13317	0.119737	0.48837	0.515608	0	7.994	2	3	4	3	1577	181.6	6.67	8.76	3	0	1	1	0.889496	146.8	181.1	165.7	14.3	10.62	7.14	High	High	High	High	High	High	High	High	High	1
[truncated: 583 more rows]

## Sheet: Uncharacter. + not Rhabditida
Accession	Protein names	Gene names	Organism
[truncated: 596 more rows]

[truncated: 7 more sheets: Further analyzed, 0.2 vs C DOWN, 0.2 vs C  UP, 1 vs C down, 1 vs C Up, 1 vs 0.2 UP, 1 vs 0.2 DOWN]
