# Supplementary material for: A Complex Proteomic Response of the Parasitic Nematode Anisakis simplex s.s. to Escherichia coliLipopolysaccharide
Source: Mol Cell Proteomics. 2021 Oct 19;20:100166. doi: 10.1016/j.mcpro.2021.100166 (PMC8605257; doi:10.1016/j.mcpro.2021.100166)
Supplement: Supplemental File S3 [file mmc7.xlsx]

## Sheet: GO analysis
gProfiler_ansimpprjeb496_12.07.2020_17-20-20__evidencecodes
source	term_name	term_id	adjusted_p_value	negative_log10_of_adjusted_p_value	term_size	query_size	intersection_size	effective_domain_size	A0A0M3K4Z1	A0A0M3K491	A0A0M3JKQ5	A0A0M3JY22	A0A0M3KDF0	A0A0M3K4L7	A0A0M3K6K6	A0A0M3J648	A0A0M3K8R3	A0A0M3JVM5	A0A0M3K8Y8	A0A0M3K7M4	A0A0M3K386	A0A0M3JYV6	A0A0M3IYS0	A0A0M3JZD1	A0A0M3K0P4	A0A0M3JRT3	A0A0M3J447	A0A0M3K9U9	A0A0M3K0W1	A0A0M3J4M2	A0A0M3JXS5	A0A0M3IYX4	A0A0M3J0T2	A0A0M3K3W5	A0A0M3J236	A0A0M3JVI3	A0A0M3KAV8	A0A0M3K269	A0A0M3K8Q6	A0A0M3K2P7	A0A0M3JD69	A0A0M3K1X3	A0A0M3JS06	A0A0M3JXG1	A0A0M3JZW6	A0A0M3JAY1	A0A0M3K2A3	A0A0M3JWH7	A0A0M3JVZ6
GO:MF	structural constituent of ribosome	GO:0003735	1.6704069127181226e-18	17.77717772141423	138	598	48	7991																							IEA	IEA	IEA	IEA	IEA	IEA	IEA	IEA	IEA	IEA	IEA	IEA	IEA	IEA	IEA	IEA
GO:MF	structural molecule activity	GO:0005198	6.99280176265433e-11	10.15534878330068	312	598	62	7991																							IEA	IEA	IEA	IEA	IEA	IEA	IEA	IEA	IEA	IEA	IEA	IEA	IEA	IEA	IEA	IEA
GO:MF	translation factor activity, RNA binding	GO:0008135	1.54007297998749e-9	8.812458698608422	40	598	19	7991
GO:MF	translation regulator activity, nucleic acid binding	GO:0090079	1.54007297998749e-9	8.812458698608422	40	598	19	7991
GO:MF	oxidoreductase activity	GO:0016491	1.879772571633762e-9	8.7258946916189	484	598	79	7991		IEA				IEA		IEA												IEA		IEA																			IEA
GO:MF	translation regulator activity	GO:0045182	3.176178194325632e-8	7.498095140173971	46	598	19	7991
GO:MF	translation initiation factor activity	GO:0003743	3.7891743887935486e-7	6.42145540677359	28	598	14	7991
GO:MF	coenzyme binding	GO:0050662	0.000004504712288916028	5.3463329417162875	186	598	37	7991					IEA	IEA	IEA																																		IEA
GO:MF	catalytic activity	GO:0003824	0.000009193227505049144	5.036531992253043	3557	598	329	7991	IEA	IEA	IEA		IEA	IEA		IEA		IEA										IEA	IEA	IEA																	IEA		IEA
GO:MF	electron transfer activity	GO:0009055	0.00009413851727223974	4.026232646326378	40	598	14	7991
GO:MF	unfolded protein binding	GO:0051082	0.0001332464548398991	3.875344337002711	41	598	14	7991
GO:MF	cofactor binding	GO:0048037	0.00015500361544320954	3.8096581718379445	377	598	55	7991					IEA	IEA	IEA																																		IEA
GO:MF	RNA binding	GO:0003723	0.00021074470220590832	3.676243334053917	371	598	54	7991																											IEA		IEA		IEA		IEA				IEA
GO:MF	ligase activity	GO:0016874	0.0008825815347593588	3.0542451630388454	126	598	25	7991
GO:MF	translation elongation factor activity	GO:0003746	0.002204556095216729	2.656678846017455	6	598	5	7991
GO:MF	threonine-type endopeptidase activity	GO:0004298	0.004637651189267098	2.333701918973851	14	598	7	7991
GO:MF	threonine-type peptidase activity	GO:0070003	0.004637651189267098	2.333701918973851	14	598	7	7991
GO:MF	small molecule binding	GO:0036094	0.02413687781058778	1.6173189081130612	1487	598	146	7991				IEA	IEA	IEA	IEA		IEA	IEA																															IEA
GO:MF	chaperone binding	GO:0051087	0.02476501970790335	1.606161322071581	5	598	4	7991
GO:MF	vitamin binding	GO:0019842	0.03856966334965442	1.4137541518009398	72	598	15	7991					IEA
GO:MF	ribonucleoprotein complex binding	GO:0043021	0.04887487479460582	1.3109143421501728	19	598	7	7991
GO:MF	aminopeptidase activity	GO:0004177	0.05178269915490579	1.2858153158646488	14	598	6	7991
GO:MF	manganese ion binding	GO:0030145	0.05178269915490579	1.2858153158646488	14	598	6	7991
GO:MF	ligase activity, forming carbon-oxygen bonds	GO:0016875	0.10982071883461479	0.9593157179305494	63	598	13	7991
GO:MF	aminoacyl-tRNA ligase activity	GO:0004812	0.10982071883461479	0.9593157179305494	63	598	13	7991
GO:MF	anion binding	GO:0043168	0.16325785601623488	0.7871259111713557	1391	598	133	7991				IEA	IEA				IEA	IEA
GO:MF	phosphotransferase activity, phosphate group as acceptor	GO:0016776	0.17569745289309122	0.7552345344779183	17	598	6	7991
GO:MF	oxidoreductase activity, acting on NAD(P)H	GO:0016651	0.18265318232336206	0.7383727567757108	23	598	7	7991
GO:MF	ribosome binding	GO:0043022	0.1988581601147377	0.7014565831034988	12	598	5	7991
GO:MF	oxidoreductase activity, acting on CH-OH group of donors	GO:0016614	0.22752268911456108	0.642975287947895	52	598	11	7991						IEA																IEA																			IEA
GO:MF	nucleoside phosphate binding	GO:1901265	0.22883960660164754	0.6404688075017223	1354	598	129	7991				IEA		IEA	IEA		IEA	IEA																															IEA
GO:MF	nucleotide binding	GO:0000166	0.22883960660164754	0.6404688075017223	1354	598	129	7991				IEA		IEA	IEA		IEA	IEA																															IEA
GO:MF	proton-transporting ATP synthase activity, rotational mechanism	GO:0046933	0.28871489860687	0.5395308045647155	8	598	4	7991
GO:MF	oxidoreductase activity, acting on a sulfur group of donors	GO:0016667	0.4024624876067274	0.395274592773421	26	598	7	7991
GO:MF	rRNA binding	GO:0019843	0.44320055101127687	0.35339970834052864	14	598	5	7991																																	IEA				IEA
GO:MF	ion binding	GO:0043167	0.48016708421709026	0.3186076144431834	2307	598	203	7991		IEA		IEA	IEA				IEA	IEA
GO:MF	proton channel activity	GO:0015252	0.48908723949344435	0.3106136679697155	9	598	4	7991
GO:MF	NAD binding	GO:0051287	0.5049689981195731	0.2967352839781502	34	598	8	7991						IEA	IEA
GO:MF	magnesium ion binding	GO:0000287	0.5768027101122121	0.23897270774768772	50	598	10	7991
GO:MF	NADH dehydrogenase (quinone) activity	GO:0050136	0.7672789560688666	0.1150467129011799	10	598	4	7991
GO:MF	NADH dehydrogenase (ubiquinone) activity	GO:0008137	0.7672789560688666	0.1150467129011799	10	598	4	7991
GO:MF	transferase activity, transferring acyl groups, acyl groups converted into alkyl on transfer	GO:0046912	0.7672789560688666	0.1150467129011799	10	598	4	7991
GO:MF	NADH dehydrogenase activity	GO:0003954	0.7672789560688666	0.1150467129011799	10	598	4	7991
GO:MF	oxidoreductase activity, acting on NAD(P)H, quinone or similar compound as acceptor	GO:0016655	0.7672789560688666	0.1150467129011799	10	598	4	7991
GO:MF	sulfur compound binding	GO:1901681	0.7676266774641597	0.11484994056221691	22	598	6	7991
GO:MF	oxidoreductase activity, acting on the CH-OH group of donors, NAD or NADP as acceptor	GO:0016616	0.7774555653275137	0.10932442324585351	44	598	9	7991						IEA																IEA																			IEA
GO:MF	oxidoreductase activity, acting on the aldehyde or oxo group of donors	GO:0016903	0.8803304389378316	0.05535428140603029	37	598	8	7991								IEA
GO:MF	vitamin B6 binding	GO:0070279	0.9089973723225234	0.04143737220980124	45	598	9	7991					IEA
GO:MF	pyridoxal phosphate binding	GO:0030170	0.9089973723225234	0.04143737220980124	45	598	9	7991					IEA
GO:MF	protein homodimerization activity	GO:0042803	0.9477102842923527	0.023324406504886996	2	598	2	7991
GO:MF	cyclic nucleotide binding	GO:0030551	0.9477102842923527	0.023324406504886996	2	598	2	7991
GO:MF	adenyl-nucleotide exchange factor activity	GO:0000774	0.9477102842923527	0.023324406504886996	2	598	2	7991
GO:MF	signal recognition particle binding	GO:0005047	0.9477102842923527	0.023324406504886996	2	598	2	7991
GO:MF	tRNA binding	GO:0000049	1	0	13	598	4	7991
GO:MF	oxidoreductase activity, acting on the CH-NH2 group of donors, oxygen as acceptor	GO:0016641	1	0	2	598	1	7991
GO:MF	oxidoreductase activity, acting on the CH-NH2 group of donors	GO:0016638	1	0	13	598	2	7991
GO:MF	oxidoreductase activity, acting on the CH-CH group of donors, quinone or related compound as acceptor	GO:0016635	1	0	3	598	2	7991
GO:MF	oxidoreductase activity, acting on the CH-CH group of donors	GO:0016627	1	0	35	598	5	7991
GO:MF	oxidoreductase activity, acting on the aldehyde or oxo group of donors, disulfide as acceptor	GO:0016624	1	0	19	598	5	7991								IEA
GO:MF	oxidoreductase activity, acting on the aldehyde or oxo group of donors, NAD or NADP as acceptor	GO:0016620	1	0	18	598	3	7991
GO:MF	malate dehydrogenase activity	GO:0016615	1	0	7	598	2	7991
GO:MF	pyrophosphatase activity	GO:0016462	1	0	415	598	36	7991										IEA
GO:MF	C-acetyltransferase activity	GO:0016453	1	0	1	598	1	7991					IEA
GO:MF	acylglycerol O-acyltransferase activity	GO:0016411	1	0	3	598	1	7991	IEA
GO:MF	oxidoreductase activity, acting on the CH-NH2 group of donors, disulfide as acceptor	GO:0016642	1	0	8	598	1	7991
GO:MF	N-acyltransferase activity	GO:0016410	1	0	30	598	2	7991
GO:MF	acetyltransferase activity	GO:0016407	1	0	25	598	2	7991					IEA
GO:MF	phosphatidylinositol phosphate kinase activity	GO:0016307	1	0	3	598	1	7991
GO:MF	kinase activity	GO:0016301	1	0	454	598	24	7991
GO:MF	lipase activity	GO:0016298	1	0	34	598	2	7991
GO:MF	steroid dehydrogenase activity	GO:0016229	1	0	9	598	1	7991																						IEA
GO:MF	ammonia ligase activity	GO:0016211	1	0	1	598	1	7991
GO:MF	antioxidant activity	GO:0016209	1	0	58	598	7	7991
GO:MF	glucosidase activity	GO:0015926	1	0	2	598	1	7991
GO:MF	galactosidase activity	GO:0015925	1	0	1	598	1	7991
GO:MF	mannosidase activity	GO:0015923	1	0	18	598	1	7991
GO:MF	C-acyltransferase activity	GO:0016408	1	0	1	598	1	7991					IEA
GO:MF	oxidoreductase activity, acting on the CH-NH group of donors	GO:0016645	1	0	9	598	2	7991
GO:MF	oxidoreductase activity, acting on the CH-NH group of donors, NAD or NADP as acceptor	GO:0016646	1	0	7	598	1	7991
GO:MF	oxidoreductase activity, acting on the CH-NH group of donors, quinone or similar compound as acceptor	GO:0016649	1	0	1	598	1	7991
GO:MF	transferase activity, transferring glycosyl groups	GO:0016757	1	0	174	598	8	7991			IEA
GO:MF	transferase activity, transferring acyl groups other than amino-acyl groups	GO:0016747	1	0	89	598	6	7991	IEA				IEA																IEA
GO:MF	transferase activity, transferring acyl groups	GO:0016746	1	0	127	598	12	7991	IEA				IEA																IEA
GO:MF	transferase activity, transferring aldehyde or ketonic groups	GO:0016744	1	0	2	598	1	7991
GO:MF	hydroxymethyl-, formyl- and related transferase activity	GO:0016742	1	0	5	598	2	7991
GO:MF	transferase activity, transferring one-carbon groups	GO:0016741	1	0	111	598	5	7991
GO:MF	transferase activity	GO:0016740	1	0	1141	598	67	7991	IEA		IEA		IEA																IEA
GO:MF	oxidoreductase activity, oxidizing metal ions, oxygen as acceptor	GO:0016724	1	0	1	598	1	7991
GO:MF	oxidoreductase activity, oxidizing metal ions	GO:0016722	1	0	1	598	1	7991
GO:MF	oxidoreductase activity, acting on superoxide radicals as acceptor	GO:0016721	1	0	5	598	1	7991
GO:MF	2-oxoglutarate-dependent dioxygenase activity	GO:0016706	1	0	6	598	2	7991
GO:MF	oxidoreductase activity, acting on paired donors, with incorporation or reduction of molecular oxygen	GO:0016705	1	0	70	598	3	7991
GO:MF	oxidoreductase activity, acting on single donors with incorporation of molecular oxygen, incorporation of two atoms of oxygen	GO:0016702	1	0	17	598	2	7991		IEA
GO:MF	oxidoreductase activity, acting on single donors with incorporation of molecular oxygen	GO:0016701	1	0	18	598	2	7991		IEA
GO:MF	oxidoreductase activity, acting on peroxide as acceptor	GO:0016684	1	0	48	598	4	7991
GO:MF	oxidoreductase activity, acting on diphenols and related substances as donors, cytochrome as acceptor	GO:0016681	1	0	5	598	2	7991
GO:MF	oxidoreductase activity, acting on diphenols and related substances as donors	GO:0016679	1	0	6	598	2	7991
GO:MF	oxidoreductase activity, acting on a heme group of donors, oxygen as acceptor	GO:0016676	1	0	7	598	2	7991
GO:MF	oxidoreductase activity, acting on a heme group of donors	GO:0016675	1	0	7	598	2	7991
GO:MF	oxidoreductase activity, acting on a sulfur group of donors, disulfide as acceptor	GO:0016671	1	0	2	598	1	7991
GO:MF	oxidoreductase activity, acting on a sulfur group of donors, oxygen as acceptor	GO:0016670	1	0	6	598	1	7991
GO:MF	oxidoreductase activity, acting on a sulfur group of donors, NAD(P) as acceptor	GO:0016668	1	0	4	598	2	7991
GO:MF	oxidoreductase activity, acting on NAD(P)H, nitrogenous group as acceptor	GO:0016657	1	0	1	598	1	7991
GO:MF	tubulin binding	GO:0015631	1	0	64	598	2	7991
GO:MF	primary active transmembrane transporter activity	GO:0015399	1	0	75	598	6	7991
GO:MF	inorganic molecular entity transmembrane transporter activity	GO:0015318	1	0	410	598	13	7991
GO:MF	ligand-gated ion channel activity	GO:0015276	1	0	90	598	1	7991
GO:MF	anion transmembrane transporter activity	GO:0008509	1	0	77	598	1	7991
GO:MF	transaminase activity	GO:0008483	1	0	15	598	2	7991
GO:MF	pyridoxal kinase activity	GO:0008478	1	0	1	598	1	7991
GO:MF	palmitoyl-(protein) hydrolase activity	GO:0008474	1	0	2	598	1	7991
GO:MF	RNA ligase activity	GO:0008452	1	0	1	598	1	7991
GO:MF	GDP-mannose 4,6-dehydratase activity	GO:0008446	1	0	1	598	1	7991
GO:MF	selenium binding	GO:0008430	1	0	5	598	1	7991
GO:MF	CoA-transferase activity	GO:0008410	1	0	1	598	1	7991
GO:MF	3'-5' exonuclease activity	GO:0008408	1	0	8	598	1	7991
GO:MF	mechanosensitive ion channel activity	GO:0008381	1	0	22	598	1	7991
GO:MF	O-acyltransferase activity	GO:0008374	1	0	8	598	1	7991	IEA
GO:MF	cation transmembrane transporter activity	GO:0008324	1	0	238	598	10	7991
GO:MF	protein transmembrane transporter activity	GO:0008320	1	0	1	598	1	7991
GO:MF	7S RNA binding	GO:0008312	1	0	5	598	2	7991
GO:MF	voltage-gated anion channel activity	GO:0008308	1	0	16	598	1	7991
GO:MF	lipid binding	GO:0008289	1	0	107	598	8	7991
GO:MF	protein methyltransferase activity	GO:0008276	1	0	24	598	1	7991
GO:MF	zinc ion binding	GO:0008270	1	0	272	598	14	7991
GO:MF	3-oxoacid CoA-transferase activity	GO:0008260	1	0	1	598	1	7991
GO:MF	exopeptidase activity	GO:0008238	1	0	77	598	10	7991
GO:MF	metallopeptidase activity	GO:0008237	1	0	158	598	17	7991
GO:MF	serine-type peptidase activity	GO:0008236	1	0	115	598	9	7991
GO:MF	metalloexopeptidase activity	GO:0008235	1	0	20	598	4	7991
GO:MF	Ran GTPase binding	GO:0008536	1	0	8	598	1	7991
GO:MF	transferase activity, transferring hexosyl groups	GO:0016758	1	0	139	598	6	7991			IEA
GO:MF	ATPase-coupled xenobiotic transmembrane transporter activity	GO:0008559	1	0	4	598	1	7991
GO:MF	cAMP-dependent protein kinase regulator activity	GO:0008603	1	0	2	598	1	7991
GO:MF	channel activity	GO:0015267	1	0	287	598	7	7991
GO:MF	carbohydrate transmembrane transporter activity	GO:0015144	1	0	11	598	1	7991
GO:MF	inorganic anion transmembrane transporter activity	GO:0015103	1	0	68	598	1	7991
GO:MF	proton transmembrane transporter activity	GO:0015078	1	0	56	598	10	7991
GO:MF	monovalent inorganic cation transmembrane transporter activity	GO:0015077	1	0	143	598	10	7991
GO:MF	ion transmembrane transporter activity	GO:0015075	1	0	449	598	14	7991
GO:MF	glutathione disulfide oxidoreductase activity	GO:0015038	1	0	3	598	1	7991
GO:MF	peptide disulfide oxidoreductase activity	GO:0015037	1	0	3	598	1	7991
GO:MF	disulfide oxidoreductase activity	GO:0015036	1	0	18	598	5	7991
GO:MF	protein disulfide oxidoreductase activity	GO:0015035	1	0	14	598	3	7991
GO:MF	glucuronosyltransferase activity	GO:0015020	1	0	16	598	1	7991
GO:MF	heme-copper terminal oxidase activity	GO:0015002	1	0	7	598	2	7991
GO:MF	carboxyl-O-methyltransferase activity	GO:0010340	1	0	7	598	1	7991
GO:MF	acireductone dioxygenase [iron(II)-requiring] activity	GO:0010309	1	0	3	598	1	7991		IEA
GO:MF	FMN binding	GO:0010181	1	0	8	598	3	7991
GO:MF	pyrophosphate hydrolysis-driven proton transmembrane transporter activity	GO:0009678	1	0	7	598	3	7991
GO:MF	biotin binding	GO:0009374	1	0	1	598	1	7991
GO:MF	inositol monophosphate 1-phosphatase activity	GO:0008934	1	0	1	598	1	7991
GO:MF	glycine C-acetyltransferase activity	GO:0008890	1	0	1	598	1	7991					IEA
GO:MF	glycerate kinase activity	GO:0008887	1	0	5	598	1	7991
GO:MF	bis(5'-nucleosyl)-tetraphosphatase activity	GO:0008796	1	0	1	598	1	7991
GO:MF	S-adenosylmethionine-dependent methyltransferase activity	GO:0008757	1	0	45	598	1	7991
GO:MF	ubiquitin-like modifier activating enzyme activity	GO:0008641	1	0	10	598	3	7991
GO:MF	obsolete protein transporter activity	GO:0008565	1	0	5	598	2	7991
GO:MF	transferase activity, transferring pentosyl groups	GO:0016763	1	0	17	598	2	7991
GO:MF	transferase activity, transferring alkyl or aryl (other than methyl) groups	GO:0016765	1	0	16	598	1	7991
GO:MF	transferase activity, transferring nitrogenous groups	GO:0016769	1	0	15	598	2	7991
GO:MF	kinase binding	GO:0019900	1	0	17	598	1	7991
GO:MF	enzyme binding	GO:0019899	1	0	124	598	4	7991
GO:MF	protein kinase regulator activity	GO:0019887	1	0	19	598	2	7991
GO:MF	growth factor binding	GO:0019838	1	0	1	598	1	7991
GO:MF	ATPase-coupled cation transmembrane transporter activity	GO:0019829	1	0	13	598	3	7991
GO:MF	oxygen binding	GO:0019825	1	0	48	598	2	7991
GO:MF	procollagen-proline dioxygenase activity	GO:0019798	1	0	4	598	1	7991
GO:MF	ubiquitin-like protein-specific protease activity	GO:0019783	1	0	34	598	2	7991
GO:MF	deaminase activity	GO:0019239	1	0	8	598	3	7991
GO:MF	cyclohydrolase activity	GO:0019238	1	0	5	598	1	7991
GO:MF	phosphatase activator activity	GO:0019211	1	0	1	598	1	7991
GO:MF	phosphatase regulator activity	GO:0019208	1	0	8	598	1	7991
GO:MF	kinase regulator activity	GO:0019207	1	0	19	598	2	7991
GO:MF	nucleobase-containing compound kinase activity	GO:0019205	1	0	18	598	3	7991
GO:MF	carbohydrate phosphatase activity	GO:0019203	1	0	2	598	1	7991
GO:MF	carbohydrate kinase activity	GO:0019200	1	0	14	598	3	7991
GO:MF	transmembrane receptor protein kinase activity	GO:0019199	1	0	15	598	1	7991
GO:MF	myristoyltransferase activity	GO:0019107	1	0	2	598	1	7991
GO:MF	guanyl nucleotide binding	GO:0019001	1	0	220	598	23	7991
GO:MF	S-formylglutathione hydrolase activity	GO:0018738	1	0	1	598	1	7991
GO:MF	serine hydrolase activity	GO:0017171	1	0	115	598	9	7991
GO:MF	fibroblast growth factor binding	GO:0017134	1	0	1	598	1	7991
GO:MF	nucleoside-triphosphatase activity	GO:0017111	1	0	407	598	34	7991										IEA
GO:MF	protein kinase binding	GO:0019901	1	0	12	598	1	7991
GO:MF	purine nucleotide binding	GO:0017076	1	0	1209	598	105	7991				IEA					IEA	IEA
GO:MF	protein domain specific binding	GO:0019904	1	0	14	598	1	7991
GO:MF	heme binding	GO:0020037	1	0	131	598	8	7991
GO:MF	heat shock protein binding	GO:0031072	1	0	3	598	2	7991
GO:MF	thiamine pyrophosphate binding	GO:0030976	1	0	10	598	2	7991
GO:MF	potassium ion binding	GO:0030955	1	0	2	598	1	7991
GO:MF	endoplasmic reticulum signal peptide binding	GO:0030942	1	0	2	598	1	7991
GO:MF	GTPase regulator activity	GO:0030695	1	0	41	598	3	7991
GO:MF	protein binding, bridging	GO:0030674	1	0	23	598	1	7991
GO:MF	adenyl nucleotide binding	GO:0030554	1	0	991	598	83	7991				IEA					IEA	IEA
GO:MF	cGMP binding	GO:0030553	1	0	1	598	1	7991
GO:MF	cAMP binding	GO:0030552	1	0	1	598	1	7991
GO:MF	peptidase inhibitor activity	GO:0030414	1	0	71	598	5	7991
GO:MF	clathrin binding	GO:0030276	1	0	8	598	3	7991
GO:MF	carbohydrate binding	GO:0030246	1	0	63	598	5	7991
GO:MF	enzyme regulator activity	GO:0030234	1	0	179	598	19	7991											IEA	IEA			IEA	IEA		IEA
GO:MF	molybdenum ion binding	GO:0030151	1	0	8	598	2	7991
GO:MF	inorganic cation transmembrane transporter activity	GO:0022890	1	0	209	598	10	7991
GO:MF	macromolecule transmembrane transporter activity	GO:0022884	1	0	3	598	1	7991
GO:MF	transmembrane transporter activity	GO:0022857	1	0	657	598	22	7991
GO:MF	active ion transmembrane transporter activity	GO:0022853	1	0	76	598	3	7991
GO:MF	gated channel activity	GO:0022836	1	0	157	598	3	7991
GO:MF	ligand-gated channel activity	GO:0022834	1	0	90	598	1	7991
GO:MF	voltage-gated channel activity	GO:0022832	1	0	42	598	1	7991
GO:MF	active transmembrane transporter activity	GO:0022804	1	0	146	598	6	7991
GO:MF	passive transmembrane transporter activity	GO:0022803	1	0	287	598	7	7991
GO:MF	SUMO activating enzyme activity	GO:0019948	1	0	3	598	1	7991
GO:MF	cysteine-type peptidase activity	GO:0008234	1	0	83	598	8	7991
GO:MF	Rho GTPase binding	GO:0017048	1	0	30	598	1	7991
GO:MF	thiol oxidase activity	GO:0016972	1	0	6	598	1	7991
GO:MF	carbon-carbon lyase activity	GO:0016830	1	0	48	598	7	7991
GO:MF	lyase activity	GO:0016829	1	0	110	598	14	7991
GO:MF	hydrolase activity, acting on acid phosphorus-nitrogen bonds	GO:0016825	1	0	115	598	9	7991
GO:MF	hydrolase activity, acting on acid anhydrides, in phosphorus-containing anhydrides	GO:0016818	1	0	426	598	37	7991										IEA
GO:MF	hydrolase activity, acting on acid anhydrides	GO:0016817	1	0	430	598	37	7991										IEA
GO:MF	hydrolase activity, acting on carbon-nitrogen (but not peptide) bonds, in cyclic amidines	GO:0016814	1	0	11	598	2	7991
GO:MF	hydrolase activity, acting on carbon-nitrogen (but not peptide) bonds, in cyclic amides	GO:0016812	1	0	3	598	1	7991
GO:MF	hydrolase activity, acting on carbon-nitrogen (but not peptide) bonds	GO:0016810	1	0	34	598	4	7991
GO:MF	dipeptidase activity	GO:0016805	1	0	6	598	2	7991
GO:MF	trialkylsulfonium hydrolase activity	GO:0016802	1	0	1	598	1	7991
GO:MF	hydrolase activity, acting on ether bonds	GO:0016801	1	0	1	598	1	7991
GO:MF	hydrolase activity, acting on glycosyl bonds	GO:0016798	1	0	97	598	6	7991
GO:MF	exonuclease activity, active with either ribo- or deoxyribonucleic acids and producing 5'-phosphomonoesters	GO:0016796	1	0	4	598	1	7991
GO:MF	phosphatase activity	GO:0016791	1	0	150	598	6	7991
GO:MF	thiolester hydrolase activity	GO:0016790	1	0	14	598	3	7991
GO:MF	hydrolase activity, acting on ester bonds	GO:0016788	1	0	326	598	14	7991
GO:MF	hydrolase activity	GO:0016787	1	0	1452	598	113	7991										IEA
GO:MF	transferase activity, transferring sulfur-containing groups	GO:0016782	1	0	13	598	1	7991
GO:MF	phosphotransferase activity, paired acceptors	GO:0016781	1	0	1	598	1	7991
GO:MF	nucleotidyltransferase activity	GO:0016779	1	0	101	598	4	7991
GO:MF	phosphotransferase activity, carboxyl group as acceptor	GO:0016774	1	0	2	598	1	7991
GO:MF	phosphotransferase activity, alcohol group as acceptor	GO:0016773	1	0	426	598	17	7991
GO:MF	transferase activity, transferring phosphorus-containing groups	GO:0016772	1	0	588	598	33	7991
GO:MF	carboxy-lyase activity	GO:0016831	1	0	38	598	4	7991
GO:MF	Ras GTPase binding	GO:0017016	1	0	51	598	2	7991
GO:MF	aldehyde-lyase activity	GO:0016832	1	0	6	598	2	7991
GO:MF	carbon-oxygen lyase activity	GO:0016835	1	0	29	598	6	7991
GO:MF	flavin-linked sulfhydryl oxidase activity	GO:0016971	1	0	6	598	1	7991
GO:MF	oxidoreductase activity, acting on the CH-OH group of donors, quinone or similar compound as acceptor	GO:0016901	1	0	1	598	1	7991
GO:MF	exoribonuclease activity, producing 5'-phosphomonoesters	GO:0016896	1	0	2	598	1	7991
GO:MF	ATPase activity	GO:0016887	1	0	150	598	9	7991										IEA
GO:MF	ligase activity, forming phosphoric ester bonds	GO:0016886	1	0	13	598	1	7991
GO:MF	ligase activity, forming carbon-carbon bonds	GO:0016885	1	0	2	598	1	7991
GO:MF	acid-amino acid ligase activity	GO:0016881	1	0	4	598	2	7991
GO:MF	acid-ammonia (or amide) ligase activity	GO:0016880	1	0	1	598	1	7991
GO:MF	ligase activity, forming carbon-nitrogen bonds	GO:0016879	1	0	30	598	5	7991
GO:MF	acid-thiol ligase activity	GO:0016878	1	0	1	598	1	7991
GO:MF	ligase activity, forming carbon-sulfur bonds	GO:0016877	1	0	11	598	4	7991
GO:MF	intramolecular transferase activity, phosphotransferases	GO:0016868	1	0	16	598	4	7991
GO:MF	intramolecular transferase activity	GO:0016866	1	0	31	598	6	7991
GO:MF	intramolecular oxidoreductase activity, transposing C=C bonds	GO:0016863	1	0	1	598	1	7991
GO:MF	intramolecular oxidoreductase activity, interconverting aldoses and ketoses	GO:0016861	1	0	10	598	3	7991
GO:MF	intramolecular oxidoreductase activity	GO:0016860	1	0	15	598	4	7991
GO:MF	cis-trans isomerase activity	GO:0016859	1	0	24	598	2	7991
GO:MF	racemase and epimerase activity	GO:0016854	1	0	9	598	1	7991
GO:MF	isomerase activity	GO:0016853	1	0	106	598	13	7991
GO:MF	strictosidine synthase activity	GO:0016844	1	0	2	598	1	7991
GO:MF	amine-lyase activity	GO:0016843	1	0	2	598	1	7991
GO:MF	carbon-nitrogen lyase activity	GO:0016840	1	0	10	598	1	7991
GO:MF	hydro-lyase activity	GO:0016836	1	0	25	598	6	7991
GO:MF	oxo-acid-lyase activity	GO:0016833	1	0	4	598	1	7991
GO:MF	small GTPase binding	GO:0031267	1	0	51	598	2	7991
GO:MF	peptidase activity	GO:0008233	1	0	439	598	45	7991
GO:MF	UDP-glycosyltransferase activity	GO:0008194	1	0	53	598	3	7991
GO:MF	glycylpeptide N-tetradecanoyltransferase activity	GO:0004379	1	0	2	598	1	7991
GO:MF	glycine dehydrogenase (decarboxylating) activity	GO:0004375	1	0	8	598	1	7991
GO:MF	glycogen (starch) synthase activity	GO:0004373	1	0	3	598	1	7991
GO:MF	glycine hydroxymethyltransferase activity	GO:0004372	1	0	2	598	1	7991
GO:MF	glycerol-3-phosphate dehydrogenase (quinone) activity	GO:0004368	1	0	1	598	1	7991
GO:MF	glyceraldehyde-3-phosphate dehydrogenase (NAD+) (phosphorylating) activity	GO:0004365	1	0	2	598	1	7991
GO:MF	glutathione synthase activity	GO:0004363	1	0	1	598	1	7991
GO:MF	glutathione-disulfide reductase activity	GO:0004362	1	0	3	598	1	7991
GO:MF	glutamate-ammonia ligase activity	GO:0004356	1	0	1	598	1	7991
GO:MF	glucosamine-6-phosphate deaminase activity	GO:0004342	1	0	2	598	1	7991
GO:MF	helicase activity	GO:0004386	1	0	40	598	1	7991
GO:MF	galactokinase activity	GO:0004335	1	0	1	598	1	7991
GO:MF	fructose-bisphosphate aldolase activity	GO:0004332	1	0	5	598	1	7991
GO:MF	formate-tetrahydrofolate ligase activity	GO:0004329	1	0	1	598	1	7991
GO:MF	ferroxidase activity	GO:0004322	1	0	1	598	1	7991
GO:MF	serine-type endopeptidase activity	GO:0004252	1	0	30	598	3	7991
GO:MF	metalloendopeptidase activity	GO:0004222	1	0	88	598	8	7991
GO:MF	calcium-dependent cysteine-type endopeptidase activity	GO:0004198	1	0	17	598	2	7991
GO:MF	cysteine-type endopeptidase activity	GO:0004197	1	0	25	598	3	7991
GO:MF	aspartic-type endopeptidase activity	GO:0004190	1	0	45	598	2	7991
GO:MF	serine-type carboxypeptidase activity	GO:0004185	1	0	37	598	2	7991
GO:MF	carboxypeptidase activity	GO:0004180	1	0	47	598	2	7991
GO:MF	fumarate hydratase activity	GO:0004333	1	0	4	598	1	7991
GO:MF	hexokinase activity	GO:0004396	1	0	6	598	1	7991
GO:MF	histone acetyltransferase activity	GO:0004402	1	0	14	598	1	7991
GO:MF	hydroxyacylglutathione hydrolase activity	GO:0004416	1	0	1	598	1	7991
GO:MF	hydrolase activity, hydrolyzing O-glycosyl compounds	GO:0004553	1	0	90	598	6	7991
GO:MF	nucleotide diphosphatase activity	GO:0004551	1	0	3	598	1	7991
GO:MF	nucleoside diphosphate kinase activity	GO:0004550	1	0	2	598	1	7991
GO:MF	ribonuclease activity	GO:0004540	1	0	36	598	2	7991
GO:MF	exoribonuclease activity	GO:0004532	1	0	2	598	1	7991
GO:MF	exonuclease activity	GO:0004527	1	0	18	598	1	7991
GO:MF	endoribonuclease activity	GO:0004521	1	0	25	598	1	7991
GO:MF	endonuclease activity	GO:0004519	1	0	36	598	1	7991
GO:MF	nuclease activity	GO:0004518	1	0	67	598	2	7991
GO:MF	methylmalonyl-CoA mutase activity	GO:0004494	1	0	1	598	1	7991
GO:MF	methionine adenosyltransferase activity	GO:0004478	1	0	4	598	1	7991
GO:MF	mannose-6-phosphate isomerase activity	GO:0004476	1	0	3	598	1	7991
GO:MF	malate synthase activity	GO:0004474	1	0	4	598	1	7991
GO:MF	malate dehydrogenase (decarboxylating) (NAD+) activity	GO:0004471	1	0	3	598	1	7991
GO:MF	malic enzyme activity	GO:0004470	1	0	3	598	1	7991
GO:MF	L-lactate dehydrogenase activity	GO:0004459	1	0	1	598	1	7991
GO:MF	lactate dehydrogenase activity	GO:0004457	1	0	1	598	1	7991
GO:MF	isopentenyl-diphosphate delta-isomerase activity	GO:0004452	1	0	1	598	1	7991
GO:MF	isocitrate lyase activity	GO:0004451	1	0	4	598	1	7991
GO:MF	phosphatidylinositol phospholipase C activity	GO:0004435	1	0	11	598	1	7991
GO:MF	inorganic diphosphatase activity	GO:0004427	1	0	1	598	1	7991
GO:MF	hypoxanthine phosphoribosyltransferase activity	GO:0004422	1	0	1	598	1	7991
GO:MF	hydroxymethylglutaryl-CoA synthase activity	GO:0004421	1	0	1	598	1	7991
GO:MF	ATP-dependent peptidase activity	GO:0004176	1	0	1	598	1	7991
GO:MF	endopeptidase activity	GO:0004175	1	0	202	598	23	7991
GO:MF	electron-transferring-flavoprotein dehydrogenase activity	GO:0004174	1	0	1	598	1	7991
GO:MF	dihydroorotate dehydrogenase activity	GO:0004152	1	0	2	598	1	7991
GO:MF	microtubule motor activity	GO:0003777	1	0	43	598	3	7991
GO:MF	motor activity	GO:0003774	1	0	115	598	7	7991
GO:MF	peptidyl-prolyl cis-trans isomerase activity	GO:0003755	1	0	24	598	2	7991
GO:MF	mRNA binding	GO:0003729	1	0	25	598	3	7991
GO:MF	DNA-binding transcription factor activity	GO:0003700	1	0	157	598	1	7991
GO:MF	single-stranded DNA binding	GO:0003697	1	0	8	598	1	7991
GO:MF	double-stranded DNA binding	GO:0003690	1	0	15	598	1	7991
GO:MF	damaged DNA binding	GO:0003684	1	0	11	598	1	7991
GO:MF	DNA binding	GO:0003677	1	0	507	598	8	7991
GO:MF	nucleic acid binding	GO:0003676	1	0	1192	598	71	7991																											IEA		IEA		IEA		IEA				IEA
GO:MF	molecular_function	GO:0003674	1	0	7990	598	598	7991	IEA	IEA	IEA	IEA	IEA	IEA	IEA	IEA	IEA	IEA	IEA	IEA	IEA		IEA	IEA		IEA		IEA	IEA	IEA	IEA	IEA	IEA	IEA	IEA	IEA	IEA	IEA	IEA	IEA	IEA	IEA	IEA	IEA	IEA	IEA	IEA		IEA
GO:MF	aminoacyl-tRNA editing activity	GO:0002161	1	0	8	598	1	7991
GO:MF	purine nucleoside binding	GO:0001883	1	0	213	598	22	7991
GO:MF	nucleoside binding	GO:0001882	1	0	221	598	22	7991
GO:MF	ATPase activator activity	GO:0001671	1	0	3	598	1	7991
GO:MF	regulatory region nucleic acid binding	GO:0001067	1	0	6	598	1	7991
GO:MF	RNA polymerase II regulatory region DNA binding	GO:0001012	1	0	2	598	1	7991
GO:MF	RNA polymerase II regulatory region sequence-specific DNA binding	GO:0000977	1	0	2	598	1	7991
GO:MF	transcription regulatory region sequence-specific DNA binding	GO:0000976	1	0	4	598	1	7991
GO:MF	RNA cap binding	GO:0000339	1	0	3	598	1	7991
GO:MF	3'-5'-exoribonuclease activity	GO:0000175	1	0	1	598	1	7991
GO:MF	succinate dehydrogenase activity	GO:0000104	1	0	3	598	1	7991
GO:MF	fatty-acyl-CoA binding	GO:0000062	1	0	9	598	2	7991
GO:MF	actin binding	GO:0003779	1	0	123	598	16	7991
GO:MF	alpha-mannosidase activity	GO:0004559	1	0	18	598	1	7991
GO:MF	alpha,alpha-trehalose-phosphate synthase (UDP-forming) activity	GO:0003825	1	0	1	598	1	7991
GO:MF	1-acylglycerol-3-phosphate O-acyltransferase activity	GO:0003841	1	0	2	598	1	7991	IEA
GO:MF	dephospho-CoA kinase activity	GO:0004140	1	0	5	598	1	7991
GO:MF	deoxyribose-phosphate aldolase activity	GO:0004139	1	0	1	598	1	7991
GO:MF	cytochrome-c oxidase activity	GO:0004129	1	0	7	598	2	7991
GO:MF	cytidine deaminase activity	GO:0004126	1	0	1	598	1	7991
GO:MF	catalase activity	GO:0004096	1	0	4	598	1	7991
GO:MF	carbonate dehydratase activity	GO:0004089	1	0	8	598	1	7991
GO:MF	aminoacyl-tRNA hydrolase activity	GO:0004045	1	0	2	598	1	7991
GO:MF	adenylosuccinate synthase activity	GO:0004019	1	0	3	598	1	7991
GO:MF	adenylate kinase activity	GO:0004017	1	0	3	598	1	7991
GO:MF	adenosylhomocysteinase activity	GO:0004013	1	0	1	598	1	7991
GO:MF	acyl-CoA dehydrogenase activity	GO:0003995	1	0	8	598	1	7991
GO:MF	aconitate hydratase activity	GO:0003994	1	0	1	598	1	7991
GO:MF	UDP-glucose 6-dehydrogenase activity	GO:0003979	1	0	1	598	1	7991
GO:MF	RNA ligase (ATP) activity	GO:0003972	1	0	1	598	1	7991
GO:MF	NAD+ kinase activity	GO:0003951	1	0	10	598	1	7991
GO:MF	IMP cyclohydrolase activity	GO:0003937	1	0	2	598	1	7991
GO:MF	GTPase activity	GO:0003924	1	0	141	598	18	7991
GO:MF	GMP reductase activity	GO:0003920	1	0	1	598	1	7991
GO:MF	ATP citrate synthase activity	GO:0003878	1	0	1	598	1	7991
GO:MF	3-methyl-2-oxobutanoate dehydrogenase (2-methylpropanoyl-transferring) activity	GO:0003863	1	0	3	598	1	7991								IEA
GO:MF	3-hydroxyacyl-CoA dehydrogenase activity	GO:0003857	1	0	9	598	1	7991
GO:MF	3-beta-hydroxy-delta5-steroid dehydrogenase activity	GO:0003854	1	0	8	598	1	7991																						IEA
GO:MF	1,4-alpha-glucan branching enzyme activity	GO:0003844	1	0	3	598	1	7991			IEA
GO:MF	alpha-ketoacid dehydrogenase activity	GO:0003826	1	0	3	598	1	7991								IEA
GO:MF	beta-galactosidase activity	GO:0004565	1	0	1	598	1	7991
GO:MF	mannosyl-oligosaccharide glucosidase activity	GO:0004573	1	0	1	598	1	7991
GO:MF	oligosaccharyl transferase activity	GO:0004576	1	0	5	598	1	7991
GO:MF	oxygen carrier activity	GO:0005344	1	0	17	598	2	7991
GO:MF	lipid transporter activity	GO:0005319	1	0	15	598	4	7991
GO:MF	cation channel activity	GO:0005261	1	0	112	598	4	7991
GO:MF	anion channel activity	GO:0005253	1	0	35	598	1	7991
GO:MF	voltage-gated ion channel activity	GO:0005244	1	0	42	598	1	7991
GO:MF	extracellular ligand-gated ion channel activity	GO:0005230	1	0	81	598	1	7991
GO:MF	ion channel activity	GO:0005216	1	0	277	598	7	7991
GO:MF	transporter activity	GO:0005215	1	0	724	598	29	7991
GO:MF	structural constituent of cytoskeleton	GO:0005200	1	0	17	598	1	7991
GO:MF	GTPase activator activity	GO:0005096	1	0	37	598	2	7991
GO:MF	Rho GDP-dissociation inhibitor activity	GO:0005094	1	0	1	598	1	7991
GO:MF	Rab GDP-dissociation inhibitor activity	GO:0005093	1	0	1	598	1	7991
GO:MF	GDP-dissociation inhibitor activity	GO:0005092	1	0	4	598	2	7991
GO:MF	Rho guanyl-nucleotide exchange factor activity	GO:0005089	1	0	26	598	1	7991
GO:MF	Ras guanyl-nucleotide exchange factor activity	GO:0005088	1	0	28	598	1	7991
GO:MF	guanyl-nucleotide exchange factor activity	GO:0005085	1	0	66	598	1	7991
GO:MF	signal sequence binding	GO:0005048	1	0	7	598	1	7991
GO:MF	transmembrane signaling receptor activity	GO:0004888	1	0	288	598	2	7991
GO:MF	cysteine-type endopeptidase inhibitor activity	GO:0004869	1	0	10	598	2	7991
GO:MF	serine-type endopeptidase inhibitor activity	GO:0004867	1	0	53	598	2	7991
GO:MF	endopeptidase inhibitor activity	GO:0004866	1	0	66	598	5	7991
GO:MF	enzyme inhibitor activity	GO:0004857	1	0	78	598	5	7991
GO:MF	thiol-dependent ubiquitin-specific protease activity	GO:0004843	1	0	11	598	1	7991
GO:MF	SNAP receptor activity	GO:0005484	1	0	7	598	1	7991
GO:MF	serine-tRNA ligase activity	GO:0004828	1	0	3	598	1	7991
GO:MF	binding	GO:0005488	1	0	4993	598	366	7991		IEA		IEA	IEA	IEA	IEA		IEA	IEA			IEA														IEA		IEA		IEA		IEA				IEA				IEA
GO:MF	calcium ion binding	GO:0005509	1	0	259	598	13	7991
GO:MF	succinate dehydrogenase (ubiquinone) activity	GO:0008177	1	0	1	598	1	7991
GO:MF	O-methyltransferase activity	GO:0008171	1	0	12	598	1	7991
GO:MF	methyltransferase activity	GO:0008168	1	0	105	598	3	7991
GO:MF	drug binding	GO:0008144	1	0	1111	598	92	7991				IEA	IEA				IEA	IEA
GO:MF	4-alpha-hydroxytetrahydrobiopterin dehydratase activity	GO:0008124	1	0	1	598	1	7991
GO:MF	ubiquinol-cytochrome-c reductase activity	GO:0008121	1	0	5	598	2	7991
GO:MF	5S rRNA binding	GO:0008097	1	0	1	598	1	7991
GO:MF	cytoskeletal protein binding	GO:0008092	1	0	198	598	19	7991
GO:MF	phosphoric diester hydrolase activity	GO:0008081	1	0	39	598	1	7991
GO:MF	N-acetyltransferase activity	GO:0008080	1	0	24	598	1	7991
GO:MF	chitin binding	GO:0008061	1	0	32	598	1	7991
GO:MF	enzyme activator activity	GO:0008047	1	0	65	598	4	7991
GO:MF	microtubule binding	GO:0008017	1	0	54	598	1	7991
GO:MF	phospholipid transporter activity	GO:0005548	1	0	5	598	1	7991
GO:MF	calcium-dependent phospholipid binding	GO:0005544	1	0	18	598	1	7991
GO:MF	phospholipid binding	GO:0005543	1	0	43	598	4	7991
GO:MF	mannose binding	GO:0005537	1	0	1	598	1	7991
GO:MF	glucose binding	GO:0005536	1	0	6	598	1	7991
GO:MF	GTP binding	GO:0005525	1	0	213	598	22	7991
GO:MF	ATP binding	GO:0005524	1	0	977	598	78	7991				IEA					IEA	IEA
GO:MF	tropomyosin binding	GO:0005523	1	0	3	598	1	7991
GO:MF	calmodulin binding	GO:0005516	1	0	8	598	1	7991
GO:MF	protein binding	GO:0005515	1	0	1767	598	116	7991													IEA
GO:MF	iron ion binding	GO:0005506	1	0	49	598	3	7991		IEA
GO:MF	ferric iron binding	GO:0008199	1	0	2	598	1	7991
GO:MF	phenylalanine-tRNA ligase activity	GO:0004826	1	0	5	598	1	7991
GO:MF	isoleucine-tRNA ligase activity	GO:0004822	1	0	2	598	1	7991
GO:MF	MAP kinase activity	GO:0004707	1	0	9	598	1	7991
GO:MF	cGMP-dependent protein kinase activity	GO:0004692	1	0	2	598	1	7991
GO:MF	cyclic nucleotide-dependent protein kinase activity	GO:0004690	1	0	3	598	1	7991
GO:MF	protein serine/threonine kinase activity	GO:0004674	1	0	120	598	4	7991
GO:MF	protein kinase activity	GO:0004672	1	0	351	598	7	7991
GO:MF	procollagen-proline 4-dioxygenase activity	GO:0004656	1	0	4	598	1	7991
GO:MF	phosphoribosylaminoimidazolecarboxamide formyltransferase activity	GO:0004643	1	0	2	598	1	7991
GO:MF	phosphoribosylaminoimidazolesuccinocarboxamide synthase activity	GO:0004639	1	0	1	598	1	7991
GO:MF	phospholipase C activity	GO:0004629	1	0	11	598	1	7991
GO:MF	phospholipase activity	GO:0004620	1	0	33	598	2	7991
GO:MF	phosphoglycerate mutase activity	GO:0004619	1	0	5	598	1	7991
GO:MF	phosphoglycerate kinase activity	GO:0004618	1	0	1	598	1	7991
GO:MF	phosphogluconate dehydrogenase (decarboxylating) activity	GO:0004616	1	0	2	598	1	7991																																									IEA
GO:MF	phosphomannomutase activity	GO:0004615	1	0	3	598	1	7991
GO:MF	phosphoenolpyruvate carboxykinase (GTP) activity	GO:0004613	1	0	6	598	1	7991
GO:MF	phosphoenolpyruvate carboxykinase activity	GO:0004611	1	0	26	598	1	7991
GO:MF	glutathione peroxidase activity	GO:0004602	1	0	5	598	1	7991
GO:MF	peroxidase activity	GO:0004601	1	0	45	598	2	7991
GO:MF	peptide-aspartate beta-dioxygenase activity	GO:0004597	1	0	1	598	1	7991
GO:MF	oxoglutarate dehydrogenase (succinyl-transferring) activity	GO:0004591	1	0	7	598	2	7991
GO:MF	orotidine-5'-phosphate decarboxylase activity	GO:0004590	1	0	1	598	1	7991
GO:MF	ornithine-oxo-acid transaminase activity	GO:0004587	1	0	3	598	1	7991
GO:MF	dolichyl-diphosphooligosaccharide-protein glycotransferase activity	GO:0004579	1	0	2	598	1	7991
GO:MF	protein tyrosine kinase activity	GO:0004713	1	0	46	598	1	7991
GO:MF	methionine-tRNA ligase activity	GO:0004825	1	0	1	598	1	7991
GO:MF	transmembrane receptor protein tyrosine kinase activity	GO:0004714	1	0	8	598	1	7991
GO:MF	phosphoprotein phosphatase activity	GO:0004721	1	0	124	598	3	7991
GO:MF	histidine-tRNA ligase activity	GO:0004821	1	0	1	598	1	7991
GO:MF	glycine-tRNA ligase activity	GO:0004820	1	0	1	598	1	7991
GO:MF	cysteine-tRNA ligase activity	GO:0004817	1	0	1	598	1	7991
GO:MF	asparagine-tRNA ligase activity	GO:0004816	1	0	1	598	1	7991
GO:MF	aspartate-tRNA ligase activity	GO:0004815	1	0	1	598	1	7991
GO:MF	arginine-tRNA ligase activity	GO:0004814	1	0	3	598	1	7991
GO:MF	alanine-tRNA ligase activity	GO:0004813	1	0	7	598	1	7991
GO:MF	sedoheptulose-7-phosphate:D-glyceraldehyde-3-phosphate glyceronetransferase activity	GO:0004801	1	0	2	598	1	7991
GO:MF	thioredoxin-disulfide reductase activity	GO:0004791	1	0	1	598	1	7991
GO:MF	superoxide dismutase activity	GO:0004784	1	0	5	598	1	7991
GO:MF	succinate-CoA ligase (ADP-forming) activity	GO:0004775	1	0	1	598	1	7991
GO:MF	succinate-CoA ligase activity	GO:0004774	1	0	1	598	1	7991
GO:MF	selenide, water dikinase activity	GO:0004756	1	0	1	598	1	7991
GO:MF	ribose-5-phosphate isomerase activity	GO:0004751	1	0	1	598	1	7991
GO:MF	pyruvate kinase activity	GO:0004743	1	0	2	598	1	7991
GO:MF	pyruvate dehydrogenase (acetyl-transferring) activity	GO:0004739	1	0	7	598	2	7991
GO:MF	pyruvate dehydrogenase activity	GO:0004738	1	0	7	598	2	7991
GO:MF	pyruvate carboxylase activity	GO:0004736	1	0	1	598	1	7991
GO:MF	pyrroline-5-carboxylate reductase activity	GO:0004735	1	0	2	598	1	7991
GO:MF	pyridoxamine-phosphate oxidase activity	GO:0004733	1	0	1	598	1	7991
GO:MF	purine-nucleoside phosphorylase activity	GO:0004731	1	0	1	598	1	7991
GO:MF	protein tyrosine phosphatase activity	GO:0004725	1	0	77	598	1	7991
GO:MF	protein serine/threonine phosphatase activity	GO:0004722	1	0	16	598	1	7991
GO:MF	protein-L-isoaspartate (D-aspartate) O-methyltransferase activity	GO:0004719	1	0	5	598	1	7991
GO:MF	translation initiation factor binding	GO:0031369	1	0	5	598	2	7991
GO:MF	L-ascorbic acid binding	GO:0031418	1	0	4	598	1	7991
GO:MF	carboxylic acid binding	GO:0031406	1	0	6	598	2	7991
GO:MF	sn-glycerol-3-phosphate:ubiquinone-8 oxidoreductase activity	GO:0052591	1	0	1	598	1	7991
GO:MF	sn-glycerol-3-phosphate:ubiquinone oxidoreductase activity	GO:0052590	1	0	1	598	1	7991
GO:MF	protein carboxyl O-methyltransferase activity	GO:0051998	1	0	7	598	1	7991
GO:MF	peroxiredoxin activity	GO:0051920	1	0	3	598	2	7991
GO:MF	Hsp90 protein binding	GO:0051879	1	0	1	598	1	7991
GO:MF	metal cluster binding	GO:0051540	1	0	47	598	7	7991
GO:MF	4 iron, 4 sulfur cluster binding	GO:0051539	1	0	27	598	5	7991
GO:MF	3 iron, 4 sulfur cluster binding	GO:0051538	1	0	1	598	1	7991
GO:MF	2 iron, 2 sulfur cluster binding	GO:0051537	1	0	12	598	3	7991
GO:MF	iron-sulfur cluster binding	GO:0051536	1	0	47	598	7	7991
GO:MF	guanine phosphoribosyltransferase activity	GO:0052657	1	0	1	598	1	7991
GO:MF	dioxygenase activity	GO:0051213	1	0	19	598	3	7991		IEA
GO:MF	protein kinase A binding	GO:0051018	1	0	6	598	1	7991
GO:MF	actin filament binding	GO:0051015	1	0	35	598	2	7991
GO:MF	NADP binding	GO:0050661	1	0	22	598	3	7991																																									IEA
GO:MF	flavin adenine dinucleotide binding	GO:0050660	1	0	66	598	11	7991
GO:MF	sugar-phosphatase activity	GO:0050308	1	0	1	598	1	7991
GO:MF	nucleoside monophosphate kinase activity	GO:0050145	1	0	6	598	1	7991
GO:MF	quinone binding	GO:0048038	1	0	3	598	1	7991
GO:MF	monosaccharide binding	GO:0048029	1	0	12	598	3	7991
GO:MF	ATP-dependent NAD(P)H-hydrate dehydratase activity	GO:0047453	1	0	1	598	1	7991
GO:MF	protein dimerization activity	GO:0046983	1	0	92	598	7	7991
GO:MF	GTPase binding	GO:0051020	1	0	89	598	2	7991
GO:MF	carboxylic ester hydrolase activity	GO:0052689	1	0	27	598	2	7991
GO:MF	inositol phosphate phosphatase activity	GO:0052745	1	0	3	598	1	7991
GO:MF	inositol monophosphate 3-phosphatase activity	GO:0052832	1	0	1	598	1	7991
GO:MF	lysophospholipid acyltransferase activity	GO:0071617	1	0	2	598	1	7991	IEA
GO:MF	metallodipeptidase activity	GO:0070573	1	0	2	598	1	7991
GO:MF	uridylyltransferase activity	GO:0070569	1	0	8	598	2	7991
GO:MF	adenylyltransferase activity	GO:0070566	1	0	6	598	1	7991
GO:MF	phosphatidylinositol-4-phosphate binding	GO:0070273	1	0	1	598	1	7991
GO:MF	peptidase activity, acting on L-amino acid peptides	GO:0070011	1	0	422	598	44	7991
GO:MF	serine-type exopeptidase activity	GO:0070008	1	0	39	598	2	7991
GO:MF	metalloaminopeptidase activity	GO:0070006	1	0	2	598	1	7991
GO:MF	aspartic-type peptidase activity	GO:0070001	1	0	45	598	2	7991
GO:MF	peptide-lysine-N-acetyltransferase activity	GO:0061733	1	0	16	598	1	7991
GO:MF	nuclear import signal receptor activity	GO:0061608	1	0	3	598	1	7991
GO:MF	molybdopterin molybdotransferase activity	GO:0061599	1	0	1	598	1	7991
GO:MF	molybdopterin adenylyltransferase activity	GO:0061598	1	0	1	598	1	7991
GO:MF	endopeptidase regulator activity	GO:0061135	1	0	66	598	5	7991
GO:MF	peptidase regulator activity	GO:0061134	1	0	90	598	5	7991
GO:MF	ATPase regulator activity	GO:0060590	1	0	6	598	3	7991
GO:MF	nucleoside-triphosphatase regulator activity	GO:0060589	1	0	47	598	6	7991
GO:MF	molecular adaptor activity	GO:0060090	1	0	28	598	2	7991
GO:MF	molecular transducer activity	GO:0060089	1	0	313	598	2	7991
GO:MF	NADHX epimerase activity	GO:0052856	1	0	1	598	1	7991
GO:MF	ADP-dependent NAD(P)H-hydrate dehydratase activity	GO:0052855	1	0	1	598	1	7991
GO:MF	inositol monophosphate phosphatase activity	GO:0052834	1	0	1	598	1	7991
GO:MF	inositol monophosphate 4-phosphatase activity	GO:0052833	1	0	1	598	1	7991
GO:MF	protein heterodimerization activity	GO:0046982	1	0	34	598	2	7991
GO:MF	proton-transporting ATPase activity, rotational mechanism	GO:0046961	1	0	7	598	3	7991
GO:MF	transition metal ion binding	GO:0046914	1	0	356	598	25	7991		IEA
GO:MF	tetrapyrrole binding	GO:0046906	1	0	140	598	10	7991
GO:MF	purine ribonucleoside triphosphate binding	GO:0035639	1	0	1189	598	100	7991				IEA					IEA	IEA
GO:MF	clathrin adaptor activity	GO:0035615	1	0	1	598	1	7991
GO:MF	UDP-glucosyltransferase activity	GO:0035251	1	0	14	598	2	7991
GO:MF	phosphatidylinositol binding	GO:0035091	1	0	20	598	2	7991
GO:MF	peptide N-acetyltransferase activity	GO:0034212	1	0	16	598	1	7991
GO:MF	steroid dehydrogenase activity, acting on the CH-OH group of donors, NAD or NADP as acceptor	GO:0033764	1	0	8	598	1	7991																						IEA
GO:MF	peptide-methionine (R)-S-oxide reductase activity	GO:0033743	1	0	1	598	1	7991
GO:MF	monocarboxylic acid binding	GO:0033293	1	0	1	598	1	7991
GO:MF	amide binding	GO:0033218	1	0	22	598	5	7991
GO:MF	FFAT motif binding	GO:0033149	1	0	1	598	1	7991
GO:MF	guanyl ribonucleotide binding	GO:0032561	1	0	214	598	23	7991
GO:MF	adenyl ribonucleotide binding	GO:0032559	1	0	989	598	81	7991				IEA					IEA	IEA
GO:MF	purine ribonucleotide binding	GO:0032555	1	0	1201	598	103	7991				IEA					IEA	IEA
GO:MF	ribonucleotide binding	GO:0032553	1	0	1209	598	106	7991				IEA					IEA	IEA
GO:MF	purine ribonucleoside binding	GO:0032550	1	0	213	598	22	7991
GO:MF	ribonucleoside binding	GO:0032549	1	0	220	598	22	7991
GO:MF	purine-rich negative regulatory element binding	GO:0032422	1	0	1	598	1	7991
GO:MF	G-protein beta/gamma-subunit complex binding	GO:0031683	1	0	19	598	1	7991
GO:MF	ubiquitin protein ligase binding	GO:0031625	1	0	11	598	1	7991
GO:MF	peptidyl-proline 4-dioxygenase activity	GO:0031545	1	0	4	598	1	7991
GO:MF	peptidyl-proline dioxygenase activity	GO:0031543	1	0	4	598	1	7991
GO:MF	alkali metal ion binding	GO:0031420	1	0	2	598	1	7991
GO:MF	cobalamin binding	GO:0031419	1	0	9	598	2	7991
GO:MF	proteasome-activating ATPase activity	GO:0036402	1	0	6	598	2	7991										IEA
GO:MF	FAD binding	GO:0071949	1	0	11	598	2	7991
GO:MF	thiol-dependent ubiquitinyl hydrolase activity	GO:0036459	1	0	34	598	2	7991
GO:MF	fructose 1,6-bisphosphate 1-phosphatase activity	GO:0042132	1	0	1	598	1	7991
GO:MF	metal ion binding	GO:0046872	1	0	1013	598	87	7991		IEA
GO:MF	glucosyltransferase activity	GO:0046527	1	0	18	598	2	7991
GO:MF	N-acetylglucosamine kinase activity	GO:0045127	1	0	1	598	1	7991
GO:MF	protein-containing complex binding	GO:0044877	1	0	108	598	10	7991
GO:MF	ATPase activity, coupled to transmembrane movement of ions, rotational mechanism	GO:0044769	1	0	7	598	3	7991
GO:MF	S100 protein binding	GO:0044548	1	0	1	598	1	7991
GO:MF	ubiquitin-like protein ligase binding	GO:0044389	1	0	11	598	1	7991
GO:MF	transcription regulatory region DNA binding	GO:0044212	1	0	6	598	1	7991
GO:MF	glyceraldehyde-3-phosphate dehydrogenase (NAD(P)+) (phosphorylating) activity	GO:0043891	1	0	2	598	1	7991
GO:MF	sequence-specific DNA binding	GO:0043565	1	0	142	598	4	7991
GO:MF	glutathione binding	GO:0043295	1	0	1	598	1	7991
GO:MF	organic acid binding	GO:0043177	1	0	6	598	2	7991
GO:MF	cation binding	GO:0043169	1	0	1026	598	89	7991		IEA
GO:MF	ribosomal large subunit binding	GO:0043023	1	0	3	598	1	7991
GO:MF	amide transmembrane transporter activity	GO:0042887	1	0	7	598	1	7991
GO:MF	identical protein binding	GO:0042802	1	0	6	598	2	7991
GO:MF	ATPase-coupled transmembrane transporter activity	GO:0042626	1	0	75	598	6	7991
GO:MF	ATPase-coupled ion transmembrane transporter activity	GO:0042625	1	0	13	598	3	7991
GO:MF	ATPase activity, coupled	GO:0042623	1	0	75	598	4	7991										IEA
GO:MF	phosphoric ester hydrolase activity	GO:0042578	1	0	194	598	7	7991
GO:MF	structural constituent of cuticle	GO:0042302	1	0	103	598	2	7991
GO:MF	peptide binding	GO:0042277	1	0	9	598	2	7991
GO:MF	lysophosphatidic acid acyltransferase activity	GO:0042171	1	0	2	598	1	7991	IEA
GO:MF	signaling receptor activity	GO:0038023	1	0	313	598	2	7991
GO:MF	modified amino acid binding	GO:0072341	1	0	4	598	1	7991
GO:MF	organic cyclic compound binding	GO:0097159	1	0	2576	598	211	7991				IEA	IEA	IEA	IEA		IEA	IEA																	IEA		IEA		IEA		IEA				IEA				IEA
GO:MF	carbohydrate derivative binding	GO:0097367	1	0	1251	598	107	7991				IEA					IEA	IEA
GO:MF	sequence-specific double-stranded DNA binding	GO:1990837	1	0	5	598	1	7991
GO:MF	peptide transmembrane transporter activity	GO:1904680	1	0	3	598	1	7991
GO:MF	phosphatidylinositol phosphate binding	GO:1901981	1	0	6	598	1	7991
GO:MF	fatty acid derivative binding	GO:1901567	1	0	9	598	2	7991
GO:MF	heterocyclic compound binding	GO:1901363	1	0	2574	598	211	7991				IEA	IEA	IEA	IEA		IEA	IEA																	IEA		IEA		IEA		IEA				IEA				IEA
GO:MF	oligopeptide binding	GO:1900750	1	0	1	598	1	7991
GO:MF	protein transporter activity	GO:0140318	1	0	1	598	1	7991
GO:MF	cargo adaptor activity	GO:0140312	1	0	1	598	1	7991
GO:MF	nucleocytoplasmic carrier activity	GO:0140142	1	0	4	598	1	7991
GO:MF	transcription regulator activity	GO:0140110	1	0	189	598	1	7991
GO:MF	catalytic activity, acting on a tRNA	GO:0140101	1	0	93	598	14	7991
GO:MF	catalytic activity, acting on RNA	GO:0140098	1	0	191	598	17	7991
GO:MF	catalytic activity, acting on a protein	GO:0140096	1	0	1067	598	61	7991
GO:MF	lipid transfer activity	GO:0120013	1	0	3	598	1	7991
GO:MF	purine phosphoribosyltransferase activity	GO:0106130	1	0	1	598	1	7991
GO:MF	ubiquitinyl hydrolase activity	GO:0101005	1	0	37	598	2	7991
GO:MF	mRNA cap binding	GO:0098808	1	0	1	598	1	7991
GO:MF	molecular function regulator	GO:0098772	1	0	261	598	20	7991											IEA	IEA			IEA	IEA		IEA
GO:MF	palmitoyl hydrolase activity	GO:0098599	1	0	2	598	1	7991
GO:BP	cellular amide metabolic process	GO:0043603	2.1732985198865037e-25	24.662880615771	327	488	90	6116																							IEA	IEA	IEA	IEA	IEA	IEA	IEA	IEA	IEA	IEA	IEA	IEA	IEA	IEA	IEA	IEA
GO:BP	amide biosynthetic process	GO:0043604	2.4948127365697987e-25	24.602962047446038	289	488	84	6116																							IEA	IEA	IEA	IEA	IEA	IEA	IEA	IEA	IEA	IEA	IEA	IEA	IEA	IEA	IEA	IEA
GO:BP	organonitrogen compound biosynthetic process	GO:1901566	3.602314663846417e-25	24.443418354036346	498	488	114	6116		IEA																					IEA	IEA	IEA	IEA	IEA	IEA	IEA	IEA	IEA	IEA	IEA	IEA	IEA	IEA	IEA	IEA
GO:BP	peptide biosynthetic process	GO:0043043	4.0045712627252803e-25	24.39744397351223	272	488	81	6116																							IEA	IEA	IEA	IEA	IEA	IEA	IEA	IEA	IEA	IEA	IEA	IEA	IEA	IEA	IEA	IEA
GO:BP	peptide metabolic process	GO:0006518	4.2857871078843195e-25	24.36796940589508	291	488	84	6116																							IEA	IEA	IEA	IEA	IEA	IEA	IEA	IEA	IEA	IEA	IEA	IEA	IEA	IEA	IEA	IEA
GO:BP	translation	GO:0006412	7.393454840335033e-25	24.1311525754782	268	488	80	6116																							IEA	IEA	IEA	IEA	IEA	IEA	IEA	IEA	IEA	IEA	IEA	IEA	IEA	IEA	IEA	IEA
GO:BP	oxidation-reduction process	GO:0055114	5.712176206243892e-12	11.243198404134704	534	488	94	6116		IEA	IEA			IEA	IEA	IEA												IEA		IEA																			IEA
GO:BP	generation of precursor metabolites and energy	GO:0006091	1.9288501323613227e-9	8.71470151482215	109	488	33	6116			IEA																																						IEA
GO:BP	small molecule metabolic process	GO:0044281	5.014018036592118e-8	7.299814108116466	501	488	81	6116		IEA			IEA			IEA																																	IEA
GO:BP	organonitrogen compound metabolic process	GO:1901564	4.0319711740266764e-7	6.394482581474709	1980	488	219	6116		IEA			IEA			IEA		IEA	IEA				IEA	IEA	IEA		IEA				IEA	IEA	IEA	IEA	IEA	IEA	IEA	IEA	IEA	IEA	IEA	IEA	IEA	IEA	IEA	IEA
GO:BP	translational initiation	GO:0006413	0.00000292698338432596	5.533579742928706	29	488	14	6116
GO:BP	electron transport chain	GO:0022900	0.00008456667611917272	4.072800738954325	52	488	17	6116
GO:BP	metabolic process	GO:0008152	0.00010559873527866714	3.9763412831732783	3910	488	362	6116	IEA	IEA	IEA		IEA	IEA	IEA	IEA		IEA	IEA				IEA	IEA	IEA		IEA	IEA		IEA	IEA	IEA	IEA	IEA	IEA	IEA	IEA	IEA	IEA	IEA	IEA	IEA	IEA	IEA	IEA	IEA	IEA		IEA
GO:BP	protein folding	GO:0006457	0.00012193444411596651	3.913873597281526	59	488	18	6116				IEA
GO:BP	oxoacid metabolic process	GO:0043436	0.00022013874469302322	3.6573035143501307	265	488	45	6116		IEA			IEA			IEA																																	IEA
GO:BP	cellular nitrogen compound biosynthetic process	GO:0044271	0.0002407876878257373	3.618365723585504	885	488	109	6116																							IEA	IEA	IEA	IEA	IEA	IEA	IEA	IEA	IEA	IEA	IEA	IEA	IEA	IEA	IEA	IEA
GO:BP	organic acid metabolic process	GO:0006082	0.00027382483305802744	3.5625271684335185	267	488	45	6116		IEA			IEA			IEA																																	IEA
GO:BP	purine nucleotide metabolic process	GO:0006163	0.0003640319007380465	3.438860556715104	89	488	22	6116
GO:BP	translational elongation	GO:0006414	0.0004564954146374378	3.340563580468477	13	488	8	6116
GO:BP	carboxylic acid metabolic process	GO:0019752	0.0005000983434827774	3.3009445839995837	264	488	44	6116		IEA			IEA			IEA																																	IEA
GO:BP	purine-containing compound metabolic process	GO:0072521	0.0005460661508905058	3.2627547433272692	91	488	22	6116
GO:BP	biosynthetic process	GO:0009058	0.0011380931753685339	2.9438221809181826	1227	488	138	6116	IEA	IEA	IEA		IEA																	IEA	IEA	IEA	IEA	IEA	IEA	IEA	IEA	IEA	IEA	IEA	IEA	IEA	IEA	IEA	IEA	IEA
GO:BP	ATP metabolic process	GO:0046034	0.0014647267101600672	2.8342433987509836	50	488	15	6116
GO:BP	cellular biosynthetic process	GO:0044249	0.0017353736920372729	2.760606990662964	1148	488	130	6116	IEA	IEA	IEA																				IEA	IEA	IEA	IEA	IEA	IEA	IEA	IEA	IEA	IEA	IEA	IEA	IEA	IEA	IEA	IEA
GO:BP	purine nucleotide biosynthetic process	GO:0006164	0.0019253002409386035	2.7155015348228666	51	488	15	6116
GO:BP	formation of cytoplasmic translation initiation complex	GO:0001732	0.0019954821847651917	2.6999521451501702	8	488	6	6116
GO:BP	nucleobase-containing small molecule metabolic process	GO:0055086	0.0028667040729417085	2.542617136534403	178	488	32	6116
GO:BP	purine-containing compound biosynthetic process	GO:0072522	0.003249139951909608	2.4882315816580816	53	488	15	6116
GO:BP	organic substance biosynthetic process	GO:1901576	0.0034532428007833203	2.4617728849192195	1185	488	132	6116	IEA	IEA	IEA																			IEA	IEA	IEA	IEA	IEA	IEA	IEA	IEA	IEA	IEA	IEA	IEA	IEA	IEA	IEA	IEA	IEA
GO:BP	ribose phosphate metabolic process	GO:0019693	0.003682503135233127	2.433856874732754	87	488	20	6116
GO:BP	ribonucleotide metabolic process	GO:0009259	0.003682503135233127	2.433856874732754	87	488	20	6116
GO:BP	purine ribonucleotide metabolic process	GO:0009150	0.0065034403467753585	2.1868568389953156	83	488	19	6116
GO:BP	drug metabolic process	GO:0017144	0.0065034403467753585	2.1868568389953156	83	488	19	6116		IEA
GO:BP	ribose phosphate biosynthetic process	GO:0046390	0.007358901895186747	2.133186986809384	50	488	14	6116
GO:BP	ribonucleotide biosynthetic process	GO:0009260	0.007358901895186747	2.133186986809384	50	488	14	6116
GO:BP	organic substance catabolic process	GO:1901575	0.00990613272834708	2.0040958573749075	250	488	39	6116					IEA			IEA		IEA	IEA				IEA	IEA	IEA
GO:BP	actin polymerization or depolymerization	GO:0008154	0.010972388918762458	1.9596988071303074	28	488	10	6116
GO:BP	protein-containing complex subunit organization	GO:0043933	0.011264876510612573	1.948273564797096	140	488	26	6116
GO:BP	purine ribonucleotide biosynthetic process	GO:0009152	0.012968422888918087	1.8871128359657505	46	488	13	6116
GO:BP	cellular aldehyde metabolic process	GO:0006081	0.013017141928314426	1.88548435993197	10	488	6	6116
GO:BP	protein metabolic process	GO:0019538	0.01934604895003125	1.7134077176946096	1683	488	172	6116										IEA	IEA				IEA	IEA	IEA		IEA				IEA	IEA	IEA	IEA	IEA	IEA	IEA	IEA	IEA	IEA	IEA	IEA	IEA	IEA	IEA	IEA
GO:BP	energy derivation by oxidation of organic compounds	GO:0015980	0.02284556999729912	1.6411980018195462	42	488	12	6116			IEA
GO:BP	cellular protein metabolic process	GO:0044267	0.026995508025993188	1.5687084951677541	1279	488	136	6116										IEA							IEA						IEA	IEA	IEA	IEA	IEA	IEA	IEA	IEA	IEA	IEA	IEA	IEA	IEA	IEA	IEA	IEA
GO:BP	organonitrogen compound catabolic process	GO:1901565	0.03111427748930606	1.5070402793991207	140	488	25	6116					IEA			IEA		IEA	IEA				IEA	IEA	IEA
GO:BP	intracellular protein transport	GO:0006886	0.03372916177033837	1.471994451667012	149	488	26	6116
GO:BP	protein catabolic process	GO:0030163	0.03443948976947687	1.4629432913630445	93	488	19	6116										IEA	IEA				IEA	IEA	IEA
GO:BP	regulation of cellular component biogenesis	GO:0044087	0.036264252091462085	1.4405212749346326	26	488	9	6116
GO:BP	cellular protein localization	GO:0034613	0.037934291357505694	1.4209680244877352	167	488	28	6116
GO:BP	cellular macromolecule localization	GO:0070727	0.037934291357505694	1.4209680244877352	167	488	28	6116
GO:BP	regulation of protein catabolic process	GO:0042176	0.04736025622747254	1.3245859566678135	8	488	5	6116										IEA	IEA				IEA	IEA
GO:BP	cytoplasmic translational initiation	GO:0002183	0.04983740083740016	1.3024446154542095	12	488	6	6116
GO:BP	purine ribonucleoside triphosphate biosynthetic process	GO:0009206	0.04983740083740016	1.3024446154542095	12	488	6	6116
GO:BP	purine nucleoside triphosphate metabolic process	GO:0009144	0.04983740083740016	1.3024446154542095	12	488	6	6116
GO:BP	purine nucleoside triphosphate biosynthetic process	GO:0009145	0.04983740083740016	1.3024446154542095	12	488	6	6116
GO:BP	purine ribonucleoside triphosphate metabolic process	GO:0009205	0.04983740083740016	1.3024446154542095	12	488	6	6116
GO:BP	establishment of protein localization	GO:0045184	0.05106205913310115	1.2919016757810462	205	488	32	6116
GO:BP	protein localization	GO:0008104	0.05123649028338678	1.29042062722483	214	488	33	6116
GO:BP	cell redox homeostasis	GO:0045454	0.05206760525504394	1.2834323963676442	39	488	11	6116
GO:BP	nucleotide metabolic process	GO:0009117	0.05569474966479967	1.254185743768442	145	488	25	6116
GO:BP	regulation of actin filament organization	GO:0110053	0.059414485893124515	1.2261076564251578	22	488	8	6116
GO:BP	regulation of actin polymerization or depolymerization	GO:0008064	0.059414485893124515	1.2261076564251578	22	488	8	6116
GO:BP	regulation of protein-containing complex assembly	GO:0043254	0.059414485893124515	1.2261076564251578	22	488	8	6116
GO:BP	regulation of actin filament polymerization	GO:0030833	0.059414485893124515	1.2261076564251578	22	488	8	6116
GO:BP	regulation of actin filament length	GO:0030832	0.059414485893124515	1.2261076564251578	22	488	8	6116
GO:BP	actin filament polymerization	GO:0030041	0.059414485893124515	1.2261076564251578	22	488	8	6116
GO:BP	regulation of protein polymerization	GO:0032271	0.059414485893124515	1.2261076564251578	22	488	8	6116
GO:BP	regulation of supramolecular fiber organization	GO:1902903	0.059414485893124515	1.2261076564251578	22	488	8	6116
GO:BP	carbohydrate metabolic process	GO:0005975	0.06032011089489762	1.2195378687132519	234	488	35	6116			IEA																																				IEA		IEA
GO:BP	positive regulation of cellular component organization	GO:0051130	0.06181312244775455	1.2089193177642823	17	488	7	6116
GO:BP	catabolic process	GO:0009056	0.06304853476675164	1.2003250018761278	281	488	40	6116					IEA			IEA		IEA	IEA				IEA	IEA	IEA
GO:BP	organophosphate metabolic process	GO:0019637	0.06458778084325867	1.1898496370249567	244	488	36	6116	IEA																																								IEA
GO:BP	nucleoside phosphate metabolic process	GO:0006753	0.07763533813198017	1.10994055113456	148	488	25	6116
GO:BP	protein transport	GO:0015031	0.08066142036013228	1.0933341348062495	201	488	31	6116
GO:BP	regulation of cellular component size	GO:0032535	0.08481624523311361	1.071520957420209	23	488	8	6116
GO:BP	regulation of anatomical structure size	GO:0090066	0.08481624523311361	1.071520957420209	23	488	8	6116
GO:BP	ribonucleoside triphosphate biosynthetic process	GO:0009201	0.08635026146257838	1.063736343081084	13	488	6	6116
GO:BP	ribonucleoside triphosphate metabolic process	GO:0009199	0.08635026146257838	1.063736343081084	13	488	6	6116
GO:BP	actin filament organization	GO:0007015	0.09213693336399875	1.0355662466661146	35	488	10	6116
GO:BP	cellular protein-containing complex assembly	GO:0034622	0.09366676783260218	1.0284144657492749	100	488	19	6116
GO:BP	peptide transport	GO:0015833	0.10558948118466187	0.9763793440275377	204	488	31	6116
GO:BP	cellular homeostasis	GO:0019725	0.11484761402891454	0.939878022888111	56	488	13	6116
GO:BP	macromolecule localization	GO:0033036	0.1190991593893524	0.9240913037888768	261	488	37	6116
GO:BP	carbohydrate derivative metabolic process	GO:1901135	0.13283874814036567	0.8766752258039525	253	488	36	6116																																									IEA
GO:BP	cellular amino acid metabolic process	GO:0006520	0.13500705823700784	0.8696435257771867	162	488	26	6116		IEA			IEA			IEA
GO:BP	actin nucleation	GO:0045010	0.14099765341046502	0.850788115141547	14	488	6	6116
GO:BP	positive regulation of cytoskeleton organization	GO:0051495	0.14099765341046502	0.850788115141547	14	488	6	6116
GO:BP	positive regulation of protein polymerization	GO:0032273	0.14099765341046502	0.850788115141547	14	488	6	6116
GO:BP	nucleoside triphosphate biosynthetic process	GO:0009142	0.14099765341046502	0.850788115141547	14	488	6	6116
GO:BP	positive regulation of supramolecular fiber organization	GO:1902905	0.14099765341046502	0.850788115141547	14	488	6	6116
GO:BP	positive regulation of protein-containing complex assembly	GO:0031334	0.14099765341046502	0.850788115141547	14	488	6	6116
GO:BP	positive regulation of actin filament polymerization	GO:0030838	0.14099765341046502	0.850788115141547	14	488	6	6116
GO:BP	Arp2/3 complex-mediated actin nucleation	GO:0034314	0.14099765341046502	0.850788115141547	14	488	6	6116
GO:BP	amide transport	GO:0042886	0.1493799750020069	0.8257076175742996	208	488	31	6116
GO:BP	regulation of actin cytoskeleton organization	GO:0032956	0.16220239750058965	0.7899427308056193	25	488	8	6116
GO:BP	regulation of actin filament-based process	GO:0032970	0.16220239750058965	0.7899427308056193	25	488	8	6116
GO:BP	protein polymerization	GO:0051258	0.16220239750058965	0.7899427308056193	25	488	8	6116
GO:BP	cotranslational protein targeting to membrane	GO:0006613	0.18614707304391473	0.7301437881905277	10	488	5	6116
GO:BP	SRP-dependent cotranslational protein targeting to membrane	GO:0006614	0.18614707304391473	0.7301437881905277	10	488	5	6116
GO:BP	supramolecular fiber organization	GO:0097435	0.1907963454180082	0.719429948185347	38	488	10	6116
GO:BP	cellular respiration	GO:0045333	0.21115103651063616	0.675406782343526	32	488	9	6116
GO:BP	nucleoside triphosphate metabolic process	GO:0009141	0.21928995827334746	0.6589812550818179	15	488	6	6116
GO:BP	positive regulation of cellular component biogenesis	GO:0044089	0.21928995827334746	0.6589812550818179	15	488	6	6116
GO:BP	protein-containing complex assembly	GO:0065003	0.2328523689849534	0.6329193392993865	124	488	21	6116
GO:BP	tRNA aminoacylation for protein translation	GO:0006418	0.233715543875882	0.6313124027338579	60	488	13	6116
GO:BP	establishment of protein localization to membrane	GO:0090150	0.27884132592982874	0.5546428607991121	21	488	7	6116
GO:BP	protein localization to membrane	GO:0072657	0.27884132592982874	0.5546428607991121	21	488	7	6116
GO:BP	small molecule catabolic process	GO:0044282	0.30143562880604935	0.5208054166551854	47	488	11	6116					IEA			IEA
GO:BP	establishment of protein localization to endoplasmic reticulum	GO:0072599	0.31900950380368975	0.4961963784223885	11	488	5	6116
GO:BP	protein targeting to membrane	GO:0006612	0.31900950380368975	0.4961963784223885	11	488	5	6116
GO:BP	energy coupled proton transport, down electrochemical gradient	GO:0015985	0.31900950380368975	0.4961963784223885	11	488	5	6116
GO:BP	ATP synthesis coupled proton transport	GO:0015986	0.31900950380368975	0.4961963784223885	11	488	5	6116
GO:BP	protein targeting to ER	GO:0045047	0.31900950380368975	0.4961963784223885	11	488	5	6116
GO:BP	ATP biosynthetic process	GO:0006754	0.31900950380368975	0.4961963784223885	11	488	5	6116
GO:BP	tRNA aminoacylation	GO:0043039	0.3243091734489571	0.4890407666464355	62	488	13	6116
GO:BP	amino acid activation	GO:0043038	0.3243091734489571	0.4890407666464355	62	488	13	6116
GO:BP	cytoplasmic translation	GO:0002181	0.32745037321135756	0.48485451024803405	16	488	6	6116
GO:BP	protein localization to endoplasmic reticulum	GO:0070972	0.32745037321135756	0.48485451024803405	16	488	6	6116
GO:BP	positive regulation of organelle organization	GO:0010638	0.32745037321135756	0.48485451024803405	16	488	6	6116
GO:BP	protein-containing complex disassembly	GO:0032984	0.3812405179469579	0.4188009490996456	22	488	7	6116
GO:BP	protein targeting	GO:0006605	0.48424198319574724	0.3149375604543226	29	488	8	6116
GO:BP	regulation of cytoskeleton organization	GO:0051493	0.48424198319574724	0.3149375604543226	29	488	8	6116
GO:BP	regulation of biological quality	GO:0065008	0.4893208086198787	0.3104063152504161	167	488	25	6116
GO:BP	cellular component disassembly	GO:0022411	0.5109261372592646	0.2916418797074029	23	488	7	6116
GO:BP	proton transmembrane transport	GO:1902600	0.531719731598263	0.27431722314408136	36	488	9	6116
GO:BP	antibiotic metabolic process	GO:0016999	0.6209992031794686	0.20690895707781898	4	488	3	6116
GO:BP	sulfur compound biosynthetic process	GO:0044272	0.870993567458545	0.05998505237187107	25	488	7	6116		IEA
GO:BP	cofactor metabolic process	GO:0051186	0.9692020597419055	0.013585671573746022	103	488	17	6116
GO:BP	cellular protein catabolic process	GO:0044257	0.9715994564851138	0.012512736812133416	86	488	15	6116										IEA							IEA
GO:BP	proteolysis involved in cellular protein catabolic process	GO:0051603	0.9715994564851138	0.012512736812133416	86	488	15	6116										IEA							IEA
GO:BP	intracellular transport	GO:0046907	0.9853612796000961	0.006404507604452335	204	488	28	6116
GO:BP	covalent chromatin modification	GO:0016569	1	0	52	488	2	6116
GO:BP	glutathione metabolic process	GO:0006749	1	0	16	488	2	6116
GO:BP	peptidyl-tyrosine phosphorylation	GO:0018108	1	0	45	488	1	6116
GO:BP	oxidoreduction coenzyme metabolic process	GO:0006733	1	0	19	488	1	6116
GO:BP	NADP metabolic process	GO:0006739	1	0	7	488	3	6116																																									IEA
GO:BP	protein-cofactor linkage	GO:0018065	1	0	4	488	2	6116
GO:BP	histone acetylation	GO:0016573	1	0	17	488	1	6116
GO:BP	transport	GO:0006810	1	0	1207	488	66	6116
GO:BP	NADPH regeneration	GO:0006740	1	0	5	488	3	6116																																									IEA
GO:BP	protein deubiquitination	GO:0016579	1	0	35	488	1	6116
GO:BP	protein sumoylation	GO:0016925	1	0	4	488	1	6116
GO:BP	antibiotic catabolic process	GO:0017001	1	0	2	488	2	6116
GO:BP	phospholipid transport	GO:0015914	1	0	20	488	1	6116
GO:BP	ion transport	GO:0006811	1	0	492	488	15	6116
GO:BP	protein import	GO:0017038	1	0	25	488	3	6116
GO:BP	histone modification	GO:0016570	1	0	52	488	2	6116
GO:BP	carbohydrate catabolic process	GO:0016052	1	0	34	488	6	6116
GO:BP	phosphorylation	GO:0016310	1	0	501	488	32	6116
GO:BP	protein processing	GO:0016485	1	0	19	488	3	6116
GO:BP	organic acid biosynthetic process	GO:0016053	1	0	53	488	6	6116		IEA
GO:BP	organic acid catabolic process	GO:0016054	1	0	35	488	5	6116					IEA			IEA
GO:BP	phosphate-containing compound metabolic process	GO:0006796	1	0	828	488	63	6116	IEA																																								IEA
GO:BP	Wnt signaling pathway	GO:0016055	1	0	28	488	1	6116
GO:BP	carbohydrate biosynthetic process	GO:0016051	1	0	46	488	6	6116			IEA
GO:BP	RNA metabolic process	GO:0016070	1	0	844	488	27	6116
GO:BP	mRNA metabolic process	GO:0016071	1	0	146	488	5	6116
GO:BP	vesicle organization	GO:0016050	1	0	4	488	1	6116
GO:BP	rRNA metabolic process	GO:0016072	1	0	36	488	1	6116
GO:BP	vesicle-mediated transport	GO:0016192	1	0	170	488	19	6116
GO:BP	iron-sulfur cluster assembly	GO:0016226	1	0	7	488	1	6116
GO:BP	phosphorus metabolic process	GO:0006793	1	0	839	488	63	6116	IEA																																								IEA
GO:BP	sulfur compound metabolic process	GO:0006790	1	0	57	488	10	6116		IEA
GO:BP	cellular component organization	GO:0016043	1	0	519	488	43	6116
GO:BP	glutathione biosynthetic process	GO:0006750	1	0	3	488	1	6116
GO:BP	selenocysteine metabolic process	GO:0016259	1	0	1	488	1	6116
GO:BP	lipid catabolic process	GO:0016042	1	0	34	488	2	6116
GO:BP	Mo-molybdopterin cofactor biosynthetic process	GO:0006777	1	0	7	488	2	6116
GO:BP	water-soluble vitamin metabolic process	GO:0006767	1	0	7	488	2	6116
GO:BP	vitamin metabolic process	GO:0006766	1	0	7	488	2	6116
GO:BP	folic acid-containing compound metabolic process	GO:0006760	1	0	9	488	1	6116
GO:BP	superoxide metabolic process	GO:0006801	1	0	7	488	1	6116
GO:BP	coenzyme A biosynthetic process	GO:0015937	1	0	8	488	1	6116
GO:BP	nitrogen compound metabolic process	GO:0006807	1	0	2936	488	239	6116		IEA			IEA			IEA		IEA	IEA				IEA	IEA	IEA		IEA				IEA	IEA	IEA	IEA	IEA	IEA	IEA	IEA	IEA	IEA	IEA	IEA	IEA	IEA	IEA	IEA
GO:BP	ATP generation from ADP	GO:0006757	1	0	25	488	5	6116
GO:BP	selenocysteine biosynthetic process	GO:0016260	1	0	1	488	1	6116
GO:BP	dephosphorylation	GO:0016311	1	0	163	488	6	6116
GO:BP	coenzyme A metabolic process	GO:0015936	1	0	9	488	1	6116
GO:BP	gene silencing	GO:0016458	1	0	17	488	1	6116
GO:BP	nucleobase-containing compound transport	GO:0015931	1	0	39	488	1	6116
GO:BP	coenzyme metabolic process	GO:0006732	1	0	71	488	13	6116
GO:BP	branched-chain amino acid catabolic process	GO:0009083	1	0	6	488	1	6116								IEA
GO:BP	peptidyl-tyrosine modification	GO:0018212	1	0	46	488	1	6116
GO:BP	tetrahydrobiopterin biosynthetic process	GO:0006729	1	0	2	488	1	6116
GO:BP	proline biosynthetic process	GO:0006561	1	0	3	488	1	6116
GO:BP	L-serine metabolic process	GO:0006563	1	0	6	488	2	6116
GO:BP	polyol metabolic process	GO:0019751	1	0	14	488	2	6116
GO:BP	threonine metabolic process	GO:0006566	1	0	1	488	1	6116					IEA
GO:BP	threonine catabolic process	GO:0006567	1	0	1	488	1	6116					IEA
GO:BP	Mo-molybdopterin cofactor metabolic process	GO:0019720	1	0	7	488	2	6116
GO:BP	cellular modified amino acid metabolic process	GO:0006575	1	0	26	488	3	6116
GO:BP	pyrimidine nucleobase biosynthetic process	GO:0019856	1	0	3	488	2	6116
GO:BP	GDP-mannose metabolic process	GO:0019673	1	0	7	488	3	6116
GO:BP	histidine catabolic process to glutamate and formamide	GO:0019556	1	0	2	488	1	6116
GO:BP	polyamine metabolic process	GO:0006595	1	0	5	488	1	6116
GO:BP	polyamine biosynthetic process	GO:0006596	1	0	5	488	1	6116
GO:BP	D-gluconate metabolic process	GO:0019521	1	0	2	488	1	6116																																									IEA
GO:BP	aldonic acid metabolic process	GO:0019520	1	0	2	488	1	6116																																									IEA
GO:BP	peptidyl-proline hydroxylation	GO:0019511	1	0	4	488	1	6116
GO:BP	L-methionine salvage from methylthioadenosine	GO:0019509	1	0	1	488	1	6116		IEA
GO:BP	cellular biogenic amine metabolic process	GO:0006576	1	0	12	488	1	6116
GO:BP	modification-dependent protein catabolic process	GO:0019941	1	0	78	488	9	6116																	IEA
GO:BP	sexual reproduction	GO:0019953	1	0	11	488	2	6116
GO:BP	proline metabolic process	GO:0006560	1	0	5	488	1	6116
GO:BP	positive regulation of signaling	GO:0023056	1	0	28	488	1	6116
GO:BP	glycine biosynthetic process	GO:0006545	1	0	4	488	1	6116
GO:BP	signaling	GO:0023052	1	0	689	488	13	6116
GO:BP	regulation of signaling	GO:0023051	1	0	95	488	3	6116
GO:BP	signal transduction by protein phosphorylation	GO:0023014	1	0	26	488	1	6116
GO:BP	respiratory electron transport chain	GO:0022904	1	0	13	488	4	6116
GO:BP	ribonucleoprotein complex assembly	GO:0022618	1	0	36	488	8	6116
GO:BP	ribonucleoprotein complex biogenesis	GO:0022613	1	0	96	488	12	6116
GO:BP	glycine catabolic process	GO:0006546	1	0	9	488	2	6116
GO:BP	biological adhesion	GO:0022610	1	0	90	488	2	6116
GO:BP	histidine metabolic process	GO:0006547	1	0	2	488	1	6116
GO:BP	cellular component assembly	GO:0022607	1	0	179	488	24	6116
GO:BP	histidine catabolic process	GO:0006548	1	0	2	488	1	6116
GO:BP	methionine metabolic process	GO:0006555	1	0	5	488	1	6116		IEA
GO:BP	S-adenosylmethionine biosynthetic process	GO:0006556	1	0	4	488	1	6116
GO:BP	reproductive process	GO:0022414	1	0	16	488	2	6116
GO:BP	cellular process involved in reproduction in multicellular organism	GO:0022412	1	0	10	488	2	6116
GO:BP	glycine decarboxylation via glycine cleavage system	GO:0019464	1	0	1	488	1	6116
GO:BP	aromatic compound catabolic process	GO:0019439	1	0	54	488	4	6116
GO:BP	aromatic compound biosynthetic process	GO:0019438	1	0	611	488	26	6116
GO:BP	removal of superoxide radicals	GO:0019430	1	0	5	488	1	6116
GO:BP	internal peptidyl-lysine acetylation	GO:0018393	1	0	19	488	1	6116
GO:BP	protein myristoylation	GO:0018377	1	0	2	488	1	6116
GO:BP	molybdenum incorporation into molybdenum-molybdopterin complex	GO:0018315	1	0	1	488	1	6116
GO:BP	protein-FAD linkage	GO:0018293	1	0	1	488	1	6116
GO:BP	protein N-linked glycosylation via asparagine	GO:0018279	1	0	1	488	1	6116
GO:BP	drug transport	GO:0015893	1	0	20	488	2	6116
GO:BP	glycerol ether metabolic process	GO:0006662	1	0	3	488	1	6116
GO:BP	steroid biosynthetic process	GO:0006694	1	0	9	488	1	6116																						IEA
GO:BP	peptidyl-proline modification	GO:0018208	1	0	28	488	3	6116
GO:BP	peptidyl-lysine modification	GO:0018205	1	0	52	488	3	6116
GO:BP	peptidyl-aspartic acid modification	GO:0018197	1	0	1	488	1	6116
GO:BP	peptidyl-asparagine modification	GO:0018196	1	0	1	488	1	6116
GO:BP	peptidyl-amino acid modification	GO:0018193	1	0	137	488	9	6116
GO:BP	heterocycle biosynthetic process	GO:0018130	1	0	619	488	30	6116
GO:BP	protein hydroxylation	GO:0018126	1	0	5	488	2	6116
GO:BP	isoprenoid metabolic process	GO:0006720	1	0	8	488	2	6116
GO:BP	cellular aromatic compound metabolic process	GO:0006725	1	0	1266	488	66	6116
GO:BP	peptidyl-lysine acetylation	GO:0018394	1	0	19	488	1	6116
GO:BP	one-carbon metabolic process	GO:0006730	1	0	6	488	2	6116
GO:BP	glycerophospholipid metabolic process	GO:0006650	1	0	52	488	2	6116
GO:BP	nonribosomal peptide biosynthetic process	GO:0019184	1	0	4	488	1	6116
GO:BP	protein import into nucleus	GO:0006606	1	0	18	488	1	6116
GO:BP	protein export from nucleus	GO:0006611	1	0	11	488	1	6116
GO:BP	pyridine nucleotide metabolic process	GO:0019362	1	0	15	488	1	6116
GO:BP	cysteine biosynthetic process	GO:0019344	1	0	2	488	1	6116
GO:BP	hexose catabolic process	GO:0019320	1	0	5	488	1	6116
GO:BP	hexose biosynthetic process	GO:0019319	1	0	31	488	2	6116
GO:BP	protein targeting to mitochondrion	GO:0006626	1	0	10	488	3	6116
GO:BP	hexose metabolic process	GO:0019318	1	0	63	488	6	6116
GO:BP	glycine biosynthetic process from serine	GO:0019264	1	0	2	488	1	6116
GO:BP	methylglyoxal catabolic process to D-lactate via S-lactoyl-glutathione	GO:0019243	1	0	1	488	1	6116
GO:BP	lipid metabolic process	GO:0006629	1	0	210	488	10	6116	IEA																					IEA
GO:BP	fatty acid metabolic process	GO:0006631	1	0	38	488	1	6116
GO:BP	regulation of metabolic process	GO:0019222	1	0	590	488	18	6116										IEA	IEA				IEA	IEA
GO:BP	acyl-CoA metabolic process	GO:0006637	1	0	18	488	4	6116
GO:BP	phospholipid metabolic process	GO:0006644	1	0	75	488	3	6116	IEA
GO:BP	regulation of phosphate metabolic process	GO:0019220	1	0	51	488	2	6116
GO:BP	regulation of nucleobase-containing compound metabolic process	GO:0019219	1	0	354	488	2	6116
GO:BP	ether metabolic process	GO:0018904	1	0	3	488	1	6116
GO:BP	cation transport	GO:0006812	1	0	204	488	10	6116
GO:BP	endocytosis	GO:0006897	1	0	20	488	2	6116
GO:BP	iron ion transport	GO:0006826	1	0	1	488	1	6116
GO:BP	RNA splicing	GO:0008380	1	0	88	488	5	6116
GO:BP	lipid biosynthetic process	GO:0008610	1	0	90	488	4	6116	IEA																					IEA
GO:BP	pyridoxine metabolic process	GO:0008614	1	0	1	488	1	6116
GO:BP	pyridoxine biosynthetic process	GO:0008615	1	0	1	488	1	6116
GO:BP	carbohydrate transport	GO:0008643	1	0	18	488	1	6116
GO:BP	ribonucleoside diphosphate biosynthetic process	GO:0009188	1	0	2	488	1	6116
GO:BP	cellular amino acid biosynthetic process	GO:0008652	1	0	21	488	6	6116		IEA
GO:BP	pyrimidine ribonucleoside triphosphate metabolic process	GO:0009208	1	0	2	488	1	6116
GO:BP	ribonucleoside diphosphate metabolic process	GO:0009185	1	0	28	488	6	6116
GO:BP	purine ribonucleoside diphosphate metabolic process	GO:0009179	1	0	28	488	6	6116
GO:BP	phospholipid biosynthetic process	GO:0008654	1	0	43	488	1	6116	IEA
GO:BP	pyrimidine ribonucleoside monophosphate biosynthetic process	GO:0009174	1	0	4	488	1	6116
GO:BP	pyrimidine ribonucleoside monophosphate metabolic process	GO:0009173	1	0	4	488	1	6116
GO:BP	purine ribonucleoside monophosphate biosynthetic process	GO:0009168	1	0	11	488	2	6116
GO:BP	purine ribonucleoside monophosphate metabolic process	GO:0009167	1	0	14	488	3	6116
GO:BP	nucleotide catabolic process	GO:0009166	1	0	3	488	1	6116
GO:BP	purine ribonucleoside diphosphate biosynthetic process	GO:0009180	1	0	2	488	1	6116
GO:BP	isoprenoid biosynthetic process	GO:0008299	1	0	8	488	2	6116
GO:BP	cell death	GO:0008219	1	0	20	488	1	6116
GO:BP	protein alkylation	GO:0008213	1	0	34	488	2	6116
GO:BP	GDP-mannose biosynthetic process	GO:0009298	1	0	6	488	2	6116
GO:BP	deoxyribonucleotide catabolic process	GO:0009264	1	0	1	488	1	6116
GO:BP	cell-cell signaling	GO:0007267	1	0	74	488	1	6116
GO:BP	deoxyribonucleotide metabolic process	GO:0009262	1	0	7	488	1	6116
GO:BP	metal ion transport	GO:0030001	1	0	136	488	1	6116
GO:BP	gamete generation	GO:0007276	1	0	10	488	2	6116
GO:BP	germ cell development	GO:0007281	1	0	10	488	2	6116
GO:BP	glucan biosynthetic process	GO:0009250	1	0	8	488	2	6116			IEA
GO:BP	tRNA processing	GO:0008033	1	0	70	488	1	6116
GO:BP	biological_process	GO:0008150	1	0	6116	488	488	6116	IEA	IEA	IEA	IEA	IEA	IEA	IEA	IEA		IEA	IEA	IEA			IEA	IEA	IEA	IEA	IEA	IEA		IEA	IEA	IEA	IEA	IEA	IEA	IEA	IEA	IEA	IEA	IEA	IEA	IEA	IEA	IEA	IEA	IEA	IEA		IEA
GO:BP	protein lipoylation	GO:0009249	1	0	3	488	1	6116
GO:BP	nucleotide-sugar biosynthetic process	GO:0009226	1	0	7	488	2	6116
GO:BP	nucleotide-sugar metabolic process	GO:0009225	1	0	19	488	3	6116
GO:BP	pyrimidine ribonucleotide biosynthetic process	GO:0009220	1	0	5	488	2	6116
GO:BP	pyrimidine ribonucleotide metabolic process	GO:0009218	1	0	5	488	2	6116
GO:BP	pyrimidine ribonucleoside triphosphate biosynthetic process	GO:0009209	1	0	2	488	1	6116
GO:BP	steroid metabolic process	GO:0008202	1	0	11	488	1	6116																						IEA
GO:BP	nucleotide biosynthetic process	GO:0009165	1	0	103	488	16	6116
GO:BP	amine metabolic process	GO:0009308	1	0	12	488	1	6116
GO:BP	pentose-phosphate shunt, non-oxidative branch	GO:0009052	1	0	1	488	1	6116
GO:BP	nucleoside biosynthetic process	GO:0009163	1	0	8	488	2	6116
GO:BP	nucleoside monophosphate biosynthetic process	GO:0009124	1	0	19	488	3	6116
GO:BP	nucleoside monophosphate metabolic process	GO:0009123	1	0	25	488	4	6116
GO:BP	ribonucleoside metabolic process	GO:0009119	1	0	10	488	3	6116
GO:BP	serine family amino acid biosynthetic process	GO:0009070	1	0	9	488	3	6116
GO:BP	serine family amino acid catabolic process	GO:0009071	1	0	9	488	2	6116
GO:BP	nucleoside metabolic process	GO:0009116	1	0	20	488	5	6116
GO:BP	nucleobase metabolic process	GO:0009112	1	0	6	488	3	6116
GO:BP	purine nucleoside monophosphate metabolic process	GO:0009126	1	0	14	488	3	6116
GO:BP	aromatic amino acid family metabolic process	GO:0009072	1	0	30	488	1	6116
GO:BP	vitamin biosynthetic process	GO:0009110	1	0	4	488	2	6116
GO:BP	coenzyme biosynthetic process	GO:0009108	1	0	56	488	10	6116
GO:BP	branched-chain amino acid metabolic process	GO:0009081	1	0	6	488	1	6116								IEA
GO:BP	glycoprotein biosynthetic process	GO:0009101	1	0	73	488	3	6116
GO:BP	glycoprotein metabolic process	GO:0009100	1	0	74	488	4	6116
GO:BP	methionine biosynthetic process	GO:0009086	1	0	4	488	1	6116		IEA
GO:BP	glutamine family amino acid biosynthetic process	GO:0009084	1	0	5	488	2	6116
GO:BP	aromatic amino acid family catabolic process	GO:0009074	1	0	13	488	1	6116
GO:BP	purine nucleoside monophosphate biosynthetic process	GO:0009127	1	0	11	488	2	6116
GO:BP	pyrimidine nucleoside monophosphate metabolic process	GO:0009129	1	0	5	488	1	6116
GO:BP	pyrimidine nucleoside monophosphate biosynthetic process	GO:0009130	1	0	5	488	1	6116
GO:BP	ribonucleoside monophosphate metabolic process	GO:0009161	1	0	19	488	4	6116
GO:BP	ribonucleoside monophosphate biosynthetic process	GO:0009156	1	0	16	488	3	6116
GO:BP	macromolecule catabolic process	GO:0009057	1	0	131	488	20	6116										IEA	IEA				IEA	IEA	IEA
GO:BP	macromolecule biosynthetic process	GO:0009059	1	0	898	488	90	6116			IEA																				IEA	IEA	IEA	IEA	IEA	IEA	IEA	IEA	IEA	IEA	IEA	IEA	IEA	IEA	IEA	IEA
GO:BP	pyrimidine nucleoside triphosphate biosynthetic process	GO:0009148	1	0	2	488	1	6116
GO:BP	pyrimidine nucleoside triphosphate metabolic process	GO:0009147	1	0	2	488	1	6116
GO:BP	aerobic respiration	GO:0009060	1	0	19	488	5	6116
GO:BP	cellular amino acid catabolic process	GO:0009063	1	0	31	488	5	6116					IEA			IEA
GO:BP	glutamine family amino acid metabolic process	GO:0009064	1	0	15	488	3	6116
GO:BP	aspartate family amino acid metabolic process	GO:0009066	1	0	9	488	2	6116		IEA			IEA
GO:BP	aspartate family amino acid biosynthetic process	GO:0009067	1	0	7	488	1	6116		IEA
GO:BP	aspartate family amino acid catabolic process	GO:0009068	1	0	1	488	1	6116					IEA
GO:BP	serine family amino acid metabolic process	GO:0009069	1	0	18	488	5	6116
GO:BP	purine nucleoside diphosphate biosynthetic process	GO:0009136	1	0	2	488	1	6116
GO:BP	purine nucleoside diphosphate metabolic process	GO:0009135	1	0	28	488	6	6116
GO:BP	nucleoside diphosphate biosynthetic process	GO:0009133	1	0	4	488	1	6116
GO:BP	nucleoside diphosphate metabolic process	GO:0009132	1	0	32	488	7	6116
GO:BP	nucleoside catabolic process	GO:0009164	1	0	1	488	1	6116
GO:BP	amine biosynthetic process	GO:0009309	1	0	5	488	1	6116
GO:BP	oligosaccharide metabolic process	GO:0009311	1	0	19	488	2	6116
GO:BP	Rho protein signal transduction	GO:0007266	1	0	27	488	1	6116
GO:BP	negative regulation of organelle organization	GO:0010639	1	0	20	488	2	6116
GO:BP	negative regulation of gene expression	GO:0010629	1	0	63	488	2	6116
GO:BP	apoptotic process	GO:0006915	1	0	20	488	1	6116
GO:BP	movement of cell or subcellular component	GO:0006928	1	0	60	488	3	6116
GO:BP	positive regulation of gene expression	GO:0010628	1	0	12	488	1	6116
GO:BP	posttranscriptional regulation of gene expression	GO:0010608	1	0	35	488	3	6116
GO:BP	negative regulation of macromolecule metabolic process	GO:0010605	1	0	143	488	7	6116
GO:BP	regulation of cell communication	GO:0010646	1	0	94	488	3	6116
GO:BP	muscle contraction	GO:0006936	1	0	10	488	1	6116
GO:BP	positive regulation of macromolecule metabolic process	GO:0010604	1	0	63	488	3	6116										IEA
GO:BP	response to stress	GO:0006950	1	0	181	488	6	6116
GO:BP	positive regulation of phosphorus metabolic process	GO:0010562	1	0	28	488	1	6116
GO:BP	cellular response to DNA damage stimulus	GO:0006974	1	0	113	488	1	6116
GO:BP	response to oxidative stress	GO:0006979	1	0	51	488	5	6116
GO:BP	positive regulation of macromolecule biosynthetic process	GO:0010557	1	0	14	488	1	6116
GO:BP	regulation of macromolecule biosynthetic process	GO:0010556	1	0	383	488	5	6116
GO:BP	regulation of muscle contraction	GO:0006937	1	0	9	488	1	6116
GO:BP	nucleocytoplasmic transport	GO:0006913	1	0	46	488	2	6116
GO:BP	positive regulation of cell communication	GO:0010647	1	0	28	488	1	6116
GO:BP	lipid localization	GO:0010876	1	0	43	488	4	6116
GO:BP	mitochondrial transport	GO:0006839	1	0	17	488	3	6116
GO:BP	lipid transport	GO:0006869	1	0	41	488	4	6116
GO:BP	organophosphate ester transport	GO:0015748	1	0	24	488	1	6116
GO:BP	cellular ion homeostasis	GO:0006873	1	0	10	488	1	6116
GO:BP	cellular metal ion homeostasis	GO:0006875	1	0	10	488	1	6116
GO:BP	organic anion transport	GO:0015711	1	0	36	488	1	6116
GO:BP	inorganic anion transport	GO:0015698	1	0	71	488	1	6116
GO:BP	cellular iron ion homeostasis	GO:0006879	1	0	1	488	1	6116
GO:BP	monovalent inorganic cation transport	GO:0015672	1	0	116	488	9	6116
GO:BP	oxygen transport	GO:0015671	1	0	17	488	2	6116
GO:BP	endoplasmic reticulum to Golgi vesicle-mediated transport	GO:0006888	1	0	11	488	2	6116
GO:BP	gas transport	GO:0015669	1	0	17	488	2	6116
GO:BP	retrograde vesicle-mediated transport, Golgi to endoplasmic reticulum	GO:0006890	1	0	4	488	2	6116
GO:BP	programmed cell death	GO:0012501	1	0	20	488	1	6116
GO:BP	negative regulation of endopeptidase activity	GO:0010951	1	0	67	488	5	6116
GO:BP	receptor-mediated endocytosis	GO:0006898	1	0	2	488	1	6116
GO:BP	vesicle budding from membrane	GO:0006900	1	0	3	488	1	6116
GO:BP	proteasomal protein catabolic process	GO:0010498	1	0	28	488	5	6116										IEA
GO:BP	regulation of gene expression	GO:0010468	1	0	429	488	7	6116
GO:BP	organelle organization	GO:0006996	1	0	363	488	25	6116
GO:BP	gene expression	GO:0010467	1	0	1043	488	96	6116																							IEA	IEA	IEA	IEA	IEA	IEA	IEA	IEA	IEA	IEA	IEA	IEA	IEA	IEA	IEA	IEA
GO:BP	regulation of signal transduction	GO:0009966	1	0	90	488	3	6116
GO:BP	positive regulation of catabolic process	GO:0009896	1	0	4	488	2	6116										IEA
GO:BP	regulation of catabolic process	GO:0009894	1	0	14	488	5	6116										IEA	IEA				IEA	IEA
GO:BP	G protein-coupled receptor signaling pathway, coupled to cyclic nucleotide second messenger	GO:0007187	1	0	6	488	1	6116
GO:BP	positive regulation of metabolic process	GO:0009893	1	0	70	488	4	6116										IEA
GO:BP	negative regulation of metabolic process	GO:0009892	1	0	144	488	7	6116
GO:BP	adenylate cyclase-modulating G protein-coupled receptor signaling pathway	GO:0007188	1	0	6	488	1	6116
GO:BP	integrin-mediated signaling pathway	GO:0007229	1	0	11	488	1	6116
GO:BP	positive regulation of biosynthetic process	GO:0009891	1	0	14	488	1	6116
GO:BP	regulation of biosynthetic process	GO:0009889	1	0	384	488	5	6116
GO:BP	anatomical structure morphogenesis	GO:0009653	1	0	14	488	1	6116
GO:BP	response to toxic substance	GO:0009636	1	0	59	488	8	6116
GO:BP	pyridoxal 5'-phosphate salvage	GO:0009443	1	0	1	488	1	6116
GO:BP	methylglyoxal metabolic process	GO:0009438	1	0	1	488	1	6116
GO:BP	oligosaccharide biosynthetic process	GO:0009312	1	0	2	488	1	6116
GO:BP	small GTPase mediated signal transduction	GO:0007264	1	0	78	488	5	6116
GO:BP	Ras protein signal transduction	GO:0007265	1	0	37	488	1	6116
GO:BP	positive regulation of signal transduction	GO:0009967	1	0	26	488	1	6116
GO:BP	anion transport	GO:0006820	1	0	109	488	2	6116
GO:BP	G protein-coupled receptor signaling pathway	GO:0007186	1	0	192	488	2	6116
GO:BP	signal transduction	GO:0007165	1	0	657	488	13	6116
GO:BP	mitochondrion organization	GO:0007005	1	0	31	488	6	6116
GO:BP	negative regulation of peptidase activity	GO:0010466	1	0	72	488	5	6116
GO:BP	mitochondrial membrane organization	GO:0007006	1	0	3	488	1	6116
GO:BP	SCF complex assembly	GO:0010265	1	0	6	488	1	6116
GO:BP	inner mitochondrial membrane organization	GO:0007007	1	0	3	488	1	6116
GO:BP	endomembrane system organization	GO:0010256	1	0	11	488	1	6116
GO:BP	cytoskeleton organization	GO:0007010	1	0	98	488	12	6116
GO:BP	microtubule-based process	GO:0007017	1	0	105	488	4	6116
GO:BP	response to inorganic substance	GO:0010035	1	0	5	488	1	6116
GO:BP	response to organic substance	GO:0010033	1	0	41	488	1	6116
GO:BP	cellular process	GO:0009987	1	0	4065	488	335	6116	IEA	IEA	IEA	IEA	IEA			IEA		IEA							IEA						IEA	IEA	IEA	IEA	IEA	IEA	IEA	IEA	IEA	IEA	IEA	IEA	IEA	IEA	IEA	IEA			IEA
GO:BP	cytidine deamination	GO:0009972	1	0	1	488	1	6116
GO:BP	microtubule-based movement	GO:0007018	1	0	57	488	3	6116
GO:BP	endoplasmic reticulum organization	GO:0007029	1	0	4	488	1	6116
GO:BP	vacuolar transport	GO:0007034	1	0	14	488	3	6116
GO:BP	cell communication	GO:0007154	1	0	695	488	13	6116
GO:BP	cell adhesion	GO:0007155	1	0	90	488	2	6116
GO:BP	cell surface receptor signaling pathway	GO:0007166	1	0	123	488	2	6116
GO:BP	cellular cation homeostasis	GO:0030003	1	0	10	488	1	6116
GO:BP	cell projection organization	GO:0030030	1	0	35	488	1	6116
GO:BP	regulation of endopeptidase activity	GO:0052548	1	0	67	488	5	6116
GO:BP	regulation of peptidase activity	GO:0052547	1	0	91	488	5	6116
GO:BP	cellular response to stimulus	GO:0051716	1	0	835	488	23	6116
GO:BP	multi-organism process	GO:0051704	1	0	19	488	2	6116
GO:BP	pointed-end actin filament capping	GO:0051694	1	0	3	488	1	6116
GO:BP	actin filament capping	GO:0051693	1	0	7	488	2	6116
GO:BP	cellular localization	GO:0051641	1	0	246	488	30	6116
GO:BP	protein maturation	GO:0051604	1	0	34	488	4	6116
GO:BP	methylglyoxal catabolic process	GO:0051596	1	0	1	488	1	6116
GO:BP	negative regulation of cytoskeleton organization	GO:0051494	1	0	11	488	2	6116
GO:BP	positive regulation of transferase activity	GO:0051347	1	0	25	488	1	6116
GO:BP	negative regulation of hydrolase activity	GO:0051346	1	0	81	488	5	6116
GO:BP	positive regulation of hydrolase activity	GO:0051345	1	0	59	488	3	6116
GO:BP	regulation of transferase activity	GO:0051338	1	0	38	488	2	6116
GO:BP	regulation of hydrolase activity	GO:0051336	1	0	156	488	8	6116
GO:BP	chromosome organization	GO:0051276	1	0	174	488	3	6116
GO:BP	protein depolymerization	GO:0051261	1	0	13	488	4	6116
GO:BP	protein homooligomerization	GO:0051260	1	0	15	488	1	6116
GO:BP	protein complex oligomerization	GO:0051259	1	0	17	488	1	6116
GO:BP	regulation of RNA metabolic process	GO:0051252	1	0	353	488	2	6116
GO:BP	negative regulation of protein metabolic process	GO:0051248	1	0	79	488	5	6116
GO:BP	positive regulation of protein metabolic process	GO:0051247	1	0	51	488	3	6116										IEA
GO:BP	regulation of protein metabolic process	GO:0051246	1	0	180	488	14	6116										IEA	IEA				IEA	IEA
GO:BP	alditol phosphate metabolic process	GO:0052646	1	0	3	488	1	6116
GO:BP	imidazole-containing compound metabolic process	GO:0052803	1	0	2	488	1	6116
GO:BP	imidazole-containing compound catabolic process	GO:0052805	1	0	2	488	1	6116
GO:BP	metal ion homeostasis	GO:0055065	1	0	11	488	1	6116
GO:BP	protein modification by small protein removal	GO:0070646	1	0	37	488	1	6116
GO:BP	protein localization to mitochondrion	GO:0070585	1	0	10	488	3	6116
GO:BP	oxidation-dependent protein catabolic process	GO:0070407	1	0	1	488	1	6116
GO:BP	glycosylation	GO:0070085	1	0	93	488	3	6116
GO:BP	protein initiator methionine removal	GO:0070084	1	0	1	488	1	6116
GO:BP	regulation of molecular function	GO:0065009	1	0	216	488	20	6116											IEA	IEA			IEA	IEA		IEA
GO:BP	biological regulation	GO:0065007	1	0	1446	488	67	6116										IEA	IEA	IEA			IEA	IEA		IEA
GO:BP	protein-DNA complex assembly	GO:0065004	1	0	15	488	1	6116
GO:BP	intracellular protein transmembrane transport	GO:0065002	1	0	9	488	2	6116
GO:BP	cellular response to chemical stress	GO:0062197	1	0	6	488	2	6116
GO:BP	methylglyoxal catabolic process to lactate	GO:0061727	1	0	1	488	1	6116
GO:BP	regulation of multicellular organismal process	GO:0051239	1	0	15	488	1	6116
GO:BP	regulation of proteasomal protein catabolic process	GO:0061136	1	0	4	488	2	6116										IEA
GO:BP	membrane organization	GO:0061024	1	0	39	488	5	6116
GO:BP	regulation of canonical Wnt signaling pathway	GO:0060828	1	0	5	488	1	6116
GO:BP	regulation of cell projection assembly	GO:0060491	1	0	1	488	1	6116
GO:BP	cilium assembly	GO:0060271	1	0	24	488	1	6116
GO:BP	regulation of macromolecule metabolic process	GO:0060255	1	0	584	488	18	6116										IEA	IEA				IEA	IEA
GO:BP	canonical Wnt signaling pathway	GO:0060070	1	0	5	488	1	6116
GO:BP	transmembrane transport	GO:0055085	1	0	724	488	19	6116
GO:BP	cellular chemical homeostasis	GO:0055082	1	0	16	488	2	6116
GO:BP	cation homeostasis	GO:0055080	1	0	18	488	1	6116
GO:BP	transition metal ion homeostasis	GO:0055076	1	0	2	488	1	6116
GO:BP	iron ion homeostasis	GO:0055072	1	0	1	488	1	6116
GO:BP	membrane fusion	GO:0061025	1	0	8	488	1	6116
GO:BP	establishment of RNA localization	GO:0051236	1	0	20	488	1	6116
GO:BP	establishment of localization	GO:0051234	1	0	1212	488	67	6116
GO:BP	protein insertion into membrane	GO:0051205	1	0	4	488	2	6116
GO:BP	anatomical structure development	GO:0048856	1	0	74	488	3	6116
GO:BP	multicellular organismal reproductive process	GO:0048609	1	0	10	488	2	6116
GO:BP	positive regulation of response to stimulus	GO:0048584	1	0	28	488	1	6116
GO:BP	regulation of response to stimulus	GO:0048583	1	0	94	488	3	6116
GO:BP	negative regulation of cellular process	GO:0048523	1	0	149	488	7	6116
GO:BP	positive regulation of cellular process	GO:0048522	1	0	100	488	11	6116										IEA
GO:BP	negative regulation of biological process	GO:0048519	1	0	190	488	9	6116
GO:BP	positive regulation of biological process	GO:0048518	1	0	103	488	11	6116										IEA
GO:BP	cell development	GO:0048468	1	0	16	488	2	6116
GO:BP	organelle fission	GO:0048285	1	0	24	488	1	6116
GO:BP	Golgi vesicle budding	GO:0048194	1	0	3	488	1	6116
GO:BP	cellular developmental process	GO:0048869	1	0	35	488	3	6116
GO:BP	Golgi vesicle transport	GO:0048193	1	0	29	488	5	6116
GO:BP	cellular ketone body metabolic process	GO:0046950	1	0	1	488	1	6116
GO:BP	nucleoside monophosphate phosphorylation	GO:0046940	1	0	5	488	1	6116
GO:BP	nucleotide phosphorylation	GO:0046939	1	0	27	488	6	6116
GO:BP	cellular transition metal ion homeostasis	GO:0046916	1	0	1	488	1	6116
GO:BP	inositol phosphate dephosphorylation	GO:0046855	1	0	1	488	1	6116
GO:BP	phosphatidylinositol phosphorylation	GO:0046854	1	0	18	488	2	6116
GO:BP	phosphorylated carbohydrate dephosphorylation	GO:0046838	1	0	1	488	1	6116
GO:BP	carbohydrate phosphorylation	GO:0046835	1	0	12	488	3	6116
GO:BP	lipid phosphorylation	GO:0046834	1	0	18	488	2	6116
GO:BP	heterocycle catabolic process	GO:0046700	1	0	52	488	4	6116
GO:BP	tetrahydrofolate metabolic process	GO:0046653	1	0	8	488	1	6116
GO:BP	ketone body catabolic process	GO:0046952	1	0	1	488	1	6116
GO:BP	protein modification by small protein conjugation or removal	GO:0070647	1	0	127	488	3	6116
GO:BP	chemical homeostasis	GO:0048878	1	0	25	488	2	6116
GO:BP	RNA transport	GO:0050658	1	0	20	488	1	6116
GO:BP	protein insertion into mitochondrial membrane	GO:0051204	1	0	2	488	1	6116
GO:BP	prosthetic group metabolic process	GO:0051189	1	0	7	488	2	6116
GO:BP	cofactor biosynthetic process	GO:0051188	1	0	72	488	12	6116
GO:BP	cofactor catabolic process	GO:0051187	1	0	12	488	1	6116
GO:BP	localization	GO:0051179	1	0	1226	488	68	6116
GO:BP	regulation of phosphorus metabolic process	GO:0051174	1	0	51	488	2	6116
GO:BP	positive regulation of nitrogen compound metabolic process	GO:0051173	1	0	63	488	3	6116										IEA
GO:BP	negative regulation of nitrogen compound metabolic process	GO:0051172	1	0	101	488	5	6116
GO:BP	regulation of nitrogen compound metabolic process	GO:0051171	1	0	531	488	16	6116										IEA	IEA				IEA	IEA
GO:BP	import into nucleus	GO:0051170	1	0	18	488	1	6116
GO:BP	nuclear transport	GO:0051169	1	0	46	488	2	6116
GO:BP	nucleic acid transport	GO:0050657	1	0	20	488	1	6116
GO:BP	nuclear export	GO:0051168	1	0	13	488	1	6116
GO:BP	chaperone-mediated protein complex assembly	GO:0051131	1	0	1	488	1	6116
GO:BP	negative regulation of cellular component organization	GO:0051129	1	0	20	488	2	6116
GO:BP	regulation of cellular component organization	GO:0051128	1	0	47	488	10	6116
GO:BP	regulation of small GTPase mediated signal transduction	GO:0051056	1	0	38	488	1	6116
GO:BP	tRNA transport	GO:0051031	1	0	1	488	1	6116
GO:BP	barbed-end actin filament capping	GO:0051016	1	0	4	488	1	6116
GO:BP	response to stimulus	GO:0050896	1	0	878	488	26	6116
GO:BP	ion homeostasis	GO:0050801	1	0	18	488	1	6116
GO:BP	regulation of cellular process	GO:0050794	1	0	1248	488	46	6116										IEA
GO:BP	regulation of catalytic activity	GO:0050790	1	0	215	488	20	6116											IEA	IEA			IEA	IEA		IEA
GO:BP	regulation of biological process	GO:0050789	1	0	1326	488	52	6116										IEA	IEA				IEA	IEA
GO:BP	glucose 6-phosphate metabolic process	GO:0051156	1	0	5	488	3	6116																																									IEA
GO:BP	regulation of Ras protein signal transduction	GO:0046578	1	0	32	488	1	6116
GO:BP	cellular response to chemical stimulus	GO:0070887	1	0	96	488	9	6116
GO:BP	DNA conformation change	GO:0071103	1	0	63	488	1	6116
GO:BP	organic hydroxy compound metabolic process	GO:1901615	1	0	31	488	5	6116
GO:BP	alpha-amino acid biosynthetic process	GO:1901607	1	0	21	488	6	6116		IEA
GO:BP	alpha-amino acid catabolic process	GO:1901606	1	0	28	488	4	6116					IEA
GO:BP	alpha-amino acid metabolic process	GO:1901605	1	0	57	488	10	6116		IEA			IEA
GO:BP	fatty acid derivative catabolic process	GO:1901569	1	0	1	488	1	6116
GO:BP	fatty acid derivative metabolic process	GO:1901568	1	0	1	488	1	6116
GO:BP	organic cyclic compound biosynthetic process	GO:1901362	1	0	635	488	31	6116																						IEA
GO:BP	organic cyclic compound catabolic process	GO:1901361	1	0	56	488	4	6116
GO:BP	organic cyclic compound metabolic process	GO:1901360	1	0	1291	488	70	6116																						IEA
GO:BP	nucleoside phosphate biosynthetic process	GO:1901293	1	0	105	488	16	6116
GO:BP	nucleoside phosphate catabolic process	GO:1901292	1	0	4	488	1	6116
GO:BP	carbohydrate derivative biosynthetic process	GO:1901137	1	0	158	488	19	6116
GO:BP	carbohydrate derivative catabolic process	GO:1901136	1	0	8	488	2	6116
GO:BP	glucosamine-containing compound metabolic process	GO:1901071	1	0	29	488	1	6116
GO:BP	guanosine-containing compound biosynthetic process	GO:1901070	1	0	5	488	1	6116
GO:BP	guanosine-containing compound metabolic process	GO:1901068	1	0	6	488	1	6116
GO:BP	cell-cell signaling by wnt	GO:0198738	1	0	28	488	1	6116
GO:BP	plasma membrane bounded cell projection organization	GO:0120036	1	0	35	488	1	6116
GO:BP	regulation of plasma membrane bounded cell projection organization	GO:0120035	1	0	3	488	1	6116
GO:BP	regulation of plasma membrane bounded cell projection assembly	GO:0120032	1	0	1	488	1	6116
GO:BP	plasma membrane bounded cell projection assembly	GO:0120031	1	0	24	488	1	6116
GO:BP	intermembrane lipid transfer	GO:0120009	1	0	3	488	1	6116
GO:BP	cellular response to aldehyde	GO:0110096	1	0	1	488	1	6116
GO:BP	organic hydroxy compound catabolic process	GO:1901616	1	0	3	488	1	6116
GO:BP	organic hydroxy compound biosynthetic process	GO:1901617	1	0	21	488	4	6116
GO:BP	glycosyl compound metabolic process	GO:1901657	1	0	20	488	5	6116
GO:BP	glycosyl compound catabolic process	GO:1901658	1	0	1	488	1	6116
GO:BP	regulation of cellular macromolecule biosynthetic process	GO:2000112	1	0	377	488	5	6116
GO:BP	cellular detoxification	GO:1990748	1	0	59	488	8	6116
GO:BP	mitochondrial transmembrane transport	GO:1990542	1	0	11	488	2	6116
GO:BP	cell surface receptor signaling pathway involved in cell-cell signaling	GO:1905114	1	0	40	488	1	6116
GO:BP	positive regulation of TORC1 signaling	GO:1904263	1	0	2	488	1	6116
GO:BP	regulation of nucleic acid-templated transcription	GO:1903506	1	0	346	488	2	6116
GO:BP	regulation of TORC1 signaling	GO:1903432	1	0	2	488	1	6116
GO:BP	positive regulation of cellular protein catabolic process	GO:1903364	1	0	4	488	2	6116										IEA
GO:BP	regulation of cellular protein catabolic process	GO:1903362	1	0	4	488	2	6116										IEA
GO:BP	exon-exon junction complex disassembly	GO:1903259	1	0	1	488	1	6116
GO:BP	positive regulation of proteolysis involved in cellular protein catabolic process	GO:1903052	1	0	4	488	2	6116										IEA
GO:BP	cellular detoxification of aldehyde	GO:0110095	1	0	1	488	1	6116
GO:BP	regulation of proteolysis involved in cellular protein catabolic process	GO:1903050	1	0	4	488	2	6116										IEA
GO:BP	positive regulation of intracellular signal transduction	GO:1902533	1	0	20	488	1	6116
GO:BP	regulation of intracellular signal transduction	GO:1902531	1	0	64	488	2	6116
GO:BP	ketone body metabolic process	GO:1902224	1	0	1	488	1	6116
GO:BP	regulation of organelle assembly	GO:1902115	1	0	2	488	1	6116
GO:BP	regulation of cilium assembly	GO:1902017	1	0	1	488	1	6116
GO:BP	negative regulation of protein depolymerization	GO:1901880	1	0	7	488	2	6116
GO:BP	regulation of protein depolymerization	GO:1901879	1	0	7	488	2	6116
GO:BP	positive regulation of proteasomal protein catabolic process	GO:1901800	1	0	4	488	2	6116										IEA
GO:BP	cellular response to oxygen-containing compound	GO:1901701	1	0	9	488	2	6116
GO:BP	response to oxygen-containing compound	GO:1901700	1	0	10	488	2	6116
GO:BP	glycosyl compound biosynthetic process	GO:1901659	1	0	8	488	2	6116
GO:BP	negative regulation of supramolecular fiber organization	GO:1902904	1	0	9	488	2	6116
GO:BP	aminoacyl-tRNA metabolism involved in translational fidelity	GO:0106074	1	0	8	488	1	6116
GO:BP	cellular oxidant detoxification	GO:0098869	1	0	58	488	7	6116
GO:BP	inorganic ion homeostasis	GO:0098771	1	0	18	488	1	6116
GO:BP	pyrimidine-containing compound metabolic process	GO:0072527	1	0	18	488	4	6116
GO:BP	pyridine-containing compound biosynthetic process	GO:0072525	1	0	17	488	2	6116
GO:BP	pyridine-containing compound metabolic process	GO:0072524	1	0	18	488	3	6116
GO:BP	tricarboxylic acid metabolic process	GO:0072350	1	0	4	488	1	6116
GO:BP	nitrogen cycle metabolic process	GO:0071941	1	0	1	488	1	6116
GO:BP	cellular component organization or biogenesis	GO:0071840	1	0	575	488	46	6116
GO:BP	ribonucleoprotein complex subunit organization	GO:0071826	1	0	36	488	8	6116
GO:BP	protein-DNA complex subunit organization	GO:0071824	1	0	16	488	1	6116
GO:BP	protein transmembrane transport	GO:0071806	1	0	9	488	2	6116
GO:BP	nitrogen compound transport	GO:0071705	1	0	238	488	31	6116
GO:BP	organic substance metabolic process	GO:0071704	1	0	3384	488	285	6116	IEA	IEA	IEA		IEA			IEA		IEA	IEA				IEA	IEA	IEA		IEA			IEA	IEA	IEA	IEA	IEA	IEA	IEA	IEA	IEA	IEA	IEA	IEA	IEA	IEA	IEA	IEA	IEA	IEA		IEA
GO:BP	pyrimidine-containing compound biosynthetic process	GO:0072528	1	0	17	488	3	6116
GO:BP	organic substance transport	GO:0071702	1	0	295	488	36	6116
GO:BP	CAAX-box protein processing	GO:0071586	1	0	2	488	1	6116
GO:BP	protein ufmylation	GO:0071569	1	0	1	488	1	6116
GO:BP	inositol phosphate catabolic process	GO:0071545	1	0	1	488	1	6116
GO:BP	tRNA re-export from nucleus	GO:0071528	1	0	1	488	1	6116
GO:BP	cellular response to superoxide	GO:0071451	1	0	5	488	1	6116
GO:BP	cellular response to oxygen radical	GO:0071450	1	0	5	488	1	6116
GO:BP	tRNA-containing ribonucleoprotein complex export from nucleus	GO:0071431	1	0	1	488	1	6116
GO:BP	ribonucleoprotein complex export from nucleus	GO:0071426	1	0	11	488	1	6116
GO:BP	L-methionine salvage	GO:0071267	1	0	1	488	1	6116		IEA
GO:BP	L-methionine biosynthetic process	GO:0071265	1	0	1	488	1	6116		IEA
GO:BP	ribonucleoprotein complex localization	GO:0071166	1	0	11	488	1	6116
GO:BP	acyl-CoA biosynthetic process	GO:0071616	1	0	8	488	3	6116
GO:BP	organelle assembly	GO:0070925	1	0	38	488	2	6116
GO:BP	pyrimidine-containing compound catabolic process	GO:0072529	1	0	1	488	1	6116
GO:BP	reactive oxygen species metabolic process	GO:0072593	1	0	9	488	2	6116
GO:BP	detoxification	GO:0098754	1	0	59	488	8	6116
GO:BP	macromolecule depalmitoylation	GO:0098734	1	0	2	488	1	6116
GO:BP	macromolecule deacylation	GO:0098732	1	0	6	488	1	6116
GO:BP	inorganic cation transmembrane transport	GO:0098662	1	0	138	488	9	6116
GO:BP	inorganic ion transmembrane transport	GO:0098660	1	0	191	488	9	6116
GO:BP	import into cell	GO:0098657	1	0	20	488	2	6116
GO:BP	anion transmembrane transport	GO:0098656	1	0	66	488	1	6116
GO:BP	cation transmembrane transport	GO:0098655	1	0	174	488	9	6116
GO:BP	nucleic acid-templated transcription	GO:0097659	1	0	438	488	4	6116
GO:BP	cellular response to toxic substance	GO:0097237	1	0	59	488	8	6116
GO:BP	ncRNA export from nucleus	GO:0097064	1	0	1	488	1	6116
GO:BP	clathrin-dependent endocytosis	GO:0072583	1	0	2	488	1	6116
GO:BP	RNA phosphodiester bond hydrolysis, exonucleolytic	GO:0090503	1	0	2	488	1	6116
GO:BP	RNA phosphodiester bond hydrolysis	GO:0090501	1	0	41	488	2	6116
GO:BP	organophosphate biosynthetic process	GO:0090407	1	0	158	488	21	6116	IEA
GO:BP	nucleic acid phosphodiester bond hydrolysis	GO:0090305	1	0	72	488	2	6116
GO:BP	nucleic acid metabolic process	GO:0090304	1	0	1021	488	28	6116
GO:BP	regulation of muscle system process	GO:0090257	1	0	9	488	1	6116
GO:BP	establishment of protein localization to mitochondrial membrane	GO:0090151	1	0	2	488	1	6116
GO:BP	COPII-coated vesicle budding	GO:0090114	1	0	3	488	1	6116
GO:BP	CAAX-box protein maturation	GO:0080120	1	0	2	488	1	6116
GO:BP	regulation of primary metabolic process	GO:0080090	1	0	533	488	16	6116										IEA	IEA				IEA	IEA
GO:BP	establishment of protein localization to mitochondrion	GO:0072655	1	0	10	488	3	6116
GO:BP	establishment of protein localization to organelle	GO:0072594	1	0	48	488	9	6116
GO:BP	RNA phosphodiester bond hydrolysis, endonucleolytic	GO:0090502	1	0	25	488	1	6116
GO:BP	S-adenosylmethionine metabolic process	GO:0046500	1	0	4	488	1	6116
GO:BP	nicotinamide nucleotide metabolic process	GO:0046496	1	0	15	488	1	6116
GO:BP	phosphatidylinositol metabolic process	GO:0046488	1	0	47	488	2	6116
GO:BP	regulation of Rho protein signal transduction	GO:0035023	1	0	24	488	1	6116
GO:BP	nucleosome organization	GO:0034728	1	0	8	488	1	6116
GO:BP	ncRNA metabolic process	GO:0034660	1	0	179	488	15	6116
GO:BP	nucleobase-containing small molecule catabolic process	GO:0034656	1	0	1	488	1	6116
GO:BP	nucleobase-containing compound catabolic process	GO:0034655	1	0	41	488	3	6116
GO:BP	nucleobase-containing compound biosynthetic process	GO:0034654	1	0	589	488	23	6116
GO:BP	cellular macromolecule biosynthetic process	GO:0034645	1	0	876	488	90	6116			IEA																				IEA	IEA	IEA	IEA	IEA	IEA	IEA	IEA	IEA	IEA	IEA	IEA	IEA	IEA	IEA	IEA
GO:BP	cellular nitrogen compound metabolic process	GO:0034641	1	0	1473	488	138	6116																							IEA	IEA	IEA	IEA	IEA	IEA	IEA	IEA	IEA	IEA	IEA	IEA	IEA	IEA	IEA	IEA
GO:BP	cellular carbohydrate biosynthetic process	GO:0034637	1	0	14	488	4	6116			IEA
GO:BP	cellular response to reactive oxygen species	GO:0034614	1	0	5	488	1	6116
GO:BP	cellular response to oxidative stress	GO:0034599	1	0	6	488	2	6116
GO:BP	protein localization to nucleus	GO:0034504	1	0	18	488	1	6116
GO:BP	ncRNA processing	GO:0034470	1	0	115	488	2	6116
GO:BP	nucleobase-containing small molecule biosynthetic process	GO:0034404	1	0	12	488	3	6116
GO:BP	diol biosynthetic process	GO:0034312	1	0	2	488	1	6116
GO:BP	diol metabolic process	GO:0034311	1	0	2	488	1	6116
GO:BP	positive regulation of cellular amide metabolic process	GO:0034250	1	0	2	488	1	6116
GO:BP	regulation of cellular amide metabolic process	GO:0034248	1	0	30	488	3	6116
GO:BP	ion transmembrane transport	GO:0034220	1	0	360	488	12	6116
GO:BP	carbohydrate transmembrane transport	GO:0034219	1	0	11	488	1	6116
GO:BP	purine nucleoside bisphosphate biosynthetic process	GO:0034033	1	0	16	488	4	6116
GO:BP	purine nucleoside bisphosphate metabolic process	GO:0034032	1	0	27	488	5	6116
GO:BP	ribonucleoside bisphosphate biosynthetic process	GO:0034030	1	0	16	488	4	6116
GO:BP	peptidyl-tyrosine dephosphorylation	GO:0035335	1	0	77	488	1	6116
GO:BP	thioester metabolic process	GO:0035383	1	0	18	488	4	6116
GO:BP	thioester biosynthetic process	GO:0035384	1	0	8	488	3	6116
GO:BP	SNARE complex disassembly	GO:0035494	1	0	1	488	1	6116
GO:BP	regulation of phosphorylation	GO:0042325	1	0	40	488	2	6116
GO:BP	purine nucleoside metabolic process	GO:0042278	1	0	9	488	2	6116
GO:BP	ribosomal large subunit biogenesis	GO:0042273	1	0	8	488	2	6116
GO:BP	peptidyl-aspartic acid hydroxylation	GO:0042264	1	0	1	488	1	6116
GO:BP	mature ribosome assembly	GO:0042256	1	0	2	488	1	6116
GO:BP	ribosome assembly	GO:0042255	1	0	6	488	1	6116
GO:BP	ribosome biogenesis	GO:0042254	1	0	63	488	4	6116
GO:BP	response to chemical	GO:0042221	1	0	127	488	11	6116
GO:BP	ketone catabolic process	GO:0042182	1	0	1	488	1	6116
GO:BP	cellular ketone metabolic process	GO:0042180	1	0	10	488	1	6116
GO:BP	lipoprotein catabolic process	GO:0042159	1	0	2	488	1	6116
GO:BP	ribonucleoside bisphosphate metabolic process	GO:0033875	1	0	27	488	5	6116
GO:BP	lipoprotein biosynthetic process	GO:0042158	1	0	21	488	1	6116
GO:BP	neurotransmitter biosynthetic process	GO:0042136	1	0	4	488	1	6116
GO:BP	neurotransmitter catabolic process	GO:0042135	1	0	9	488	2	6116
GO:BP	neurotransmitter metabolic process	GO:0042133	1	0	13	488	3	6116
GO:BP	nitrate assimilation	GO:0042128	1	0	1	488	1	6116
GO:BP	nitrate metabolic process	GO:0042126	1	0	1	488	1	6116
GO:BP	metal incorporation into metallo-molybdopterin complex	GO:0042040	1	0	1	488	1	6116
GO:BP	TORC1 signaling	GO:0038202	1	0	2	488	1	6116
GO:BP	protein modification process	GO:0036211	1	0	867	488	33	6116
GO:BP	tetrahydrofolate interconversion	GO:0035999	1	0	3	488	1	6116
GO:BP	protein deacylation	GO:0035601	1	0	6	488	1	6116
GO:BP	intracellular signal transduction	GO:0035556	1	0	212	488	8	6116
GO:BP	lipoprotein metabolic process	GO:0042157	1	0	26	488	2	6116
GO:BP	nucleoside bisphosphate biosynthetic process	GO:0033866	1	0	16	488	4	6116
GO:BP	nucleoside bisphosphate metabolic process	GO:0033865	1	0	27	488	5	6116
GO:BP	cellular polysaccharide biosynthetic process	GO:0033692	1	0	8	488	2	6116			IEA
GO:BP	N-terminal protein amino acid modification	GO:0031365	1	0	4	488	1	6116
GO:BP	regulation of cell projection organization	GO:0031344	1	0	3	488	1	6116
GO:BP	negative regulation of protein-containing complex assembly	GO:0031333	1	0	8	488	2	6116
GO:BP	positive regulation of cellular catabolic process	GO:0031331	1	0	4	488	2	6116										IEA
GO:BP	regulation of cellular catabolic process	GO:0031329	1	0	10	488	2	6116										IEA
GO:BP	positive regulation of cellular biosynthetic process	GO:0031328	1	0	14	488	1	6116
GO:BP	regulation of cellular biosynthetic process	GO:0031326	1	0	384	488	5	6116
GO:BP	positive regulation of cellular metabolic process	GO:0031325	1	0	70	488	4	6116										IEA
GO:BP	negative regulation of cellular metabolic process	GO:0031324	1	0	103	488	5	6116
GO:BP	regulation of cellular metabolic process	GO:0031323	1	0	537	488	13	6116										IEA
GO:BP	metallo-sulfur cluster assembly	GO:0031163	1	0	7	488	1	6116
GO:BP	regulation of protein modification process	GO:0031399	1	0	54	488	2	6116
GO:BP	gene silencing by RNA	GO:0031047	1	0	14	488	1	6116
GO:BP	negative regulation of actin filament depolymerization	GO:0030835	1	0	7	488	2	6116
GO:BP	regulation of actin filament depolymerization	GO:0030834	1	0	7	488	2	6116
GO:BP	lipid modification	GO:0030258	1	0	27	488	2	6116
GO:BP	regulation of proteolysis	GO:0030162	1	0	97	488	7	6116										IEA
GO:BP	cell differentiation	GO:0030154	1	0	25	488	2	6116
GO:BP	protein import into mitochondrial matrix	GO:0030150	1	0	3	488	2	6116
GO:BP	regulation of Wnt signaling pathway	GO:0030111	1	0	6	488	1	6116
GO:BP	protein repair	GO:0030091	1	0	1	488	1	6116
GO:BP	actin filament depolymerization	GO:0030042	1	0	13	488	4	6116
GO:BP	actin cytoskeleton organization	GO:0030036	1	0	55	488	10	6116
GO:BP	cell projection assembly	GO:0030031	1	0	24	488	1	6116
GO:BP	negative regulation of actin filament polymerization	GO:0030837	1	0	8	488	2	6116
GO:BP	positive regulation of phosphorylation	GO:0042327	1	0	27	488	1	6116
GO:BP	chromatin assembly	GO:0031497	1	0	7	488	1	6116
GO:BP	TOR signaling	GO:0031929	1	0	14	488	1	6116
GO:BP	positive regulation of kinase activity	GO:0033674	1	0	22	488	1	6116
GO:BP	cellular response to stress	GO:0033554	1	0	128	488	3	6116
GO:BP	carbohydrate homeostasis	GO:0033500	1	0	7	488	1	6116
GO:BP	protein localization to organelle	GO:0033365	1	0	57	488	11	6116
GO:BP	regulation of organelle organization	GO:0033043	1	0	43	488	9	6116
GO:BP	cellular component morphogenesis	GO:0032989	1	0	10	488	1	6116
GO:BP	monocarboxylic acid metabolic process	GO:0032787	1	0	83	488	12	6116																																									IEA
GO:BP	positive regulation of ATPase activity	GO:0032781	1	0	3	488	1	6116
GO:BP	RNA biosynthetic process	GO:0032774	1	0	444	488	4	6116
GO:BP	multicellular organism reproduction	GO:0032504	1	0	10	488	2	6116
GO:BP	developmental process	GO:0032502	1	0	79	488	3	6116
GO:BP	protein-containing complex localization	GO:0031503	1	0	25	488	1	6116
GO:BP	multicellular organismal process	GO:0032501	1	0	107	488	3	6116
GO:BP	glycine metabolic process	GO:0006544	1	0	13	488	3	6116
GO:BP	molybdopterin cofactor biosynthetic process	GO:0032324	1	0	1	488	1	6116
GO:BP	negative regulation of protein polymerization	GO:0032272	1	0	8	488	2	6116
GO:BP	positive regulation of cellular protein metabolic process	GO:0032270	1	0	51	488	3	6116										IEA
GO:BP	negative regulation of cellular protein metabolic process	GO:0032269	1	0	79	488	5	6116
GO:BP	regulation of cellular protein metabolic process	GO:0032268	1	0	174	488	11	6116										IEA
GO:BP	IMP salvage	GO:0032264	1	0	3	488	1	6116
GO:BP	purine nucleotide salvage	GO:0032261	1	0	3	488	1	6116
GO:BP	methylation	GO:0032259	1	0	113	488	3	6116
GO:BP	positive regulation of TOR signaling	GO:0032008	1	0	3	488	1	6116
GO:BP	regulation of TOR signaling	GO:0032006	1	0	7	488	1	6116
GO:BP	protein modification by small protein conjugation	GO:0032446	1	0	90	488	2	6116
GO:BP	water-soluble vitamin biosynthetic process	GO:0042364	1	0	4	488	2	6116
GO:BP	cellular modified amino acid biosynthetic process	GO:0042398	1	0	10	488	1	6116
GO:BP	cellular biogenic amine biosynthetic process	GO:0042401	1	0	5	488	1	6116
GO:BP	GTP metabolic process	GO:0046039	1	0	1	488	1	6116
GO:BP	CTP metabolic process	GO:0046036	1	0	2	488	1	6116
GO:BP	AMP metabolic process	GO:0046033	1	0	5	488	2	6116
GO:BP	ADP metabolic process	GO:0046031	1	0	27	488	6	6116
GO:BP	positive regulation of phosphate metabolic process	GO:0045937	1	0	28	488	1	6116
GO:BP	positive regulation of translational termination	GO:0045905	1	0	1	488	1	6116
GO:BP	positive regulation of translational elongation	GO:0045901	1	0	1	488	1	6116
GO:BP	positive regulation of proteolysis	GO:0045862	1	0	25	488	2	6116										IEA
GO:BP	negative regulation of proteolysis	GO:0045861	1	0	72	488	5	6116
GO:BP	regulation of protein kinase activity	GO:0045859	1	0	34	488	2	6116
GO:BP	positive regulation of protein catabolic process	GO:0045732	1	0	4	488	2	6116										IEA
GO:BP	IMP metabolic process	GO:0046040	1	0	4	488	1	6116
GO:BP	positive regulation of translation	GO:0045727	1	0	2	488	1	6116
GO:BP	protein insertion into mitochondrial inner membrane	GO:0045039	1	0	2	488	1	6116
GO:BP	cilium organization	GO:0044782	1	0	32	488	1	6116
GO:BP	protein transmembrane import into intracellular organelle	GO:0044743	1	0	7	488	2	6116
GO:BP	multi-organism reproductive process	GO:0044703	1	0	11	488	2	6116
GO:BP	small molecule biosynthetic process	GO:0044283	1	0	116	488	15	6116		IEA
GO:BP	cellular nitrogen compound catabolic process	GO:0044270	1	0	50	488	4	6116
GO:BP	cellular macromolecule catabolic process	GO:0044265	1	0	124	488	16	6116										IEA							IEA
GO:BP	cellular polysaccharide metabolic process	GO:0044264	1	0	10	488	3	6116			IEA
GO:BP	cellular carbohydrate metabolic process	GO:0044262	1	0	55	488	10	6116			IEA																																						IEA
GO:BP	cellular macromolecule metabolic process	GO:0044260	1	0	1940	488	143	6116			IEA							IEA							IEA						IEA	IEA	IEA	IEA	IEA	IEA	IEA	IEA	IEA	IEA	IEA	IEA	IEA	IEA	IEA	IEA
GO:BP	cellular lipid metabolic process	GO:0044255	1	0	140	488	6	6116	IEA
GO:BP	protein insertion into ER membrane	GO:0045048	1	0	2	488	1	6116
GO:BP	cellular catabolic process	GO:0044248	1	0	213	488	27	6116					IEA			IEA		IEA							IEA
GO:BP	UMP metabolic process	GO:0046049	1	0	4	488	1	6116
GO:BP	cytidine metabolic process	GO:0046087	1	0	1	488	1	6116
GO:BP	glyoxylate metabolic process	GO:0046487	1	0	4	488	1	6116
GO:BP	glycerolipid metabolic process	GO:0046486	1	0	54	488	2	6116
GO:BP	heterocycle metabolic process	GO:0046483	1	0	1251	488	69	6116
GO:BP	organophosphate catabolic process	GO:0046434	1	0	8	488	2	6116
GO:BP	carboxylic acid catabolic process	GO:0046395	1	0	35	488	5	6116					IEA			IEA
GO:BP	carboxylic acid biosynthetic process	GO:0046394	1	0	52	488	6	6116		IEA
GO:BP	monosaccharide catabolic process	GO:0046365	1	0	6	488	1	6116
GO:BP	monosaccharide biosynthetic process	GO:0046364	1	0	31	488	2	6116
GO:BP	disaccharide biosynthetic process	GO:0046351	1	0	1	488	1	6116
GO:BP	formaldehyde catabolic process	GO:0046294	1	0	1	488	1	6116
GO:BP	formaldehyde metabolic process	GO:0046292	1	0	1	488	1	6116
GO:BP	UTP metabolic process	GO:0046051	1	0	1	488	1	6116
GO:BP	aldehyde catabolic process	GO:0046185	1	0	2	488	2	6116
GO:BP	polyol catabolic process	GO:0046174	1	0	2	488	1	6116
GO:BP	polyol biosynthetic process	GO:0046173	1	0	10	488	2	6116
GO:BP	alcohol biosynthetic process	GO:0046165	1	0	12	488	2	6116
GO:BP	alcohol catabolic process	GO:0046164	1	0	2	488	1	6116
GO:BP	tetrahydrobiopterin metabolic process	GO:0046146	1	0	2	488	1	6116
GO:BP	pyrimidine nucleoside catabolic process	GO:0046135	1	0	1	488	1	6116
GO:BP	pyrimidine ribonucleoside catabolic process	GO:0046133	1	0	1	488	1	6116
GO:BP	pyrimidine ribonucleoside metabolic process	GO:0046131	1	0	1	488	1	6116
GO:BP	purine ribonucleoside biosynthetic process	GO:0046129	1	0	8	488	2	6116
GO:BP	purine ribonucleoside metabolic process	GO:0046128	1	0	9	488	2	6116
GO:BP	nucleobase biosynthetic process	GO:0046112	1	0	5	488	2	6116
GO:BP	aldehyde biosynthetic process	GO:0046184	1	0	2	488	2	6116
GO:BP	actin filament-based process	GO:0030029	1	0	55	488	10	6116
GO:BP	primary metabolic process	GO:0044238	1	0	3248	488	272	6116	IEA	IEA	IEA		IEA			IEA		IEA	IEA				IEA	IEA	IEA		IEA			IEA	IEA	IEA	IEA	IEA	IEA	IEA	IEA	IEA	IEA	IEA	IEA	IEA	IEA	IEA	IEA	IEA	IEA		IEA
GO:BP	'de novo' AMP biosynthetic process	GO:0044208	1	0	2	488	1	6116
GO:BP	amino acid salvage	GO:0043102	1	0	1	488	1	6116		IEA
GO:BP	purine-containing compound salvage	GO:0043101	1	0	4	488	1	6116
GO:BP	cellular metabolic compound salvage	GO:0043094	1	0	9	488	3	6116		IEA
GO:BP	regulation of GTPase activity	GO:0043087	1	0	45	488	2	6116
GO:BP	negative regulation of catalytic activity	GO:0043086	1	0	84	488	5	6116
GO:BP	positive regulation of catalytic activity	GO:0043085	1	0	90	488	5	6116
GO:BP	xenobiotic transport	GO:0042908	1	0	5	488	1	6116
GO:BP	pyridoxal phosphate biosynthetic process	GO:0042823	1	0	2	488	2	6116
GO:BP	pyridoxal phosphate metabolic process	GO:0042822	1	0	2	488	2	6116
GO:BP	vitamin B6 biosynthetic process	GO:0042819	1	0	2	488	2	6116
GO:BP	vitamin B6 metabolic process	GO:0042816	1	0	2	488	2	6116
GO:BP	proteasome-mediated ubiquitin-dependent protein catabolic process	GO:0043161	1	0	24	488	3	6116
GO:BP	mitochondrial ATP synthesis coupled electron transport	GO:0042775	1	0	8	488	3	6116
GO:BP	hydrogen peroxide catabolic process	GO:0042744	1	0	1	488	1	6116
GO:BP	hydrogen peroxide metabolic process	GO:0042743	1	0	2	488	1	6116
GO:BP	drug catabolic process	GO:0042737	1	0	16	488	4	6116
GO:BP	glucose homeostasis	GO:0042593	1	0	7	488	1	6116
GO:BP	homeostatic process	GO:0042592	1	0	70	488	13	6116
GO:BP	pteridine-containing compound biosynthetic process	GO:0042559	1	0	8	488	1	6116
GO:BP	pteridine-containing compound metabolic process	GO:0042558	1	0	13	488	2	6116
GO:BP	response to drug	GO:0042493	1	0	23	488	2	6116
GO:BP	ribonucleoside biosynthetic process	GO:0042455	1	0	8	488	2	6116
GO:BP	ribonucleoside catabolic process	GO:0042454	1	0	1	488	1	6116
GO:BP	purine nucleoside biosynthetic process	GO:0042451	1	0	8	488	2	6116
GO:BP	ATP synthesis coupled electron transport	GO:0042773	1	0	10	488	3	6116
GO:BP	cellular metabolic process	GO:0044237	1	0	2917	488	260	6116	IEA	IEA	IEA		IEA			IEA		IEA							IEA						IEA	IEA	IEA	IEA	IEA	IEA	IEA	IEA	IEA	IEA	IEA	IEA	IEA	IEA	IEA	IEA			IEA
GO:BP	macromolecule metabolic process	GO:0043170	1	0	2672	488	187	6116			IEA							IEA	IEA				IEA	IEA	IEA		IEA				IEA	IEA	IEA	IEA	IEA	IEA	IEA	IEA	IEA	IEA	IEA	IEA	IEA	IEA	IEA	IEA
GO:BP	nucleoside salvage	GO:0043174	1	0	2	488	1	6116
GO:BP	'de novo' UMP biosynthetic process	GO:0044205	1	0	1	488	1	6116
GO:BP	cellular amine metabolic process	GO:0044106	1	0	12	488	1	6116
GO:BP	positive regulation of molecular function	GO:0044093	1	0	91	488	5	6116
GO:BP	negative regulation of molecular function	GO:0044092	1	0	84	488	5	6116
GO:BP	cellular component biogenesis	GO:0044085	1	0	236	488	27	6116
GO:BP	regulation of system process	GO:0044057	1	0	9	488	1	6116
GO:BP	glucan metabolic process	GO:0044042	1	0	10	488	3	6116			IEA
GO:BP	dicarboxylic acid metabolic process	GO:0043648	1	0	13	488	3	6116
GO:BP	inositol phosphate metabolic process	GO:0043647	1	0	4	488	1	6116
GO:BP	modification-dependent macromolecule catabolic process	GO:0043632	1	0	78	488	9	6116																	IEA
GO:BP	cellular protein complex disassembly	GO:0043624	1	0	21	488	6	6116
GO:BP	nucleotide salvage	GO:0043173	1	0	6	488	1	6116
GO:BP	formamide metabolic process	GO:0043606	1	0	2	488	1	6116
GO:BP	positive regulation of GTPase activity	GO:0043547	1	0	37	488	2	6116
GO:BP	molybdopterin cofactor metabolic process	GO:0043545	1	0	7	488	2	6116
GO:BP	protein acylation	GO:0043543	1	0	22	488	2	6116
GO:BP	regulation of ATPase activity	GO:0043462	1	0	9	488	1	6116
GO:BP	macromolecule methylation	GO:0043414	1	0	70	488	2	6116
GO:BP	macromolecule glycosylation	GO:0043413	1	0	70	488	3	6116
GO:BP	macromolecule modification	GO:0043412	1	0	946	488	33	6116
GO:BP	proteasome assembly	GO:0043248	1	0	9	488	1	6116
GO:BP	regulation of protein-containing complex disassembly	GO:0043244	1	0	8	488	3	6116
GO:BP	positive regulation of protein-containing complex disassembly	GO:0043243	1	0	1	488	1	6116
GO:BP	negative regulation of protein-containing complex disassembly	GO:0043242	1	0	7	488	2	6116
GO:BP	regulation of kinase activity	GO:0043549	1	0	35	488	2	6116
GO:BP	glutamine biosynthetic process	GO:0006542	1	0	1	488	1	6116
GO:BP	'de novo' pyrimidine nucleobase biosynthetic process	GO:0006207	1	0	3	488	2	6116
GO:BP	glutamate metabolic process	GO:0006536	1	0	4	488	1	6116
GO:BP	glutamine metabolic process	GO:0006541	1	0	6	488	1	6116
GO:BP	sulfur amino acid biosynthetic process	GO:0000097	1	0	6	488	2	6116		IEA
GO:BP	sulfur amino acid metabolic process	GO:0000096	1	0	7	488	2	6116		IEA
GO:BP	transition metal ion transport	GO:0000041	1	0	5	488	1	6116
GO:BP	reproduction	GO:0000003	1	0	16	488	2	6116
GO:BP	MAPK cascade	GO:0000165	1	0	26	488	1	6116
GO:BP	mitochondrial fission	GO:0000266	1	0	2	488	1	6116
GO:BP	polysaccharide biosynthetic process	GO:0000271	1	0	8	488	2	6116			IEA
GO:BP	response to reactive oxygen species	GO:0000302	1	0	6	488	1	6116
GO:BP	glycogen biosynthetic process	GO:0005978	1	0	8	488	2	6116			IEA
GO:BP	glycogen metabolic process	GO:0005977	1	0	10	488	3	6116			IEA
GO:BP	polysaccharide metabolic process	GO:0005976	1	0	10	488	3	6116			IEA
GO:BP	muscle system process	GO:0003012	1	0	10	488	1	6116
GO:BP	system process	GO:0003008	1	0	30	488	1	6116
GO:BP	developmental process involved in reproduction	GO:0003006	1	0	10	488	2	6116
GO:BP	cap-dependent translational initiation	GO:0002191	1	0	1	488	1	6116
GO:BP	protein depalmitoylation	GO:0002084	1	0	2	488	1	6116
GO:BP	regulation of protein phosphorylation	GO:0001932	1	0	39	488	2	6116
GO:BP	cellular glucose homeostasis	GO:0001678	1	0	6	488	1	6116
GO:BP	regulation of neurotransmitter levels	GO:0001505	1	0	24	488	3	6116
GO:BP	nuclear-transcribed mRNA catabolic process	GO:0000956	1	0	24	488	1	6116
GO:BP	cell morphogenesis	GO:0000902	1	0	10	488	1	6116
GO:BP	maturation of LSU-rRNA	GO:0000470	1	0	3	488	1	6116
GO:BP	maturation of LSU-rRNA from tricistronic rRNA transcript (SSU-rRNA, 5.8S rRNA, LSU-rRNA)	GO:0000463	1	0	2	488	1	6116
GO:BP	protein peptidyl-prolyl isomerization	GO:0000413	1	0	24	488	2	6116
GO:BP	mRNA splicing, via spliceosome	GO:0000398	1	0	77	488	3	6116
GO:BP	RNA splicing, via endonucleolytic cleavage and ligation	GO:0000394	1	0	4	488	1	6116
GO:BP	spliceosomal snRNP assembly	GO:0000387	1	0	9	488	2	6116
GO:BP	RNA splicing, via transesterification reactions with bulged adenosine as nucleophile	GO:0000377	1	0	77	488	3	6116
GO:BP	RNA splicing, via transesterification reactions	GO:0000375	1	0	77	488	3	6116
GO:BP	response to oxygen radical	GO:0000305	1	0	5	488	1	6116
GO:BP	response to superoxide	GO:0000303	1	0	5	488	1	6116
GO:BP	disaccharide metabolic process	GO:0005984	1	0	17	488	1	6116
GO:BP	trehalose metabolic process	GO:0005991	1	0	17	488	1	6116
GO:BP	trehalose biosynthetic process	GO:0005992	1	0	1	488	1	6116
GO:BP	monosaccharide metabolic process	GO:0005996	1	0	64	488	6	6116
GO:BP	histidyl-tRNA aminoacylation	GO:0006427	1	0	1	488	1	6116
GO:BP	glycyl-tRNA aminoacylation	GO:0006426	1	0	1	488	1	6116
GO:BP	cysteinyl-tRNA aminoacylation	GO:0006423	1	0	1	488	1	6116
GO:BP	aspartyl-tRNA aminoacylation	GO:0006422	1	0	1	488	1	6116
GO:BP	asparaginyl-tRNA aminoacylation	GO:0006421	1	0	1	488	1	6116
GO:BP	arginyl-tRNA aminoacylation	GO:0006420	1	0	3	488	1	6116
GO:BP	alanyl-tRNA aminoacylation	GO:0006419	1	0	7	488	1	6116
GO:BP	regulation of translation	GO:0006417	1	0	30	488	3	6116
GO:BP	translational termination	GO:0006415	1	0	7	488	1	6116
GO:BP	tRNA export from nucleus	GO:0006409	1	0	1	488	1	6116
GO:BP	RNA export from nucleus	GO:0006405	1	0	11	488	1	6116
GO:BP	RNA localization	GO:0006403	1	0	20	488	1	6116
GO:BP	mRNA catabolic process	GO:0006402	1	0	29	488	1	6116
GO:BP	RNA catabolic process	GO:0006401	1	0	34	488	1	6116
GO:BP	tRNA metabolic process	GO:0006399	1	0	134	488	14	6116
GO:BP	mRNA processing	GO:0006397	1	0	118	488	5	6116
GO:BP	RNA processing	GO:0006396	1	0	276	488	7	6116
GO:BP	tRNA splicing, via endonucleolytic cleavage and ligation	GO:0006388	1	0	4	488	1	6116
GO:BP	transcription elongation from RNA polymerase II promoter	GO:0006368	1	0	12	488	1	6116
GO:BP	transcription by RNA polymerase II	GO:0006366	1	0	80	488	1	6116
GO:BP	rRNA processing	GO:0006364	1	0	36	488	1	6116
GO:BP	regulation of transcription, DNA-templated	GO:0006355	1	0	342	488	2	6116
GO:BP	DNA-templated transcription, elongation	GO:0006354	1	0	15	488	1	6116
GO:BP	isoleucyl-tRNA aminoacylation	GO:0006428	1	0	2	488	1	6116
GO:BP	transcription, DNA-templated	GO:0006351	1	0	420	488	4	6116
GO:BP	methionyl-tRNA aminoacylation	GO:0006431	1	0	1	488	1	6116
GO:BP	seryl-tRNA aminoacylation	GO:0006434	1	0	3	488	1	6116
GO:BP	cysteine biosynthetic process from serine	GO:0006535	1	0	2	488	1	6116
GO:BP	cysteine metabolic process	GO:0006534	1	0	2	488	1	6116
GO:BP	protein quality control for misfolded or incompletely synthesized proteins	GO:0006515	1	0	1	488	1	6116
GO:BP	ubiquitin-dependent protein catabolic process	GO:0006511	1	0	77	488	8	6116																	IEA
GO:BP	proteolysis	GO:0006508	1	0	596	488	56	6116										IEA							IEA		IEA
GO:BP	N-terminal protein myristoylation	GO:0006499	1	0	2	488	1	6116
GO:BP	N-terminal protein lipidation	GO:0006498	1	0	2	488	1	6116
GO:BP	protein lipidation	GO:0006497	1	0	21	488	1	6116
GO:BP	N-glycan processing	GO:0006491	1	0	1	488	1	6116
GO:BP	protein N-linked glycosylation	GO:0006487	1	0	15	488	2	6116
GO:BP	protein glycosylation	GO:0006486	1	0	70	488	3	6116
GO:BP	protein methylation	GO:0006479	1	0	34	488	2	6116
GO:BP	internal protein amino acid acetylation	GO:0006475	1	0	19	488	1	6116
GO:BP	protein acetylation	GO:0006473	1	0	20	488	1	6116
GO:BP	protein dephosphorylation	GO:0006470	1	0	135	488	3	6116
GO:BP	protein phosphorylation	GO:0006468	1	0	374	488	9	6116
GO:BP	signal peptide processing	GO:0006465	1	0	3	488	2	6116
GO:BP	cellular protein modification process	GO:0006464	1	0	867	488	33	6116
GO:BP	translational frameshifting	GO:0006452	1	0	1	488	1	6116
GO:BP	regulation of translational fidelity	GO:0006450	1	0	9	488	1	6116
GO:BP	regulation of translational termination	GO:0006449	1	0	1	488	1	6116
GO:BP	regulation of translational elongation	GO:0006448	1	0	5	488	1	6116
GO:BP	regulation of translational initiation	GO:0006446	1	0	2	488	1	6116
GO:BP	phenylalanyl-tRNA aminoacylation	GO:0006432	1	0	3	488	1	6116
GO:BP	nucleosome assembly	GO:0006334	1	0	7	488	1	6116
GO:BP	chromatin organization	GO:0006325	1	0	91	488	3	6116
GO:BP	fumarate metabolic process	GO:0006106	1	0	4	488	1	6116
GO:BP	citrate metabolic process	GO:0006101	1	0	1	488	1	6116
GO:BP	tricarboxylic acid cycle	GO:0006099	1	0	18	488	5	6116
GO:BP	pentose-phosphate shunt	GO:0006098	1	0	5	488	3	6116																																									IEA
GO:BP	glyoxylate cycle	GO:0006097	1	0	4	488	1	6116
GO:BP	glycolytic process	GO:0006096	1	0	25	488	5	6116
GO:BP	gluconeogenesis	GO:0006094	1	0	31	488	2	6116
GO:BP	pyruvate metabolic process	GO:0006090	1	0	33	488	8	6116
GO:BP	lactate metabolic process	GO:0006089	1	0	1	488	1	6116
GO:BP	acetyl-CoA biosynthetic process from pyruvate	GO:0006086	1	0	7	488	2	6116
GO:BP	acetyl-CoA biosynthetic process	GO:0006085	1	0	8	488	3	6116
GO:BP	acetyl-CoA metabolic process	GO:0006084	1	0	13	488	4	6116
GO:BP	cellular glucan metabolic process	GO:0006073	1	0	10	488	3	6116			IEA
GO:BP	glycerol-3-phosphate metabolic process	GO:0006072	1	0	3	488	1	6116
GO:BP	alcohol metabolic process	GO:0006066	1	0	20	488	2	6116
GO:BP	N-acetylglucosamine metabolic process	GO:0006044	1	0	2	488	1	6116
GO:BP	amino sugar metabolic process	GO:0006040	1	0	30	488	1	6116
GO:BP	inositol biosynthetic process	GO:0006021	1	0	5	488	1	6116
GO:BP	inositol metabolic process	GO:0006020	1	0	6	488	1	6116
GO:BP	mannose metabolic process	GO:0006013	1	0	12	488	1	6116
GO:BP	galactose metabolic process	GO:0006012	1	0	3	488	1	6116
GO:BP	glucose catabolic process	GO:0006007	1	0	4	488	1	6116
GO:BP	glucose metabolic process	GO:0006006	1	0	38	488	4	6116
GO:BP	malate metabolic process	GO:0006108	1	0	4	488	1	6116
GO:BP	chromatin assembly or disassembly	GO:0006333	1	0	8	488	1	6116
GO:BP	energy reserve metabolic process	GO:0006112	1	0	10	488	3	6116			IEA
GO:BP	mitochondrial electron transport, NADH to ubiquinone	GO:0006120	1	0	4	488	1	6116
GO:BP	DNA packaging	GO:0006323	1	0	13	488	1	6116
GO:BP	nucleotide-excision repair	GO:0006289	1	0	14	488	1	6116
GO:BP	DNA repair	GO:0006281	1	0	107	488	1	6116
GO:BP	DNA metabolic process	GO:0006259	1	0	184	488	1	6116
GO:BP	CTP biosynthetic process	GO:0006241	1	0	2	488	1	6116
GO:BP	UTP biosynthetic process	GO:0006228	1	0	1	488	1	6116
GO:BP	UMP biosynthetic process	GO:0006222	1	0	4	488	1	6116
GO:BP	pyrimidine nucleotide biosynthetic process	GO:0006221	1	0	15	488	2	6116
GO:BP	pyrimidine nucleotide metabolic process	GO:0006220	1	0	15	488	2	6116
GO:BP	cytidine catabolic process	GO:0006216	1	0	1	488	1	6116
GO:BP	pyrimidine nucleoside metabolic process	GO:0006213	1	0	1	488	1	6116
GO:BP	reactive nitrogen species metabolic process	GO:2001057	1	0	1	488	1	6116
GO:BP	pyrimidine nucleobase metabolic process	GO:0006206	1	0	3	488	2	6116
GO:BP	IMP biosynthetic process	GO:0006188	1	0	4	488	1	6116
GO:BP	GTP biosynthetic process	GO:0006183	1	0	1	488	1	6116
GO:BP	ADP biosynthetic process	GO:0006172	1	0	2	488	1	6116
GO:BP	AMP biosynthetic process	GO:0006167	1	0	3	488	1	6116
GO:BP	purine ribonucleoside salvage	GO:0006166	1	0	2	488	1	6116
GO:BP	nucleoside diphosphate phosphorylation	GO:0006165	1	0	27	488	6	6116
GO:BP	purine nucleobase metabolic process	GO:0006144	1	0	3	488	1	6116
GO:BP	nucleobase-containing compound metabolic process	GO:0006139	1	0	1209	488	61	6116
GO:BP	mitochondrial electron transport, ubiquinol to cytochrome c	GO:0006122	1	0	3	488	1	6116
GO:BP	mitochondrial electron transport, succinate to ubiquinone	GO:0006121	1	0	1	488	1	6116
GO:BP	oxidative phosphorylation	GO:0006119	1	0	10	488	3	6116
GO:BP	regulation of RNA biosynthetic process	GO:2001141	1	0	346	488	2	6116
GO:CC	intracellular	GO:0005622	1.9616374270198e-54	53.70738126097025	1938	325	241	5953		IEA		IEA						IEA	IEA				IEA	IEA	IEA	IEA	IEA				IEA	IEA	IEA	IEA	IEA	IEA	IEA	IEA	IEA	IEA	IEA	IEA	IEA	IEA	IEA	IEA
GO:CC	cytoplasm	GO:0005737	4.237751528306674e-42	41.37286451082692	700	325	133	5953		IEA		IEA						IEA																						IEA
GO:CC	ribosome	GO:0005840	6.638491755928224e-26	25.17793057974065	140	325	49	5953																							IEA	IEA	IEA	IEA	IEA	IEA	IEA	IEA	IEA	IEA	IEA	IEA	IEA	IEA	IEA	IEA
GO:CC	intracellular non-membrane-bounded organelle	GO:0043232	1.887853402129643e-18	17.724031733087763	503	325	81	5953																							IEA	IEA	IEA	IEA	IEA	IEA	IEA	IEA	IEA	IEA	IEA	IEA	IEA	IEA	IEA	IEA
GO:CC	non-membrane-bounded organelle	GO:0043228	1.887853402129643e-18	17.724031733087763	503	325	81	5953																							IEA	IEA	IEA	IEA	IEA	IEA	IEA	IEA	IEA	IEA	IEA	IEA	IEA	IEA	IEA	IEA
GO:CC	intracellular organelle	GO:0043229	3.1592018225889564e-18	17.50042262872071	1556	325	160	5953		IEA																					IEA	IEA	IEA	IEA	IEA	IEA	IEA	IEA	IEA	IEA	IEA	IEA	IEA	IEA	IEA	IEA
GO:CC	organelle	GO:0043226	2.813380227976983e-17	16.55077156902461	1603	325	161	5953		IEA																					IEA	IEA	IEA	IEA	IEA	IEA	IEA	IEA	IEA	IEA	IEA	IEA	IEA	IEA	IEA	IEA
GO:CC	protein-containing complex	GO:0032991	8.279406574286836e-12	11.082000790117114	922	325	102	5953											IEA				IEA	IEA	IEA	IEA	IEA										IEA		IEA	IEA					IEA	IEA
GO:CC	peptidase complex	GO:1905368	5.728727766412518e-10	9.241941815270717	35	325	16	5953											IEA				IEA	IEA	IEA	IEA	IEA
GO:CC	endopeptidase complex	GO:1905369	4.9033321759629505e-9	8.309508684501914	29	325	14	5953											IEA				IEA	IEA	IEA	IEA	IEA
GO:CC	proteasome complex	GO:0000502	4.9033321759629505e-9	8.309508684501914	29	325	14	5953											IEA				IEA	IEA	IEA	IEA	IEA
GO:CC	mitochondrion	GO:0005739	7.107141545021177e-9	8.148305035112026	161	325	32	5953
GO:CC	organelle membrane	GO:0031090	1.6739427188578967e-8	7.776259407340108	245	325	40	5953
GO:CC	mitochondrial envelope	GO:0005740	1.0309111508459673e-7	6.986778762805784	74	325	20	5953
GO:CC	mitochondrial membrane	GO:0031966	2.668891666095659e-7	6.573669054452182	63	325	18	5953
GO:CC	membrane protein complex	GO:0098796	0.0000011022661985455686	5.9577135102042815	195	325	32	5953
GO:CC	coated membrane	GO:0048475	0.0000060414155548855236	5.218861290576327	33	325	12	5953
GO:CC	membrane coat	GO:0030117	0.0000060414155548855236	5.218861290576327	33	325	12	5953
GO:CC	ribonucleoprotein complex	GO:1990904	0.000023545937911487715	4.628084005511304	118	325	22	5953																													IEA		IEA	IEA					IEA	IEA
GO:CC	organelle envelope	GO:0031967	0.000025386052345235067	4.595404828782686	100	325	20	5953
GO:CC	envelope	GO:0031975	0.000025386052345235067	4.595404828782686	100	325	20	5953
GO:CC	eukaryotic 43S preinitiation complex	GO:0016282	0.000054179879842305835	4.266161962460499	8	325	6	5953
GO:CC	eukaryotic 48S preinitiation complex	GO:0033290	0.000054179879842305835	4.266161962460499	8	325	6	5953
GO:CC	translation preinitiation complex	GO:0070993	0.000054179879842305835	4.266161962460499	8	325	6	5953
GO:CC	mitochondrial inner membrane	GO:0005743	0.00006579550480610251	4.181803776668604	47	325	13	5953
GO:CC	eukaryotic translation initiation factor 3 complex	GO:0005852	0.00007109314176312574	4.148172292914265	12	325	7	5953
GO:CC	vesicle coat	GO:0030120	0.0001468501378699384	3.8331256414045423	13	325	7	5953
GO:CC	coated vesicle membrane	GO:0030662	0.0001468501378699384	3.8331256414045423	13	325	7	5953
GO:CC	organelle inner membrane	GO:0019866	0.00018255535254136398	3.7386054289695276	51	325	13	5953
GO:CC	endoplasmic reticulum	GO:0005783	0.000195628152794988	3.7085686458484806	76	325	16	5953
GO:CC	coated vesicle	GO:0030135	0.0002800097294395047	3.5528268780560746	14	325	7	5953
GO:CC	proteasome core complex	GO:0005839	0.0002800097294395047	3.5528268780560746	14	325	7	5953
GO:CC	Arp2/3 protein complex	GO:0005885	0.0003699193732493513	3.431892923415704	10	325	6	5953
GO:CC	whole membrane	GO:0098805	0.0005650075193877453	3.247945772345385	56	325	13	5953
GO:CC	ribosomal subunit	GO:0044391	0.0012228929967828084	2.9126115420968435	36	325	10	5953																													IEA		IEA	IEA					IEA	IEA
GO:CC	Golgi-associated vesicle membrane	GO:0030660	0.0014819781382226147	2.829158202914931	12	325	6	5953
GO:CC	Golgi-associated vesicle	GO:0005798	0.0014819781382226147	2.829158202914931	12	325	6	5953
GO:CC	cell	GO:0005623	0.001499834305664743	2.8239567170178117	108	325	18	5953
GO:CC	COPI-coated vesicle membrane	GO:0030663	0.0035035714210118626	2.455489024899337	5	325	4	5953
GO:CC	COPI vesicle coat	GO:0030126	0.0035035714210118626	2.455489024899337	5	325	4	5953
GO:CC	COPI-coated vesicle	GO:0030137	0.0035035714210118626	2.455489024899337	5	325	4	5953
GO:CC	actin cytoskeleton	GO:0015629	0.0037770969710734822	2.4228418651959043	105	325	17	5953
GO:CC	proton-transporting two-sector ATPase complex, catalytic domain	GO:0033178	0.004386146445338968	2.357916872124786	14	325	6	5953
GO:CC	vesicle membrane	GO:0012506	0.006798667664662571	2.1675761876728905	21	325	7	5953
GO:CC	cytoplasmic vesicle membrane	GO:0030659	0.006798667664662571	2.1675761876728905	21	325	7	5953
GO:CC	cytoskeleton	GO:0005856	0.007855717170545088	2.1048141608477247	227	325	27	5953
GO:CC	outer membrane	GO:0019867	0.01387572102899645	1.8577444402212548	11	325	5	5953
GO:CC	bounding membrane of organelle	GO:0098588	0.014876334470610859	1.8275040657857937	106	325	16	5953
GO:CC	endomembrane system	GO:0012505	0.020346468533656358	1.6915109588926955	253	325	28	5953
GO:CC	proton-transporting two-sector ATPase complex	GO:0016469	0.03159358755650714	1.5004010557178327	34	325	8	5953
GO:CC	proton-transporting ATP synthase complex	GO:0045259	0.04298864347351601	1.3666462590295765	8	325	4	5953
GO:CC	catalytic complex	GO:1902494	0.05045943808068262	1.2970575901208148	241	325	26	5953											IEA				IEA	IEA	IEA	IEA	IEA
GO:CC	proton-transporting ATP synthase complex, catalytic core F(1)	GO:0045261	0.051931505586822566	1.2845690862520345	4	325	3	5953
GO:CC	mitochondrial outer membrane	GO:0005741	0.07406297216215825	1.1303988636108484	9	325	4	5953
GO:CC	clathrin coat	GO:0030118	0.07406297216215825	1.1303988636108484	9	325	4	5953
GO:CC	organelle outer membrane	GO:0031968	0.07406297216215825	1.1303988636108484	9	325	4	5953
GO:CC	small ribosomal subunit	GO:0015935	0.10454661256376044	0.9806900342829408	16	325	5	5953																													IEA		IEA	IEA					IEA	IEA
GO:CC	proteasome regulatory particle	GO:0005838	0.11815725636881257	0.9275396019692865	10	325	4	5953											IEA				IEA		IEA		IEA
GO:CC	proteasome regulatory particle, base subcomplex	GO:0008540	0.12457340683553872	0.9045746582966497	5	325	3	5953											IEA				IEA		IEA
GO:CC	endoplasmic reticulum membrane	GO:0005789	0.1552033951349736	0.8090987826122586	84	325	12	5953
GO:CC	nuclear outer membrane-endoplasmic reticulum membrane network	GO:0042175	0.1552033951349736	0.8090987826122586	84	325	12	5953
GO:CC	proteasome accessory complex	GO:0022624	0.17774670513442203	0.7501984409790773	11	325	4	5953											IEA				IEA		IEA		IEA
GO:CC	intracellular membrane-bounded organelle	GO:0043231	0.23648901474365028	0.6261890280636723	1150	325	83	5953		IEA
GO:CC	mitochondrial protein complex	GO:0098798	0.24045699639192206	0.6189625820744734	36	325	7	5953
GO:CC	respirasome	GO:0070469	0.24305539177242297	0.614294740394671	19	325	5	5953
GO:CC	membrane-bounded organelle	GO:0043227	0.2904426491648006	0.5369396106408867	1208	325	86	5953		IEA
GO:CC	large ribosomal subunit	GO:0015934	0.30980672012764693	0.5089091660387197	20	325	5	5953
GO:CC	inner mitochondrial membrane protein complex	GO:0098800	0.3887455381914151	0.41033458253093974	21	325	5	5953
GO:CC	clathrin adaptor complex	GO:0030131	0.40156178798822567	0.3962476207022332	7	325	3	5953
GO:CC	AP-type membrane coat adaptor complex	GO:0030119	0.6167056746970516	0.2099220553384475	8	325	3	5953
GO:CC	oxidoreductase complex	GO:1990204	0.6179795214232595	0.20902591630314865	15	325	4	5953
GO:CC	integral component of mitochondrial inner membrane	GO:0031305	0.7208891999035593	0.14213148086764726	3	325	2	5953
GO:CC	signal peptidase complex	GO:0005787	0.7208891999035593	0.14213148086764726	3	325	2	5953
GO:CC	clathrin coat of coated pit	GO:0030132	0.7208891999035593	0.14213148086764726	3	325	2	5953
GO:CC	vacuolar proton-transporting V-type ATPase complex	GO:0016471	0.7208891999035593	0.14213148086764726	3	325	2	5953
GO:CC	intrinsic component of mitochondrial inner membrane	GO:0031304	0.7208891999035593	0.14213148086764726	3	325	2	5953
GO:CC	MICOS complex	GO:0061617	0.7208891999035593	0.14213148086764726	3	325	2	5953
GO:CC	rough endoplasmic reticulum	GO:0005791	0.7208891999035593	0.14213148086764726	3	325	2	5953
GO:CC	clathrin-coated pit	GO:0005905	0.7208891999035593	0.14213148086764726	3	325	2	5953
GO:CC	rough endoplasmic reticulum membrane	GO:0030867	0.7208891999035593	0.14213148086764726	3	325	2	5953
GO:CC	transporter complex	GO:1990351	1	0	52	325	1	5953
GO:CC	transferase complex	GO:1990234	1	0	122	325	3	5953
GO:CC	GTPase complex	GO:1905360	1	0	2	325	1	5953
GO:CC	H4 histone acetyltransferase complex	GO:1902562	1	0	13	325	1	5953
GO:CC	GMP reductase complex	GO:1902560	1	0	1	325	1	5953
GO:CC	acetyltransferase complex	GO:1902493	1	0	19	325	1	5953
GO:CC	Sm-like protein family complex	GO:0120114	1	0	14	325	1	5953
GO:CC	chaperone complex	GO:0101031	1	0	4	325	1	5953
GO:CC	polymeric cytoskeletal fiber	GO:0099513	1	0	59	325	4	5953
GO:CC	supramolecular fiber	GO:0099512	1	0	70	325	7	5953
GO:CC	supramolecular polymer	GO:0099081	1	0	70	325	7	5953
GO:CC	supramolecular complex	GO:0099080	1	0	73	325	7	5953
GO:CC	vesicle tethering complex	GO:0099023	1	0	25	325	1	5953
GO:CC	respiratory chain complex	GO:0098803	1	0	11	325	1	5953
GO:CC	plasma membrane signaling receptor complex	GO:0098802	1	0	16	325	1	5953
GO:CC	outer mitochondrial membrane protein complex	GO:0098799	1	0	2	325	1	5953
GO:CC	plasma membrane protein complex	GO:0098797	1	0	50	325	4	5953
GO:CC	cellular anatomical entity	GO:0110165	1	0	5690	325	286	5953	IEA	IEA		IEA						IEA			IEA	IEA							IEA		IEA	IEA	IEA	IEA	IEA	IEA	IEA	IEA	IEA	IEA	IEA	IEA	IEA	IEA	IEA	IEA	IEA
GO:CC	protein complex involved in cell adhesion	GO:0098636	1	0	6	325	1	5953
GO:CC	intrinsic component of mitochondrial membrane	GO:0098573	1	0	4	325	2	5953
GO:CC	cytoplasmic side of membrane	GO:0098562	1	0	2	325	1	5953
GO:CC	side of membrane	GO:0098552	1	0	2	325	1	5953
GO:CC	proton-transporting V-type ATPase, V1 domain	GO:0033180	1	0	9	325	2	5953
GO:CC	proton-transporting two-sector ATPase complex, proton-transporting domain	GO:0033177	1	0	19	325	1	5953
GO:CC	proton-transporting V-type ATPase complex	GO:0033176	1	0	25	325	3	5953
GO:CC	protein-DNA complex	GO:0032993	1	0	21	325	2	5953
GO:CC	integral component of mitochondrial membrane	GO:0032592	1	0	4	325	2	5953
GO:CC	vesicle	GO:0031982	1	0	55	325	7	5953
GO:CC	nuclear lumen	GO:0031981	1	0	169	325	5	5953
GO:CC	membrane-enclosed lumen	GO:0031974	1	0	202	325	9	5953
GO:CC	organelle envelope lumen	GO:0031970	1	0	9	325	2	5953
GO:CC	cytoplasmic vesicle	GO:0031410	1	0	55	325	7	5953
GO:CC	RNAi effector complex	GO:0031332	1	0	1	325	1	5953
GO:CC	integral component of organelle membrane	GO:0031301	1	0	33	325	3	5953
GO:CC	intrinsic component of organelle membrane	GO:0031300	1	0	33	325	3	5953
GO:CC	protein acetyltransferase complex	GO:0031248	1	0	19	325	1	5953
GO:CC	extrinsic component of cytoplasmic side of plasma membrane	GO:0031234	1	0	2	325	1	5953
GO:CC	intrinsic component of endoplasmic reticulum membrane	GO:0031227	1	0	21	325	1	5953
GO:CC	intrinsic component of plasma membrane	GO:0031226	1	0	48	325	1	5953
GO:CC	intrinsic component of membrane	GO:0031224	1	0	3770	325	93	5953													IEA	IEA							IEA																		IEA
GO:CC	RNA polymerase complex	GO:0030880	1	0	28	325	1	5953
GO:CC	clathrin-coated endocytic vesicle membrane	GO:0030669	1	0	1	325	1	5953
GO:CC	endocytic vesicle membrane	GO:0030666	1	0	1	325	1	5953
GO:CC	clathrin-coated vesicle membrane	GO:0030665	1	0	4	325	2	5953
GO:CC	transport vesicle membrane	GO:0030658	1	0	7	325	2	5953
GO:CC	pICln-Sm protein complex	GO:0034715	1	0	1	325	1	5953
GO:CC	SMN-Sm protein complex	GO:0034719	1	0	2	325	1	5953
GO:CC	myofilament	GO:0036379	1	0	11	325	3	5953
GO:CC	intracellular vesicle	GO:0097708	1	0	55	325	7	5953
GO:CC	spliceosomal snRNP complex	GO:0097525	1	0	13	325	1	5953
GO:CC	tRNA-splicing ligase complex	GO:0072669	1	0	1	325	1	5953
GO:CC	cell periphery	GO:0071944	1	0	221	325	6	5953
GO:CC	eukaryotic translation initiation factor 3 complex, eIF3e	GO:0071540	1	0	1	325	1	5953
GO:CC	translocon complex	GO:0071256	1	0	1	325	1	5953
GO:CC	anchoring junction	GO:0070161	1	0	31	325	1	5953
GO:CC	cytochrome complex	GO:0070069	1	0	4	325	1	5953
GO:CC	intracellular organelle lumen	GO:0070013	1	0	202	325	9	5953
GO:CC	transferase complex, transferring phosphorus-containing groups	GO:0061695	1	0	52	325	1	5953
GO:CC	nuclear DNA-directed RNA polymerase complex	GO:0055029	1	0	28	325	1	5953
GO:CC	signal recognition particle	GO:0048500	1	0	5	325	2	5953
GO:CC	clathrin-coated endocytic vesicle	GO:0045334	1	0	1	325	1	5953
GO:CC	respiratory chain complex III	GO:0045275	1	0	3	325	1	5953
GO:CC	proton-transporting ATP synthase complex, coupling factor F(o)	GO:0045263	1	0	4	325	1	5953
GO:CC	tricarboxylic acid cycle enzyme complex	GO:0045239	1	0	5	325	1	5953
GO:CC	intermediate filament cytoskeleton	GO:0045111	1	0	14	325	2	5953
GO:CC	DNA packaging complex	GO:0044815	1	0	20	325	2	5953
GO:CC	contractile fiber	GO:0043292	1	0	11	325	3	5953
GO:CC	receptor complex	GO:0043235	1	0	16	325	1	5953
GO:CC	organelle lumen	GO:0043233	1	0	202	325	9	5953
GO:CC	H4/H2A histone acetyltransferase complex	GO:0043189	1	0	11	325	1	5953
GO:CC	mitochondrial intermembrane space protein transporter complex	GO:0042719	1	0	1	325	1	5953
GO:CC	NuA4 histone acetyltransferase complex	GO:0035267	1	0	11	325	1	5953
GO:CC	small nuclear ribonucleoprotein complex	GO:0030532	1	0	13	325	1	5953
GO:CC	dynein complex	GO:0030286	1	0	17	325	2	5953
GO:CC	trans-Golgi network transport vesicle	GO:0030140	1	0	3	325	1	5953
GO:CC	microtubule cytoskeleton	GO:0015630	1	0	65	325	4	5953
GO:CC	trans-Golgi network transport vesicle membrane	GO:0012510	1	0	3	325	1	5953
GO:CC	ER to Golgi transport vesicle membrane	GO:0012507	1	0	4	325	1	5953
GO:CC	cytoplasmic side of plasma membrane	GO:0009898	1	0	2	325	1	5953
GO:CC	glycerol-3-phosphate dehydrogenase complex	GO:0009331	1	0	2	325	1	5953
GO:CC	integrin complex	GO:0008305	1	0	6	325	1	5953
GO:CC	F-actin capping protein complex	GO:0008290	1	0	4	325	1	5953
GO:CC	oligosaccharyltransferase complex	GO:0008250	1	0	6	325	1	5953
GO:CC	COP9 signalosome	GO:0008180	1	0	8	325	1	5953
GO:CC	transcription elongation factor complex	GO:0008023	1	0	16	325	1	5953
GO:CC	glycine cleavage complex	GO:0005960	1	0	1	325	1	5953
GO:CC	cAMP-dependent protein kinase complex	GO:0005952	1	0	1	325	1	5953
GO:CC	gap junction	GO:0005921	1	0	26	325	1	5953
GO:CC	cell-cell junction	GO:0005911	1	0	28	325	1	5953
GO:CC	integral component of plasma membrane	GO:0005887	1	0	45	325	1	5953
GO:CC	plasma membrane	GO:0005886	1	0	213	325	6	5953
GO:CC	intermediate filament	GO:0005882	1	0	14	325	2	5953
GO:CC	microtubule associated complex	GO:0005875	1	0	25	325	2	5953
GO:CC	microtubule	GO:0005874	1	0	45	325	2	5953
GO:CC	cytoplasmic dynein complex	GO:0005868	1	0	2	325	1	5953
GO:CC	striated muscle thin filament	GO:0005865	1	0	11	325	3	5953
GO:CC	troponin complex	GO:0005861	1	0	11	325	3	5953
GO:CC	eukaryotic translation elongation factor 1 complex	GO:0005853	1	0	1	325	1	5953
GO:CC	membrane	GO:0016020	1	0	4107	325	132	5953	IEA												IEA	IEA							IEA																		IEA
GO:CC	heterotrimeric G-protein complex	GO:0005834	1	0	2	325	1	5953
GO:CC	integral component of membrane	GO:0016021	1	0	3767	325	93	5953													IEA	IEA							IEA																		IEA
GO:CC	RISC complex	GO:0016442	1	0	1	325	1	5953
GO:CC	endocytic vesicle	GO:0030139	1	0	1	325	1	5953
GO:CC	clathrin-coated vesicle	GO:0030136	1	0	5	325	2	5953
GO:CC	COPII-coated ER to Golgi transport vesicle	GO:0030134	1	0	4	325	1	5953
GO:CC	transport vesicle	GO:0030133	1	0	12	325	2	5953
GO:CC	clathrin coat of trans-Golgi network vesicle	GO:0030130	1	0	3	325	1	5953
GO:CC	clathrin coat of endocytic vesicle	GO:0030128	1	0	1	325	1	5953
GO:CC	COPII vesicle coat	GO:0030127	1	0	4	325	1	5953
GO:CC	clathrin vesicle coat	GO:0030125	1	0	4	325	2	5953
GO:CC	AP-2 adaptor complex	GO:0030122	1	0	1	325	1	5953
GO:CC	cell junction	GO:0030054	1	0	41	325	1	5953
GO:CC	sarcomere	GO:0030017	1	0	11	325	3	5953
GO:CC	myofibril	GO:0030016	1	0	11	325	3	5953
GO:CC	TRAPP complex	GO:0030008	1	0	2	325	1	5953
GO:CC	cytosolic small ribosomal subunit	GO:0022627	1	0	1	325	1	5953																																IEA
GO:CC	cytosolic ribosome	GO:0022626	1	0	6	325	2	5953																																IEA
GO:CC	cytosolic large ribosomal subunit	GO:0022625	1	0	5	325	1	5953
GO:CC	extrinsic component of membrane	GO:0019898	1	0	5	325	1	5953
GO:CC	extrinsic component of plasma membrane	GO:0019897	1	0	2	325	1	5953
GO:CC	proteasome core complex, beta-subunit complex	GO:0019774	1	0	2	325	1	5953
GO:CC	proteasome core complex, alpha-subunit complex	GO:0019773	1	0	7	325	1	5953
GO:CC	Cdc73/Paf1 complex	GO:0016593	1	0	7	325	1	5953
GO:CC	RNA polymerase II, holoenzyme	GO:0016591	1	0	23	325	1	5953
GO:CC	myosin complex	GO:0016459	1	0	65	325	4	5953
GO:CC	prefoldin complex	GO:0016272	1	0	5	325	1	5953
GO:CC	integral component of endoplasmic reticulum membrane	GO:0030176	1	0	21	325	1	5953
GO:CC	chaperonin-containing T-complex	GO:0005832	1	0	4	325	1	5953
GO:CC	cis-Golgi network	GO:0005801	1	0	4	325	1	5953
GO:CC	mitochondrial proton-transporting ATP synthase complex, coupling factor F(o)	GO:0000276	1	0	4	325	1	5953
GO:CC	vacuolar proton-transporting V-type ATPase, V1 domain	GO:0000221	1	0	2	325	1	5953
GO:CC	Golgi membrane	GO:0000139	1	0	52	325	4	5953
GO:CC	histone acetyltransferase complex	GO:0000123	1	0	17	325	1	5953
GO:CC	DNA-directed RNA polymerase complex	GO:0000428	1	0	28	325	1	5953
GO:CC	cytosol	GO:0005829	1	0	45	325	5	5953																																IEA
GO:CC	chromatin	GO:0000785	1	0	49	325	2	5953
GO:CC	SAM complex	GO:0001401	1	0	1	325	1	5953
GO:CC	Golgi apparatus	GO:0005794	1	0	96	325	10	5953
GO:CC	signal recognition particle, endoplasmic reticulum targeting	GO:0005786	1	0	2	325	1	5953
GO:CC	signal recognition particle receptor complex	GO:0005785	1	0	1	325	1	5953
GO:CC	Sec61 translocon complex	GO:0005784	1	0	1	325	1	5953
GO:CC	vacuolar membrane	GO:0005774	1	0	10	325	2	5953
GO:CC	vacuole	GO:0005773	1	0	10	325	2	5953
GO:CC	mitochondrial matrix	GO:0005759	1	0	20	325	2	5953
GO:CC	mitochondrial intermembrane space	GO:0005758	1	0	9	325	2	5953
GO:CC	mitochondrial proton-transporting ATP synthase complex	GO:0005753	1	0	4	325	1	5953
GO:CC	mitochondrial respiratory chain complex III	GO:0005750	1	0	3	325	1	5953
GO:CC	mitochondrial respirasome	GO:0005746	1	0	10	325	1	5953
GO:CC	TIM23 mitochondrial import inner membrane translocase complex	GO:0005744	1	0	2	325	1	5953
GO:CC	nucleolus	GO:0005730	1	0	33	325	3	5953
GO:CC	chromosome	GO:0005694	1	0	103	325	2	5953
GO:CC	U4 snRNP	GO:0005687	1	0	2	325	1	5953
GO:CC	U1 snRNP	GO:0005685	1	0	7	325	1	5953
GO:CC	spliceosomal complex	GO:0005681	1	0	34	325	1	5953
GO:CC	nucleoplasm	GO:0005654	1	0	100	325	2	5953
GO:CC	nucleus	GO:0005634	1	0	797	325	22	5953		IEA
GO:CC	extracellular space	GO:0005615	1	0	56	325	1	5953
GO:CC	collagen trimer	GO:0005581	1	0	3	325	1	5953
GO:CC	extracellular region	GO:0005576	1	0	143	325	1	5953
GO:CC	cellular_component	GO:0005575	1	0	5953	325	325	5953	IEA	IEA		IEA						IEA	IEA		IEA	IEA	IEA	IEA	IEA	IEA	IEA		IEA		IEA	IEA	IEA	IEA	IEA	IEA	IEA	IEA	IEA	IEA	IEA	IEA	IEA	IEA	IEA	IEA	IEA
GO:CC	nucleosome	GO:0000786	1	0	19	325	2	5953
[truncated: 781 more columns]
